# Supplementary material for: A direct CO2 control system for ocean acidification experiments: testing effects on the coralline red algae Phymatolithon lusitanicum
Source: PeerJ. 2016 Sep 27;4:e2503. doi: 10.7717/peerj.2503 (PMC5045892; doi:10.7717/peerj.2503)
Supplement: Supplemental Information 1 [file peerj-04-2503-s001.zip]

Archive with 20 entries (17 files):
- rawdata/
- rawdata/peerj-10500-Raw_data__Fig._4._750uatm.xls
- __MACOSX/
- __MACOSX/rawdata/
- __MACOSX/rawdata/._peerj-10500-Raw_data__Fig._4._750uatm.xls
- rawdata/peerj-10500-Raw_data_Fig.4_550_uatm.xls
- __MACOSX/rawdata/._peerj-10500-Raw_data_Fig.4_550_uatm.xls
- rawdata/peerj-10500-Raw_data_Fig.5&6._I.xls
- __MACOSX/rawdata/._peerj-10500-Raw_data_Fig.5&6._I.xls
- rawdata/peerj-10500-Raw_data_Fig.7.xls
- __MACOSX/rawdata/._peerj-10500-Raw_data_Fig.7.xls
- rawdata/peerj-10500-Raw_data_Fig._3..xls
- __MACOSX/rawdata/._peerj-10500-Raw_data_Fig._3..xls
- rawdata/peerj-10500-Raw_data_Fig5&6.II.xls
- __MACOSX/rawdata/._peerj-10500-Raw_data_Fig5&6.II.xls
- rawdata/peerj-10500-Raw_data_Fig_4._400uatm.xls
- __MACOSX/rawdata/._peerj-10500-Raw_data_Fig_4._400uatm.xls
- rawdata/peerj-10500-Raw_data_Table_1.xls
- __MACOSX/rawdata/._peerj-10500-Raw_data_Table_1.xls
- __MACOSX/._rawdata
