# Supplementary material for: A direct CO2 control system for ocean acidification experiments: testing effects on the coralline red algae Phymatolithon lusitanicum
Source: PeerJ. 2016 Sep 27;4:e2503. doi: 10.7717/peerj.2503 (PMC5045892; doi:10.7717/peerj.2503)
Supplement: Supplemental Information 1 [file peerj-04-2503-s001.zip › rawdata/peerj-10500-Raw_data__Fig._4._750uatm.xls]

## Sheet: Sheet1
750uatm
Year	Channel	WMA ID	RecNo	Day	Month	Hour	Min	CO2 Ref	mb Ref	AnT
2012	1	1	2	30	4	12	50	25662	00.0	+00.0
2012	0	1	3	30	4	12	55	25931	00.0	+00.0
2012	1	1	4	30	4	13	0	23526	00.0	+00.0
2012	0	1	5	30	4	13	5	19935	00.0	+00.0
2012	1	1	6	30	4	13	10	16355	00.0	+00.0
2012	0	1	7	30	4	13	15	12645	00.0	+00.0
2012	1	1	8	30	4	13	20	10347	00.0	+00.0
2012	0	1	9	30	4	13	25	8437	00.0	+00.0
2012	1	1	10	30	4	13	30	6727	00.0	+00.0
2012	0	1	11	30	4	13	35	5466	00.0	+00.0
2012	1	1	12	30	4	13	40	4425	00.0	+00.0
2012	0	1	13	30	4	13	45	3673	00.0	+00.0
2012	1	1	14	30	4	13	50	3037	00.0	+00.0
2012	0	1	15	30	4	13	55	2599	00.0	+00.0
2012	1	1	16	30	4	14	0	2247	00.0	+00.0
2012	0	1	17	30	4	14	5	1966	00.0	+00.0
2012	1	1	18	30	4	14	10	1767	00.0	+00.0
2012	0	1	19	30	4	14	15	1560	00.0	+00.0
2012	1	1	20	30	4	14	20	1468	00.0	+00.0
2012	0	1	21	30	4	14	25	1319	00.0	+00.0
2012	1	1	22	30	4	14	30	1228	00.0	+00.0
2012	0	1	23	30	4	14	35	1150	00.0	+00.0
2012	1	1	24	30	4	14	40	1087	00.0	+00.0
2012	0	1	25	30	4	14	45	1031	00.0	+00.0
2012	1	1	26	30	4	14	50	994	00.0	+00.0
2012	0	1	27	30	4	14	55	952	00.0	+00.0
2012	1	1	28	30	4	15	0	899	00.0	+00.0
2012	0	1	29	30	4	15	5	881	00.0	+00.0
2012	1	1	30	30	4	15	10	841	00.0	+00.0
2012	0	1	31	30	4	15	15	852	00.0	+00.0
2012	1	1	32	30	4	15	20	793	00.0	+00.0
2012	0	1	33	30	4	15	25	795	00.0	+00.0
2012	1	1	34	30	4	15	30	748	00.0	+00.0
2012	0	1	35	30	4	15	35	759	00.0	+00.0
2012	1	1	36	30	4	15	40	3476	00.0	+00.0
2012	0	1	37	30	4	15	45	8188	00.0	+00.0
2012	1	1	38	30	4	15	50	9076	00.0	+00.0
2012	0	1	39	30	4	15	55	8504	00.0	+00.0
2012	1	1	40	30	4	16	0	7362	00.0	+00.0
2012	0	1	41	30	4	16	5	6162	00.0	+00.0
2012	1	1	42	30	4	16	10	4958	00.0	+00.0
2012	0	1	43	30	4	16	15	4065	00.0	+00.0
2012	1	1	44	30	4	16	20	3345	00.0	+00.0
2012	0	1	45	30	4	16	25	2802	00.0	+00.0
2012	1	1	46	30	4	16	30	2380	00.0	+00.0
2012	0	1	47	30	4	16	35	2069	00.0	+00.0
2012	1	1	48	30	4	16	40	1820	00.0	+00.0
2012	0	1	49	30	4	16	45	1642	00.0	+00.0
2012	1	1	50	30	4	16	50	1478	00.0	+00.0
2012	0	1	51	30	4	16	55	1376	00.0	+00.0
2012	1	1	52	30	4	17	0	1281	00.0	+00.0
2012	0	1	53	30	4	17	5	1198	00.0	+00.0
2012	1	1	54	30	4	17	10	1135	00.0	+00.0
2012	0	1	55	30	4	17	15	1070	00.0	+00.0
2012	1	1	56	30	4	17	20	1022	00.0	+00.0
2012	0	1	57	30	4	17	25	978	00.0	+00.0
2012	1	1	58	30	4	17	30	960	00.0	+00.0
2012	0	1	59	30	4	17	35	907	00.0	+00.0
2012	1	1	60	30	4	17	40	879	00.0	+00.0
2012	0	1	61	30	4	17	45	853	00.0	+00.0
2012	1	1	62	30	4	17	50	830	00.0	+00.0
2012	0	1	63	30	4	17	55	809	00.0	+00.0
2012	1	1	64	30	4	18	0	790	00.0	+00.0
2012	0	1	65	30	4	18	5	775	00.0	+00.0
2012	1	1	66	30	4	18	10	751	00.0	+00.0
2012	0	1	67	30	4	18	15	756	00.0	+00.0
2012	1	1	68	30	4	18	20	3502	00.0	+00.0
2012	0	1	69	30	4	18	25	9165	00.0	+00.0
2012	1	1	70	30	4	18	30	10213	00.0	+00.0
2012	0	1	71	30	4	18	35	9819	00.0	+00.0
2012	1	1	72	30	4	18	40	8748	00.0	+00.0
2012	0	1	73	30	4	18	45	7442	00.0	+00.0
2012	1	1	74	30	4	18	50	6128	00.0	+00.0
2012	0	1	75	30	4	18	55	5067	00.0	+00.0
2012	1	1	76	30	4	19	0	4180	00.0	+00.0
2012	0	1	77	30	4	19	5	3476	00.0	+00.0
2012	1	1	78	30	4	19	10	2925	00.0	+00.0
2012	0	1	79	30	4	19	15	2499	00.0	+00.0
2012	1	1	80	30	4	19	20	2170	00.0	+00.0
2012	0	1	81	30	4	19	25	1918	00.0	+00.0
2012	1	1	82	30	4	19	30	1700	00.0	+00.0
2012	0	1	83	30	4	19	35	1548	00.0	+00.0
2012	1	1	84	30	4	19	40	1425	00.0	+00.0
2012	0	1	85	30	4	19	45	1324	00.0	+00.0
2012	1	1	86	30	4	19	50	1242	00.0	+00.0
2012	0	1	87	30	4	19	55	1171	00.0	+00.0
2012	1	1	88	30	4	20	0	1110	00.0	+00.0
2012	0	1	89	30	4	20	5	1063	00.0	+00.0
2012	1	1	90	30	4	20	10	1006	00.0	+00.0
2012	0	1	91	30	4	20	15	975	00.0	+00.0
2012	1	1	92	30	4	20	20	942	00.0	+00.0
2012	0	1	93	30	4	20	25	913	00.0	+00.0
2012	1	1	94	30	4	20	30	887	00.0	+00.0
2012	0	1	95	30	4	20	35	863	00.0	+00.0
2012	1	1	96	30	4	20	40	842	00.0	+00.0
2012	0	1	97	30	4	20	45	828	00.0	+00.0
2012	1	1	98	30	4	20	50	802	00.0	+00.0
2012	0	1	99	30	4	20	55	793	00.0	+00.0
2012	1	1	100	30	4	21	0	784	00.0	+00.0
2012	0	1	101	30	4	21	5	777	00.0	+00.0
2012	1	1	102	30	4	21	10	781	00.0	+00.0
2012	0	1	103	30	4	21	15	771	00.0	+00.0
2012	1	1	104	30	4	21	20	771	00.0	+00.0
2012	0	1	105	30	4	21	25	762	00.0	+00.0
2012	1	1	106	30	4	21	30	749	00.0	+00.0
2012	0	1	107	30	4	21	35	766	00.0	+00.0
2012	1	1	108	30	4	21	40	2003	00.0	+00.0
2012	0	1	109	30	4	21	45	4205	00.0	+00.0
2012	1	1	110	30	4	21	50	4716	00.0	+00.0
2012	0	1	111	30	4	21	55	4654	00.0	+00.0
2012	1	1	112	30	4	22	0	4300	00.0	+00.0
2012	0	1	113	30	4	22	5	3837	00.0	+00.0
2012	1	1	114	30	4	22	10	3338	00.0	+00.0
2012	0	1	115	30	4	22	15	2958	00.0	+00.0
2012	1	1	116	30	4	22	20	2613	00.0	+00.0
2012	0	1	117	30	4	22	25	2325	00.0	+00.0
2012	1	1	118	30	4	22	30	2104	00.0	+00.0
2012	0	1	119	30	4	22	35	1909	00.0	+00.0
2012	1	1	120	30	4	22	40	1750	00.0	+00.0
2012	0	1	121	30	4	22	45	1640	00.0	+00.0
2012	1	1	122	30	4	22	50	1501	00.0	+00.0
2012	0	1	123	30	4	22	55	1428	00.0	+00.0
2012	1	1	124	30	4	23	0	1339	00.0	+00.0
2012	0	1	125	30	4	23	5	1277	00.0	+00.0
2012	1	1	126	30	4	23	10	1223	00.0	+00.0
2012	0	1	127	30	4	23	15	1179	00.0	+00.0
2012	1	1	128	30	4	23	20	1152	00.0	+00.0
2012	0	1	129	30	4	23	25	1108	00.0	+00.0
2012	1	1	130	30	4	23	30	1079	00.0	+00.0
2012	0	1	131	30	4	23	35	1040	00.0	+00.0
2012	1	1	132	30	4	23	40	1017	00.0	+00.0
2012	0	1	133	30	4	23	45	988	00.0	+00.0
2012	1	1	134	30	4	23	50	967	00.0	+00.0
2012	0	1	135	30	4	23	55	954	00.0	+00.0
2012	1	1	136	1	5	0	0	936	00.0	+00.0
2012	0	1	137	1	5	0	5	913	00.0	+00.0
2012	1	1	138	1	5	0	10	893	00.0	+00.0
2012	0	1	139	1	5	0	15	889	00.0	+00.0
2012	1	1	140	1	5	0	20	882	00.0	+00.0
2012	0	1	141	1	5	0	25	865	00.0	+00.0
2012	1	1	142	1	5	0	30	847	00.0	+00.0
2012	0	1	143	1	5	0	35	851	00.0	+00.0
2012	1	1	144	1	5	0	40	826	00.0	+00.0
2012	0	1	145	1	5	0	45	816	00.0	+00.0
2012	1	1	146	1	5	0	50	806	00.0	+00.0
2012	0	1	147	1	5	0	55	796	00.0	+00.0
2012	1	1	148	1	5	1	0	809	00.0	+00.0
2012	0	1	149	1	5	1	5	784	00.0	+00.0
2012	1	1	150	1	5	1	10	785	00.0	+00.0
2012	0	1	151	1	5	1	15	771	00.0	+00.0
2012	1	1	152	1	5	1	20	777	00.0	+00.0
2012	0	1	153	1	5	1	25	762	00.0	+00.0
2012	1	1	154	1	5	1	30	749	00.0	+00.0
2012	0	1	155	1	5	1	35	771	00.0	+00.0
2012	1	1	156	1	5	1	40	2288	00.0	+00.0
2012	0	1	157	1	5	1	45	3567	00.0	+00.0
2012	1	1	158	1	5	1	50	3881	00.0	+00.0
2012	0	1	159	1	5	1	55	3782	00.0	+00.0
2012	1	1	160	1	5	2	0	3494	00.0	+00.0
2012	0	1	161	1	5	2	5	3192	00.0	+00.0
2012	1	1	162	1	5	2	10	2844	00.0	+00.0
2012	0	1	163	1	5	2	15	2547	00.0	+00.0
2012	1	1	164	1	5	2	20	2314	00.0	+00.0
2012	0	1	165	1	5	2	25	2104	00.0	+00.0
2012	1	1	166	1	5	2	30	1929	00.0	+00.0
2012	0	1	167	1	5	2	35	1788	00.0	+00.0
2012	1	1	168	1	5	2	40	1656	00.0	+00.0
2012	0	1	169	1	5	2	45	1549	00.0	+00.0
2012	1	1	170	1	5	2	50	1449	00.0	+00.0
2012	0	1	171	1	5	2	55	1370	00.0	+00.0
2012	1	1	172	1	5	3	0	1306	00.0	+00.0
2012	0	1	173	1	5	3	5	1251	00.0	+00.0
2012	1	1	174	1	5	3	10	1195	00.0	+00.0
2012	0	1	175	1	5	3	15	1144	00.0	+00.0
2012	1	1	176	1	5	3	20	1111	00.0	+00.0
2012	0	1	177	1	5	3	25	1085	00.0	+00.0
2012	1	1	178	1	5	3	30	1037	00.0	+00.0
2012	0	1	179	1	5	3	35	1009	00.0	+00.0
2012	1	1	180	1	5	3	40	990	00.0	+00.0
2012	0	1	181	1	5	3	45	968	00.0	+00.0
2012	1	1	182	1	5	3	50	957	00.0	+00.0
2012	0	1	183	1	5	3	55	933	00.0	+00.0
2012	1	1	184	1	5	4	0	928	00.0	+00.0
2012	0	1	185	1	5	4	5	907	00.0	+00.0
2012	1	1	186	1	5	4	10	883	00.0	+00.0
2012	0	1	187	1	5	4	15	874	00.0	+00.0
2012	1	1	188	1	5	4	20	864	00.0	+00.0
2012	0	1	189	1	5	4	25	860	00.0	+00.0
2012	1	1	190	1	5	4	30	846	00.0	+00.0
2012	0	1	191	1	5	4	35	849	00.0	+00.0
2012	1	1	192	1	5	4	40	834	00.0	+00.0
2012	0	1	193	1	5	4	45	832	00.0	+00.0
2012	1	1	194	1	5	4	50	805	00.0	+00.0
2012	0	1	195	1	5	4	55	814	00.0	+00.0
2012	1	1	196	1	5	5	0	799	00.0	+00.0
2012	0	1	197	1	5	5	5	797	00.0	+00.0
2012	1	1	198	1	5	5	10	788	00.0	+00.0
2012	0	1	199	1	5	5	15	787	00.0	+00.0
2012	1	1	200	1	5	5	20	775	00.0	+00.0
2012	0	1	201	1	5	5	25	774	00.0	+00.0
2012	1	1	202	1	5	5	30	784	00.0	+00.0
2012	0	1	203	1	5	5	35	762	00.0	+00.0
2012	1	1	204	1	5	5	40	932	00.0	+00.0
2012	0	1	205	1	5	5	45	1029	00.0	+00.0
2012	1	1	206	1	5	5	50	1062	00.0	+00.0
2012	0	1	207	1	5	5	55	1074	00.0	+00.0
2012	1	1	208	1	5	6	0	1064	00.0	+00.0
2012	0	1	209	1	5	6	5	1053	00.0	+00.0
2012	1	1	210	1	5	6	10	1029	00.0	+00.0
2012	0	1	211	1	5	6	15	1023	00.0	+00.0
2012	1	1	212	1	5	6	20	996	00.0	+00.0
2012	0	1	213	1	5	6	25	980	00.0	+00.0
2012	1	1	214	1	5	6	30	955	00.0	+00.0
2012	0	1	215	1	5	6	35	947	00.0	+00.0
2012	1	1	216	1	5	6	40	944	00.0	+00.0
2012	0	1	217	1	5	6	45	928	00.0	+00.0
2012	1	1	218	1	5	6	50	890	00.0	+00.0
2012	0	1	219	1	5	6	55	900	00.0	+00.0
2012	1	1	220	1	5	7	0	882	00.0	+00.0
2012	0	1	221	1	5	7	5	884	00.0	+00.0
2012	1	1	222	1	5	7	10	879	00.0	+00.0
2012	0	1	223	1	5	7	15	869	00.0	+00.0
2012	1	1	224	1	5	7	20	851	00.0	+00.0
2012	0	1	225	1	5	7	25	839	00.0	+00.0
2012	1	1	226	1	5	7	30	836	00.0	+00.0
2012	0	1	227	1	5	7	35	816	00.0	+00.0
2012	1	1	228	1	5	7	40	821	00.0	+00.0
2012	0	1	229	1	5	7	45	813	00.0	+00.0
2012	1	1	230	1	5	7	50	834	00.0	+00.0
2012	0	1	231	1	5	7	55	805	00.0	+00.0
2012	1	1	232	1	5	8	0	817	00.0	+00.0
2012	0	1	233	1	5	8	5	808	00.0	+00.0
2012	1	1	234	1	5	8	10	796	00.0	+00.0
2012	0	1	235	1	5	8	15	803	00.0	+00.0
2012	1	1	236	1	5	8	20	807	00.0	+00.0
2012	0	1	237	1	5	8	25	776	00.0	+00.0
2012	1	1	238	1	5	8	30	780	00.0	+00.0
2012	0	1	239	1	5	8	35	764	00.0	+00.0
2012	1	1	240	1	5	8	40	797	00.0	+00.0
2012	0	1	241	1	5	8	45	843	00.0	+00.0
2012	1	1	242	1	5	8	50	877	00.0	+00.0
2012	0	1	243	1	5	8	55	875	00.0	+00.0
2012	1	1	244	1	5	9	0	890	00.0	+00.0
2012	0	1	245	1	5	9	5	871	00.0	+00.0
2012	1	1	246	1	5	9	10	868	00.0	+00.0
2012	0	1	247	1	5	9	15	855	00.0	+00.0
2012	1	1	248	1	5	9	20	852	00.0	+00.0
2012	0	1	249	1	5	9	25	837	00.0	+00.0
2012	1	1	250	1	5	9	30	826	00.0	+00.0
2012	0	1	251	1	5	9	35	845	00.0	+00.0
2012	1	1	252	1	5	9	40	799	00.0	+00.0
2012	0	1	253	1	5	9	45	807	00.0	+00.0
2012	1	1	254	1	5	9	50	805	00.0	+00.0
2012	0	1	255	1	5	9	55	798	00.0	+00.0
2012	1	1	256	1	5	10	0	762	00.0	+00.0
2012	0	1	257	1	5	10	5	771	00.0	+00.0
2012	1	1	258	1	5	10	10	743	00.0	+00.0
2012	0	1	259	1	5	10	15	1088	00.0	+00.0
2012	1	1	260	1	5	10	20	5017	00.0	+00.0
2012	0	1	261	1	5	10	25	7222	00.0	+00.0
2012	1	1	262	1	5	10	30	7703	00.0	+00.0
2012	0	1	263	1	5	10	35	7292	00.0	+00.0
2012	1	1	264	1	5	10	40	6563	00.0	+00.0
2012	0	1	265	1	5	10	45	5731	00.0	+00.0
2012	1	1	266	1	5	10	50	4859	00.0	+00.0
2012	0	1	267	1	5	10	55	4186	00.0	+00.0
2012	1	1	268	1	5	11	0	3586	00.0	+00.0
2012	0	1	269	1	5	11	5	3102	00.0	+00.0
2012	1	1	270	1	5	11	10	2711	00.0	+00.0
2012	0	1	271	1	5	11	15	2394	00.0	+00.0
2012	1	1	272	1	5	11	20	2138	00.0	+00.0
2012	0	1	273	1	5	11	25	1936	00.0	+00.0
2012	1	1	274	1	5	11	30	1739	00.0	+00.0
2012	0	1	275	1	5	11	35	1600	00.0	+00.0
2012	1	1	276	1	5	11	40	1481	00.0	+00.0
2012	0	1	277	1	5	11	45	1371	00.0	+00.0
2012	1	1	278	1	5	11	50	1292	00.0	+00.0
2012	0	1	279	1	5	11	55	1223	00.0	+00.0
2012	1	1	280	1	5	12	0	1167	00.0	+00.0
2012	0	1	281	1	5	12	5	1119	00.0	+00.0
2012	1	1	282	1	5	12	10	1063	00.0	+00.0
2012	0	1	1	7	5	18	19	11088	00.0	+00.0
2012	1	1	2	7	5	18	24	13437	00.0	+00.0
2012	0	1	3	7	5	18	29	15404	00.0	+00.0
2012	1	1	4	7	5	18	34	15324	00.0	+00.0
2012	0	1	5	7	5	18	39	13330	00.0	+00.0
2012	1	1	6	7	5	18	44	11172	00.0	+00.0
2012	0	1	7	7	5	18	49	9364	00.0	+00.0
2012	1	1	8	7	5	18	54	7697	00.0	+00.0
2012	0	1	9	7	5	18	59	6370	00.0	+00.0
2012	1	1	10	7	5	19	4	5267	00.0	+00.0
2012	0	1	11	7	5	19	9	4379	00.0	+00.0
2012	1	1	12	7	5	19	14	3682	00.0	+00.0
2012	0	1	13	7	5	19	19	3143	00.0	+00.0
2012	1	1	14	7	5	19	24	2718	00.0	+00.0
2012	0	1	15	7	5	19	29	2383	00.0	+00.0
2012	1	1	16	7	5	19	34	2116	00.0	+00.0
2012	0	1	17	7	5	19	39	1910	00.0	+00.0
2012	1	1	18	7	5	19	44	1737	00.0	+00.0
2012	0	1	19	7	5	19	49	1592	00.0	+00.0
2012	1	1	20	7	5	19	54	1474	00.0	+00.0
2012	0	1	21	7	5	19	59	1374	00.0	+00.0
2012	1	1	22	7	5	20	4	1292	00.0	+00.0
2012	0	1	23	7	5	20	9	1218	00.0	+00.0
2012	1	1	24	7	5	20	14	1156	00.0	+00.0
2012	0	1	25	7	5	20	19	1101	00.0	+00.0
2012	1	1	26	7	5	20	24	1050	00.0	+00.0
2012	0	1	27	7	5	20	29	1004	00.0	+00.0
2012	1	1	28	7	5	20	34	965	00.0	+00.0
2012	0	1	29	7	5	20	39	930	00.0	+00.0
2012	1	1	30	7	5	20	44	900	00.0	+00.0
2012	0	1	31	7	5	20	49	870	00.0	+00.0
2012	1	1	32	7	5	20	54	845	00.0	+00.0
2012	0	1	33	7	5	20	59	823	00.0	+00.0
2012	1	1	34	7	5	21	4	801	00.0	+00.0
2012	0	1	35	7	5	21	9	781	00.0	+00.0
2012	1	1	36	7	5	21	14	762	00.0	+00.0
2012	0	1	37	7	5	21	19	745	00.0	+00.0
2012	1	1	38	7	5	21	24	730	00.0	+00.0
2012	0	1	39	7	5	21	29	722	00.0	+00.0
2012	1	1	40	7	5	21	34	909	00.0	+00.0
2012	0	1	41	7	5	21	39	2101	00.0	+00.0
2012	1	1	42	7	5	21	44	4910	00.0	+00.0
2012	0	1	43	7	5	21	49	6728	00.0	+00.0
2012	1	1	44	7	5	21	54	6513	00.0	+00.0
2012	0	1	45	7	5	21	59	5733	00.0	+00.0
2012	1	1	46	7	5	22	4	4943	00.0	+00.0
2012	0	1	47	7	5	22	9	4245	00.0	+00.0
2012	1	1	48	7	5	22	14	3638	00.0	+00.0
2012	0	1	49	7	5	22	19	3135	00.0	+00.0
2012	1	1	50	7	5	22	24	2723	00.0	+00.0
2012	0	1	51	7	5	22	29	2399	00.0	+00.0
2012	1	1	52	7	5	22	34	2130	00.0	+00.0
2012	0	1	53	7	5	22	39	1920	00.0	+00.0
2012	1	1	54	7	5	22	44	1745	00.0	+00.0
2012	0	1	55	7	5	22	49	1601	00.0	+00.0
2012	1	1	56	7	5	22	54	1478	00.0	+00.0
2012	0	1	57	7	5	22	59	1380	00.0	+00.0
2012	1	1	58	7	5	23	4	1289	00.0	+00.0
2012	0	1	59	7	5	23	9	1213	00.0	+00.0
2012	1	1	60	7	5	23	14	1144	00.0	+00.0
2012	0	1	61	7	5	23	19	1085	00.0	+00.0
2012	1	1	62	7	5	23	24	1034	00.0	+00.0
2012	0	1	63	7	5	23	29	991	00.0	+00.0
2012	1	1	64	7	5	23	34	954	00.0	+00.0
2012	0	1	65	7	5	23	39	923	00.0	+00.0
2012	1	1	66	7	5	23	44	891	00.0	+00.0
2012	0	1	67	7	5	23	49	862	00.0	+00.0
2012	1	1	68	7	5	23	54	836	00.0	+00.0
2012	0	1	69	7	5	23	59	813	00.0	+00.0
2012	1	1	70	8	5	0	4	792	00.0	+00.0
2012	0	1	71	8	5	0	9	774	00.0	+00.0
2012	1	1	72	8	5	0	14	756	00.0	+00.0
2012	0	1	73	8	5	0	19	741	00.0	+00.0
2012	1	1	74	8	5	0	24	726	00.0	+00.0
2012	0	1	75	8	5	0	29	746	00.0	+00.0
2012	1	1	76	8	5	0	34	1211	00.0	+00.0
2012	0	1	77	8	5	0	39	3120	00.0	+00.0
2012	1	1	78	8	5	0	44	5952	00.0	+00.0
2012	0	1	79	8	5	0	49	6749	00.0	+00.0
2012	1	1	80	8	5	0	54	6158	00.0	+00.0
2012	0	1	81	8	5	0	59	5350	00.0	+00.0
2012	1	1	82	8	5	1	4	4595	00.0	+00.0
2012	0	1	83	8	5	1	9	3929	00.0	+00.0
2012	1	1	84	8	5	1	14	3361	00.0	+00.0
2012	0	1	85	8	5	1	19	2902	00.0	+00.0
2012	1	1	86	8	5	1	24	2540	00.0	+00.0
2012	0	1	87	8	5	1	29	2249	00.0	+00.0
2012	1	1	88	8	5	1	34	2012	00.0	+00.0
2012	0	1	89	8	5	1	39	1826	00.0	+00.0
2012	1	1	90	8	5	1	44	1665	00.0	+00.0
2012	0	1	91	8	5	1	49	1532	00.0	+00.0
2012	1	1	92	8	5	1	54	1419	00.0	+00.0
2012	0	1	93	8	5	1	59	1324	00.0	+00.0
2012	1	1	94	8	5	2	4	1245	00.0	+00.0
2012	0	1	95	8	5	2	9	1175	00.0	+00.0
2012	1	1	96	8	5	2	14	1115	00.0	+00.0
2012	0	1	97	8	5	2	19	1065	00.0	+00.0
2012	1	1	98	8	5	2	24	1017	00.0	+00.0
2012	0	1	99	8	5	2	29	976	00.0	+00.0
2012	1	1	100	8	5	2	34	939	00.0	+00.0
2012	0	1	101	8	5	2	39	907	00.0	+00.0
2012	1	1	102	8	5	2	44	878	00.0	+00.0
2012	0	1	103	8	5	2	49	852	00.0	+00.0
2012	1	1	104	8	5	2	54	828	00.0	+00.0
2012	0	1	105	8	5	2	59	808	00.0	+00.0
2012	1	1	106	8	5	3	4	787	00.0	+00.0
2012	0	1	107	8	5	3	9	768	00.0	+00.0
2012	1	1	108	8	5	3	14	751	00.0	+00.0
2012	0	1	109	8	5	3	19	735	00.0	+00.0
2012	1	1	110	8	5	3	24	725	00.0	+00.0
2012	0	1	111	8	5	3	29	852	00.0	+00.0
2012	1	1	112	8	5	3	34	1870	00.0	+00.0
2012	0	1	113	8	5	3	39	4534	00.0	+00.0
2012	1	1	114	8	5	3	44	6447	00.0	+00.0
2012	0	1	115	8	5	3	49	6318	00.0	+00.0
2012	1	1	116	8	5	3	54	5576	00.0	+00.0
2012	0	1	117	8	5	3	59	4823	00.0	+00.0
2012	1	1	118	8	5	4	4	4137	00.0	+00.0
2012	0	1	119	8	5	4	9	3546	00.0	+00.0
2012	1	1	120	8	5	4	14	3058	00.0	+00.0
2012	0	1	121	8	5	4	19	2666	00.0	+00.0
2012	1	1	122	8	5	4	24	2346	00.0	+00.0
2012	0	1	123	8	5	4	29	2090	00.0	+00.0
2012	1	1	124	8	5	4	34	1883	00.0	+00.0
2012	0	1	125	8	5	4	39	1715	00.0	+00.0
2012	1	1	126	8	5	4	44	1578	00.0	+00.0
2012	0	1	127	8	5	4	49	1461	00.0	+00.0
2012	1	1	128	8	5	4	54	1362	00.0	+00.0
2012	0	1	129	8	5	4	59	1282	00.0	+00.0
2012	1	1	130	8	5	5	4	1208	00.0	+00.0
2012	0	1	131	8	5	5	9	1145	00.0	+00.0
2012	1	1	132	8	5	5	14	1089	00.0	+00.0
2012	0	1	133	8	5	5	19	1041	00.0	+00.0
2012	1	1	134	8	5	5	24	999	00.0	+00.0
2012	0	1	135	8	5	5	29	962	00.0	+00.0
2012	1	1	136	8	5	5	34	928	00.0	+00.0
2012	0	1	137	8	5	5	39	899	00.0	+00.0
2012	1	1	138	8	5	5	44	871	00.0	+00.0
2012	0	1	139	8	5	5	49	847	00.0	+00.0
2012	1	1	140	8	5	5	54	824	00.0	+00.0
2012	0	1	141	8	5	5	59	804	00.0	+00.0
2012	1	1	142	8	5	6	4	785	00.0	+00.0
2012	0	1	143	8	5	6	9	767	00.0	+00.0
2012	1	1	144	8	5	6	14	751	00.0	+00.0
2012	0	1	145	8	5	6	19	737	00.0	+00.0
2012	1	1	146	8	5	6	24	724	00.0	+00.0
2012	0	1	147	8	5	6	29	857	00.0	+00.0
2012	1	1	148	8	5	6	34	1911	00.0	+00.0
2012	0	1	149	8	5	6	39	4574	00.0	+00.0
2012	1	1	150	8	5	6	44	6280	00.0	+00.0
2012	0	1	151	8	5	6	49	6081	00.0	+00.0
2012	1	1	152	8	5	6	54	5378	00.0	+00.0
2012	0	1	153	8	5	6	59	4656	00.0	+00.0
2012	1	1	154	8	5	7	4	4001	00.0	+00.0
2012	0	1	155	8	5	7	9	3427	00.0	+00.0
2012	1	1	156	8	5	7	14	2953	00.0	+00.0
2012	0	1	157	8	5	7	19	2575	00.0	+00.0
2012	1	1	158	8	5	7	24	2271	00.0	+00.0
2012	0	1	159	8	5	7	29	2031	00.0	+00.0
2012	1	1	160	8	5	7	34	1836	00.0	+00.0
2012	0	1	161	8	5	7	39	1681	00.0	+00.0
2012	1	1	162	8	5	7	44	1546	00.0	+00.0
2012	0	1	163	8	5	7	49	1433	00.0	+00.0
2012	1	1	164	8	5	7	54	1338	00.0	+00.0
2012	0	1	165	8	5	7	59	1258	00.0	+00.0
2012	1	1	166	8	5	8	4	1188	00.0	+00.0
2012	0	1	167	8	5	8	9	1129	00.0	+00.0
2012	1	1	168	8	5	8	14	1076	00.0	+00.0
2012	0	1	169	8	5	8	19	1032	00.0	+00.0
2012	1	1	170	8	5	8	24	989	00.0	+00.0
2012	0	1	171	8	5	8	29	952	00.0	+00.0
2012	1	1	172	8	5	8	34	919	00.0	+00.0
2012	0	1	173	8	5	8	39	892	00.0	+00.0
2012	1	1	174	8	5	8	44	866	00.0	+00.0
2012	0	1	175	8	5	8	49	843	00.0	+00.0
2012	1	1	176	8	5	8	54	821	00.0	+00.0
2012	0	1	177	8	5	8	59	802	00.0	+00.0
2012	1	1	178	8	5	9	4	783	00.0	+00.0
2012	0	1	179	8	5	9	9	765	00.0	+00.0
2012	1	1	180	8	5	9	14	750	00.0	+00.0
2012	0	1	181	8	5	9	19	736	00.0	+00.0
2012	1	1	182	8	5	9	24	731	00.0	+00.0
2012	0	1	183	8	5	9	29	932	00.0	+00.0
2012	1	1	184	8	5	9	34	2258	00.0	+00.0
2012	0	1	185	8	5	9	39	4952	00.0	+00.0
2012	1	1	186	8	5	9	44	6122	00.0	+00.0
2012	0	1	187	8	5	9	49	5738	00.0	+00.0
2012	1	1	188	8	5	9	54	5056	00.0	+00.0
2012	0	1	189	8	5	9	59	4388	00.0	+00.0
2012	1	1	190	8	5	10	4	3782	00.0	+00.0
2012	0	1	191	8	5	10	9	3273	00.0	+00.0
2012	1	1	192	8	5	10	14	2847	00.0	+00.0
2012	0	1	193	8	5	10	19	2504	00.0	+00.0
2012	1	1	194	8	5	10	24	2223	00.0	+00.0
2012	0	1	195	8	5	10	29	1997	00.0	+00.0
2012	1	1	196	8	5	10	34	1813	00.0	+00.0
2012	0	1	197	8	5	10	39	1668	00.0	+00.0
2012	1	1	198	8	5	10	44	1544	00.0	+00.0
2012	0	1	199	8	5	10	49	1440	00.0	+00.0
2012	1	1	200	8	5	10	54	1350	00.0	+00.0
2012	0	1	201	8	5	10	59	1276	00.0	+00.0
2012	1	1	202	8	5	11	4	1209	00.0	+00.0
2012	0	1	203	8	5	11	9	1151	00.0	+00.0
2012	1	1	204	8	5	11	14	1100	00.0	+00.0
2012	0	1	205	8	5	11	19	1054	00.0	+00.0
2012	1	1	206	8	5	11	24	1015	00.0	+00.0
2012	0	1	207	8	5	11	29	978	00.0	+00.0
2012	1	1	208	8	5	11	34	947	00.0	+00.0
2012	0	1	209	8	5	11	39	919	00.0	+00.0
2012	1	1	210	8	5	11	44	891	00.0	+00.0
2012	0	1	211	8	5	11	49	866	00.0	+00.0
2012	1	1	212	8	5	11	54	842	00.0	+00.0
2012	0	1	213	8	5	11	59	823	00.0	+00.0
2012	1	1	214	8	5	12	4	803	00.0	+00.0
2012	0	1	215	8	5	12	9	785	00.0	+00.0
2012	1	1	216	8	5	12	14	768	00.0	+00.0
2012	0	1	217	8	5	12	19	752	00.0	+00.0
2012	1	1	218	8	5	12	24	736	00.0	+00.0
2012	0	1	219	8	5	12	29	726	00.0	+00.0
2012	1	1	220	8	5	12	34	926	00.0	+00.0
2012	0	1	221	8	5	12	39	2267	00.0	+00.0
2012	1	1	222	8	5	12	44	4906	00.0	+00.0
2012	0	1	223	8	5	12	49	5816	00.0	+00.0
2012	1	1	224	8	5	12	54	5375	00.0	+00.0
2012	0	1	225	8	5	12	59	4693	00.0	+00.0
2012	1	1	226	8	5	13	4	4045	00.0	+00.0
2012	0	1	227	8	5	13	9	3471	00.0	+00.0
2012	1	1	228	8	5	13	14	2989	00.0	+00.0
2012	0	1	229	8	5	13	19	2614	00.0	+00.0
2012	1	1	230	8	5	13	24	2310	00.0	+00.0
2012	0	1	231	8	5	13	29	2065	00.0	+00.0
2012	1	1	232	8	5	13	34	1871	00.0	+00.0
2012	0	1	233	8	5	13	39	1709	00.0	+00.0
2012	1	1	234	8	5	13	44	1572	00.0	+00.0
2012	0	1	235	8	5	13	49	1457	00.0	+00.0
2012	1	1	236	8	5	13	54	1356	00.0	+00.0
2012	0	1	237	8	5	13	59	1278	00.0	+00.0
2012	1	1	238	8	5	14	4	1207	00.0	+00.0
2012	0	1	239	8	5	14	9	1145	00.0	+00.0
2012	1	1	240	8	5	14	14	1093	00.0	+00.0
2012	0	1	241	8	5	14	19	1046	00.0	+00.0
2012	1	1	242	8	5	14	24	1005	00.0	+00.0
2012	0	1	243	8	5	14	29	971	00.0	+00.0
2012	1	1	244	8	5	14	34	937	00.0	+00.0
2012	0	1	245	8	5	14	39	910	00.0	+00.0
2012	1	1	246	8	5	14	44	886	00.0	+00.0
2012	0	1	247	8	5	14	49	861	00.0	+00.0
2012	1	1	248	8	5	14	54	839	00.0	+00.0
2012	0	1	249	8	5	14	59	821	00.0	+00.0
2012	1	1	250	8	5	15	4	798	00.0	+00.0
2012	0	1	251	8	5	15	9	780	00.0	+00.0
2012	1	1	252	8	5	15	14	767	00.0	+00.0
2012	0	1	253	8	5	15	19	751	00.0	+00.0
2012	1	1	254	8	5	15	24	737	00.0	+00.0
2012	0	1	255	8	5	15	29	735	00.0	+00.0
2012	1	1	256	8	5	15	34	987	00.0	+00.0
2012	0	1	257	8	5	15	39	2488	00.0	+00.0
2012	1	1	258	8	5	15	44	4510	00.0	+00.0
2012	0	1	1	9	5	10	56	949	00.0	+00.0
2012	1	1	2	9	5	11	1	618	00.0	+00.0
2012	0	1	3	9	5	11	6	562	00.0	+00.0
2012	1	1	4	9	5	11	11	550	00.0	+00.0
2012	0	1	5	9	5	11	16	536	00.0	+00.0
2012	1	1	6	9	5	11	21	522	00.0	+00.0
2012	0	1	7	9	5	11	26	516	00.0	+00.0
2012	1	1	8	9	5	11	31	718	00.0	+00.0
2012	0	1	9	9	5	11	36	2083	00.0	+00.0
2012	1	1	10	9	5	11	41	5425	00.0	+00.0
2012	0	1	11	9	5	11	46	7600	00.0	+00.0
2012	1	1	12	9	5	11	51	7486	00.0	+00.0
2012	0	1	13	9	5	11	56	6619	00.0	+00.0
2012	1	1	14	9	5	12	1	5588	00.0	+00.0
2012	0	1	15	9	5	12	6	4646	00.0	+00.0
2012	1	1	16	9	5	12	11	3875	00.0	+00.0
2012	0	1	17	9	5	12	16	3271	00.0	+00.0
2012	1	1	18	9	5	12	21	2806	00.0	+00.0
2012	0	1	19	9	5	12	26	2448	00.0	+00.0
2012	1	1	20	9	5	12	31	2174	00.0	+00.0
2012	0	1	21	9	5	12	36	1950	00.0	+00.0
2012	1	1	22	9	5	12	41	1759	00.0	+00.0
2012	0	1	23	9	5	12	46	1600	00.0	+00.0
2012	1	1	24	9	5	12	51	1472	00.0	+00.0
2012	0	1	25	9	5	12	56	1370	00.0	+00.0
2012	1	1	26	9	5	13	1	1285	00.0	+00.0
2012	0	1	27	9	5	13	6	1219	00.0	+00.0
2012	1	1	28	9	5	13	11	1161	00.0	+00.0
2012	0	1	29	9	5	13	16	1103	00.0	+00.0
2012	1	1	30	9	5	13	21	1050	00.0	+00.0
2012	0	1	31	9	5	13	26	1005	00.0	+00.0
2012	1	1	32	9	5	13	31	966	00.0	+00.0
2012	0	1	33	9	5	13	36	935	00.0	+00.0
2012	1	1	34	9	5	13	41	910	00.0	+00.0
2012	0	1	35	9	5	13	46	888	00.0	+00.0
2012	1	1	36	9	5	13	51	861	00.0	+00.0
2012	0	1	37	9	5	13	56	835	00.0	+00.0
2012	1	1	38	9	5	14	1	812	00.0	+00.0
2012	0	1	39	9	5	14	6	791	00.0	+00.0
2012	1	1	40	9	5	14	11	773	00.0	+00.0
2012	0	1	41	9	5	14	16	761	00.0	+00.0
2012	1	1	42	9	5	14	21	751	00.0	+00.0
2012	0	1	43	9	5	14	26	738	00.0	+00.0
2012	1	1	44	9	5	14	31	727	00.0	+00.0
2012	0	1	45	9	5	14	36	917	00.0	+00.0
2012	1	1	46	9	5	14	41	2493	00.0	+00.0
2012	0	1	47	9	5	14	46	5910	00.0	+00.0
2012	1	1	48	9	5	14	51	7155	00.0	+00.0
2012	0	1	49	9	5	14	56	6512	00.0	+00.0
2012	1	1	50	9	5	15	1	5518	00.0	+00.0
2012	0	1	51	9	5	15	6	4549	00.0	+00.0
2012	1	1	52	9	5	15	11	3747	00.0	+00.0
2012	0	1	53	9	5	15	16	3128	00.0	+00.0
2012	1	1	54	9	5	15	21	2654	00.0	+00.0
2012	0	1	55	9	5	15	26	2295	00.0	+00.0
2012	1	1	56	9	5	15	31	2025	00.0	+00.0
2012	0	1	57	9	5	15	36	1826	00.0	+00.0
2012	1	1	58	9	5	15	41	1663	00.0	+00.0
2012	0	1	59	9	5	15	46	1521	00.0	+00.0
2012	1	1	60	9	5	15	51	1406	00.0	+00.0
2012	0	1	61	9	5	15	56	1311	00.0	+00.0
2012	1	1	62	9	5	16	1	1234	00.0	+00.0
2012	0	1	63	9	5	16	6	1164	00.0	+00.0
2012	1	1	64	9	5	16	11	1106	00.0	+00.0
2012	0	1	65	9	5	16	16	1057	00.0	+00.0
2012	1	1	66	9	5	16	21	1015	00.0	+00.0
2012	0	1	67	9	5	16	26	983	00.0	+00.0
2012	1	1	68	9	5	16	31	953	00.0	+00.0
2012	0	1	69	9	5	16	36	919	00.0	+00.0
2012	1	1	70	9	5	16	41	887	00.0	+00.0
2012	0	1	71	9	5	16	46	858	00.0	+00.0
2012	1	1	72	9	5	16	51	834	00.0	+00.0
2012	0	1	73	9	5	16	56	813	00.0	+00.0
2012	1	1	74	9	5	17	1	795	00.0	+00.0
2012	0	1	75	9	5	17	6	779	00.0	+00.0
2012	1	1	76	9	5	17	11	768	00.0	+00.0
2012	0	1	77	9	5	17	16	758	00.0	+00.0
2012	1	1	78	9	5	17	21	743	00.0	+00.0
2012	0	1	79	9	5	17	26	725	00.0	+00.0
2012	1	1	80	9	5	17	31	781	00.0	+00.0
2012	0	1	81	9	5	17	36	1857	00.0	+00.0
2012	1	1	82	9	5	17	41	5367	00.0	+00.0
2012	0	1	83	9	5	17	46	7213	00.0	+00.0
2012	1	1	84	9	5	17	51	6478	00.0	+00.0
2012	0	1	85	9	5	17	56	5310	00.0	+00.0
2012	1	1	86	9	5	18	1	4281	00.0	+00.0
2012	0	1	87	9	5	18	6	3475	00.0	+00.0
2012	1	1	88	9	5	18	11	2890	00.0	+00.0
2012	0	1	89	9	5	18	16	2462	00.0	+00.0
2012	1	1	90	9	5	18	21	2121	00.0	+00.0
2012	0	1	91	9	5	18	26	1863	00.0	+00.0
2012	1	1	92	9	5	18	31	1675	00.0	+00.0
2012	0	1	93	9	5	18	36	1529	00.0	+00.0
2012	1	1	94	9	5	18	41	1406	00.0	+00.0
2012	0	1	95	9	5	18	46	1298	00.0	+00.0
2012	1	1	96	9	5	18	51	1216	00.0	+00.0
2012	0	1	97	9	5	18	56	1144	00.0	+00.0
2012	1	1	98	9	5	19	1	1078	00.0	+00.0
2012	0	1	99	9	5	19	6	1029	00.0	+00.0
2012	1	1	100	9	5	19	11	982	00.0	+00.0
2012	0	1	101	9	5	19	16	940	00.0	+00.0
2012	1	1	102	9	5	19	21	911	00.0	+00.0
2012	0	1	103	9	5	19	26	877	00.0	+00.0
2012	1	1	104	9	5	19	31	846	00.0	+00.0
2012	0	1	105	9	5	19	36	825	00.0	+00.0
2012	1	1	106	9	5	19	41	801	00.0	+00.0
2012	0	1	107	9	5	19	46	778	00.0	+00.0
2012	1	1	108	9	5	19	51	762	00.0	+00.0
2012	0	1	109	9	5	19	56	742	00.0	+00.0
2012	1	1	110	9	5	20	1	728	00.0	+00.0
2012	0	1	111	9	5	20	6	824	00.0	+00.0
2012	1	1	112	9	5	20	11	2456	00.0	+00.0
2012	0	1	113	9	5	20	16	6773	00.0	+00.0
2012	1	1	114	9	5	20	21	7891	00.0	+00.0
2012	0	1	115	9	5	20	26	6663	00.0	+00.0
2012	1	1	116	9	5	20	31	5354	00.0	+00.0
2012	0	1	117	9	5	20	36	4249	00.0	+00.0
2012	1	1	118	9	5	20	41	3408	00.0	+00.0
2012	0	1	119	9	5	20	46	2814	00.0	+00.0
2012	1	1	120	9	5	20	51	2363	00.0	+00.0
2012	0	1	121	9	5	20	56	2041	00.0	+00.0
2012	1	1	122	9	5	21	1	1802	00.0	+00.0
2012	0	1	123	9	5	21	6	1611	00.0	+00.0
2012	1	1	124	9	5	21	11	1467	00.0	+00.0
2012	0	1	125	9	5	21	16	1348	00.0	+00.0
2012	1	1	126	9	5	21	21	1253	00.0	+00.0
2012	0	1	127	9	5	21	26	1173	00.0	+00.0
2012	1	1	128	9	5	21	31	1101	00.0	+00.0
2012	0	1	129	9	5	21	36	1044	00.0	+00.0
2012	1	1	130	9	5	21	41	994	00.0	+00.0
2012	0	1	131	9	5	21	46	949	00.0	+00.0
2012	1	1	132	9	5	21	51	914	00.0	+00.0
2012	0	1	133	9	5	21	56	878	00.0	+00.0
2012	1	1	134	9	5	22	1	851	00.0	+00.0
2012	0	1	135	9	5	22	6	824	00.0	+00.0
2012	1	1	136	9	5	22	11	799	00.0	+00.0
2012	0	1	137	9	5	22	16	780	00.0	+00.0
2012	1	1	138	9	5	22	21	760	00.0	+00.0
2012	0	1	139	9	5	22	26	744	00.0	+00.0
2012	1	1	140	9	5	22	31	728	00.0	+00.0
2012	0	1	141	9	5	22	36	863	00.0	+00.0
2012	1	1	142	9	5	22	41	3177	00.0	+00.0
2012	0	1	143	9	5	22	46	8293	00.0	+00.0
2012	1	1	144	9	5	22	51	8923	00.0	+00.0
2012	0	1	145	9	5	22	56	7183	00.0	+00.0
2012	1	1	146	9	5	23	1	5591	00.0	+00.0
2012	0	1	147	9	5	23	6	4336	00.0	+00.0
2012	1	1	148	9	5	23	11	3425	00.0	+00.0
2012	0	1	149	9	5	23	16	2785	00.0	+00.0
2012	1	1	150	9	5	23	21	2322	00.0	+00.0
2012	0	1	151	9	5	23	26	1991	00.0	+00.0
2012	1	1	152	9	5	23	31	1740	00.0	+00.0
2012	0	1	153	9	5	23	36	1558	00.0	+00.0
2012	1	1	154	9	5	23	41	1410	00.0	+00.0
2012	0	1	155	9	5	23	46	1293	00.0	+00.0
2012	1	1	156	9	5	23	51	1199	00.0	+00.0
2012	0	1	157	9	5	23	56	1118	00.0	+00.0
2012	1	1	158	10	5	0	1	1056	00.0	+00.0
2012	0	1	159	10	5	0	6	996	00.0	+00.0
2012	1	1	160	10	5	0	11	950	00.0	+00.0
2012	0	1	161	10	5	0	16	908	00.0	+00.0
2012	1	1	162	10	5	0	21	872	00.0	+00.0
2012	0	1	163	10	5	0	26	840	00.0	+00.0
2012	1	1	164	10	5	0	31	812	00.0	+00.0
2012	0	1	165	10	5	0	36	786	00.0	+00.0
2012	1	1	166	10	5	0	41	764	00.0	+00.0
2012	0	1	167	10	5	0	46	742	00.0	+00.0
2012	1	1	168	10	5	0	51	722	00.0	+00.0
2012	0	1	169	10	5	0	56	1004	00.0	+00.0
2012	1	1	170	10	5	1	1	4444	00.0	+00.0
2012	0	1	171	10	5	1	6	9340	00.0	+00.0
2012	1	1	172	10	5	1	11	8525	00.0	+00.0
2012	0	1	173	10	5	1	16	6527	00.0	+00.0
2012	1	1	174	10	5	1	21	4904	00.0	+00.0
2012	0	1	175	10	5	1	26	3723	00.0	+00.0
2012	1	1	176	10	5	1	31	2916	00.0	+00.0
2012	0	1	177	10	5	1	36	2365	00.0	+00.0
2012	1	1	178	10	5	1	41	1981	00.0	+00.0
2012	0	1	179	10	5	1	46	1699	00.0	+00.0
2012	1	1	180	10	5	1	51	1495	00.0	+00.0
2012	0	1	181	10	5	1	56	1336	00.0	+00.0
2012	1	1	182	10	5	2	1	1219	00.0	+00.0
2012	0	1	183	10	5	2	6	1116	00.0	+00.0
2012	1	1	184	10	5	2	11	1035	00.0	+00.0
2012	0	1	185	10	5	2	16	970	00.0	+00.0
2012	1	1	186	10	5	2	21	916	00.0	+00.0
2012	0	1	187	10	5	2	26	869	00.0	+00.0
2012	1	1	188	10	5	2	31	828	00.0	+00.0
2012	0	1	189	10	5	2	36	793	00.0	+00.0
2012	1	1	190	10	5	2	41	763	00.0	+00.0
2012	0	1	191	10	5	2	46	735	00.0	+00.0
2012	1	1	192	10	5	2	51	715	00.0	+00.0
2012	0	1	193	10	5	2	56	1413	00.0	+00.0
2012	1	1	194	10	5	3	1	6439	00.0	+00.0
2012	0	1	195	10	5	3	6	9806	00.0	+00.0
2012	1	1	196	10	5	3	11	7954	00.0	+00.0
2012	0	1	197	10	5	3	16	5910	00.0	+00.0
2012	1	1	198	10	5	3	21	4370	00.0	+00.0
2012	0	1	199	10	5	3	26	3312	00.0	+00.0
2012	1	1	200	10	5	3	31	2607	00.0	+00.0
2012	0	1	201	10	5	3	36	2131	00.0	+00.0
2012	1	1	202	10	5	3	41	1793	00.0	+00.0
2012	0	1	203	10	5	3	46	1551	00.0	+00.0
2012	1	1	204	10	5	3	51	1369	00.0	+00.0
2012	0	1	205	10	5	3	56	1231	00.0	+00.0
2012	1	1	206	10	5	4	1	1127	00.0	+00.0
2012	0	1	207	10	5	4	6	1037	00.0	+00.0
2012	1	1	208	10	5	4	11	968	00.0	+00.0
2012	0	1	209	10	5	4	16	911	00.0	+00.0
2012	1	1	210	10	5	4	21	865	00.0	+00.0
2012	0	1	211	10	5	4	26	824	00.0	+00.0
2012	1	1	212	10	5	4	31	789	00.0	+00.0
2012	0	1	213	10	5	4	36	758	00.0	+00.0
2012	1	1	214	10	5	4	41	733	00.0	+00.0
2012	0	1	215	10	5	4	46	717	00.0	+00.0
2012	1	1	216	10	5	4	51	1919	00.0	+00.0
2012	0	1	217	10	5	4	56	8405	00.0	+00.0
2012	1	1	218	10	5	5	1	10879	00.0	+00.0
2012	0	1	219	10	5	5	6	8504	00.0	+00.0
2012	1	1	220	10	5	5	11	6249	00.0	+00.0
2012	0	1	221	10	5	5	16	4595	00.0	+00.0
2012	1	1	222	10	5	5	21	3457	00.0	+00.0
2012	0	1	223	10	5	5	26	2695	00.0	+00.0
2012	1	1	224	10	5	5	31	2180	00.0	+00.0
2012	0	1	225	10	5	5	36	1825	00.0	+00.0
2012	1	1	226	10	5	5	41	1568	00.0	+00.0
2012	0	1	227	10	5	5	46	1379	00.0	+00.0
2012	1	1	228	10	5	5	51	1233	00.0	+00.0
2012	0	1	229	10	5	5	56	1118	00.0	+00.0
2012	1	1	230	10	5	6	1	1029	00.0	+00.0
2012	0	1	231	10	5	6	6	954	00.0	+00.0
2012	1	1	232	10	5	6	11	894	00.0	+00.0
2012	0	1	233	10	5	6	16	844	00.0	+00.0
2012	1	1	234	10	5	6	21	802	00.0	+00.0
2012	0	1	235	10	5	6	26	766	00.0	+00.0
2012	1	1	236	10	5	6	31	735	00.0	+00.0
2012	0	1	237	10	5	6	36	711	00.0	+00.0
2012	1	1	238	10	5	6	41	1761	00.0	+00.0
2012	0	1	239	10	5	6	46	8166	00.0	+00.0
2012	1	1	240	10	5	6	51	10601	00.0	+00.0
2012	0	1	241	10	5	6	56	7910	00.0	+00.0
2012	1	1	242	10	5	7	1	5623	00.0	+00.0
2012	0	1	243	10	5	7	6	4042	00.0	+00.0
2012	1	1	244	10	5	7	11	3018	00.0	+00.0
2012	0	1	245	10	5	7	16	2355	00.0	+00.0
2012	1	1	246	10	5	7	21	1911	00.0	+00.0
2012	0	1	247	10	5	7	26	1601	00.0	+00.0
2012	1	1	248	10	5	7	31	1381	00.0	+00.0
2012	0	1	249	10	5	7	36	1218	00.0	+00.0
2012	1	1	250	10	5	7	41	1091	00.0	+00.0
2012	0	1	251	10	5	7	46	997	00.0	+00.0
2012	1	1	252	10	5	7	51	922	00.0	+00.0
2012	0	1	253	10	5	7	56	863	00.0	+00.0
2012	1	1	254	10	5	8	1	814	00.0	+00.0
2012	0	1	255	10	5	8	6	771	00.0	+00.0
2012	1	1	256	10	5	8	11	736	00.0	+00.0
2012	0	1	257	10	5	8	16	710	00.0	+00.0
2012	1	1	258	10	5	8	21	1904	00.0	+00.0
2012	0	1	259	10	5	8	26	8936	00.0	+00.0
2012	1	1	260	10	5	8	31	10803	00.0	+00.0
2012	0	1	261	10	5	8	36	7828	00.0	+00.0
2012	1	1	262	10	5	8	41	5484	00.0	+00.0
2012	0	1	263	10	5	8	46	3923	00.0	+00.0
2012	1	1	264	10	5	8	51	2943	00.0	+00.0
2012	0	1	265	10	5	8	56	2302	00.0	+00.0
2012	1	1	266	10	5	9	1	1870	00.0	+00.0
2012	0	1	267	10	5	9	6	1569	00.0	+00.0
2012	1	1	268	10	5	9	11	1351	00.0	+00.0
2012	0	1	269	10	5	9	16	1192	00.0	+00.0
2012	1	1	270	10	5	9	21	1074	00.0	+00.0
2012	0	1	271	10	5	9	26	978	00.0	+00.0
2012	1	1	272	10	5	9	31	904	00.0	+00.0
2012	0	1	273	10	5	9	36	844	00.0	+00.0
2012	1	1	274	10	5	9	41	794	00.0	+00.0
2012	0	1	275	10	5	9	46	752	00.0	+00.0
2012	1	1	276	10	5	9	51	718	00.0	+00.0
2012	0	1	277	10	5	9	56	962	00.0	+00.0
2012	1	1	278	10	5	10	1	6544	00.0	+00.0
2012	0	1	279	10	5	10	6	11214	00.0	+00.0
2012	1	1	280	10	5	10	11	8115	00.0	+00.0
2012	0	1	281	10	5	10	16	5527	00.0	+00.0
2012	1	1	282	10	5	10	21	3883	00.0	+00.0
2012	0	1	283	10	5	10	26	2852	00.0	+00.0
2012	1	1	284	10	5	10	31	2192	00.0	+00.0
2012	0	1	285	10	5	10	36	1763	00.0	+00.0
2012	1	1	286	10	5	10	41	1460	00.0	+00.0
2012	0	1	287	10	5	10	46	1245	00.0	+00.0
2012	1	1	288	10	5	10	51	1091	00.0	+00.0
2012	0	1	289	10	5	10	56	973	00.0	+00.0
2012	1	1	290	10	5	11	1	886	00.0	+00.0
2012	0	1	291	10	5	11	6	817	00.0	+00.0
2012	1	1	292	10	5	11	11	762	00.0	+00.0
2012	0	1	293	10	5	11	16	718	00.0	+00.0
2012	1	1	294	10	5	11	21	732	00.0	+00.0
2012	0	1	295	10	5	11	26	2524	00.0	+00.0
2012	1	1	296	10	5	11	31	7295	00.0	+00.0
2012	0	1	297	10	5	11	36	8426	00.0	+00.0
2012	1	1	298	10	5	11	41	7154	00.0	+00.0
2012	0	1	299	10	5	11	46	6663	00.0	+00.0
2012	1	1	300	10	5	11	51	6303	00.0	+00.0
2012	0	1	301	10	5	11	56	6350	00.0	+00.0
2012	1	1	302	10	5	12	1	6429	00.0	+00.0
2012	0	1	303	10	5	12	6	6324	00.0	+00.0
2012	1	1	304	10	5	12	11	6149	00.0	+00.0
2012	0	1	305	10	5	12	16	6277	00.0	+00.0
2012	1	1	306	10	5	12	21	6262	00.0	+00.0
2012	0	1	307	10	5	12	26	6187	00.0	+00.0
2012	1	1	308	10	5	12	31	6231	00.0	+00.0
2012	0	1	309	10	5	12	36	6217	00.0	+00.0
2012	1	1	310	10	5	12	41	6190	00.0	+00.0
2012	0	1	311	10	5	12	46	6202	00.0	+00.0
2012	1	1	312	10	5	12	51	6030	00.0	+00.0
2012	0	1	313	10	5	12	56	6108	00.0	+00.0
2012	1	1	314	10	5	13	1	6143	00.0	+00.0
2012	0	1	315	10	5	13	6	6060	00.0	+00.0
2012	1	1	316	10	5	13	11	6087	00.0	+00.0
2012	0	1	317	10	5	13	16	6088	00.0	+00.0
2012	1	1	318	10	5	13	21	6024	00.0	+00.0
2012	0	1	1	10	5	17	49	821	00.0	+00.0
2012	1	1	2	10	5	17	54	1690	00.0	+00.0
2012	0	1	3	10	5	17	59	3491	00.0	+00.0
2012	1	1	4	10	5	18	4	3700	00.0	+00.0
2012	0	1	5	10	5	18	9	3341	00.0	+00.0
2012	1	1	6	10	5	18	14	2937	00.0	+00.0
2012	0	1	7	10	5	18	19	2560	00.0	+00.0
2012	1	1	8	10	5	18	24	2250	00.0	+00.0
2012	0	1	9	10	5	18	29	2022	00.0	+00.0
2012	1	1	10	10	5	18	34	1838	00.0	+00.0
2012	0	1	11	10	5	18	39	1683	00.0	+00.0
2012	1	1	12	10	5	18	44	1556	00.0	+00.0
2012	0	1	13	10	5	18	49	1454	00.0	+00.0
2012	1	1	14	10	5	18	54	1362	00.0	+00.0
2012	0	1	15	10	5	18	59	1281	00.0	+00.0
2012	1	1	16	10	5	19	4	1219	00.0	+00.0
2012	0	1	17	10	5	19	9	1163	00.0	+00.0
2012	1	1	18	10	5	19	14	1111	00.0	+00.0
2012	0	1	19	10	5	19	19	1064	00.0	+00.0
2012	1	1	20	10	5	19	24	1025	00.0	+00.0
2012	0	1	21	10	5	19	29	988	00.0	+00.0
2012	1	1	22	10	5	19	34	954	00.0	+00.0
2012	0	1	23	10	5	19	39	923	00.0	+00.0
2012	1	1	24	10	5	19	44	898	00.0	+00.0
2012	0	1	25	10	5	19	49	874	00.0	+00.0
2012	1	1	26	10	5	19	54	853	00.0	+00.0
2012	0	1	27	10	5	19	59	832	00.0	+00.0
2012	1	1	28	10	5	20	4	813	00.0	+00.0
2012	0	1	29	10	5	20	9	796	00.0	+00.0
2012	1	1	30	10	5	20	14	779	00.0	+00.0
2012	0	1	31	10	5	20	19	762	00.0	+00.0
2012	1	1	32	10	5	20	24	749	00.0	+00.0
2012	0	1	33	10	5	20	29	735	00.0	+00.0
2012	1	1	34	10	5	20	34	888	00.0	+00.0
2012	0	1	35	10	5	20	39	2415	00.0	+00.0
2012	1	1	36	10	5	20	44	4084	00.0	+00.0
2012	0	1	37	10	5	20	49	4029	00.0	+00.0
2012	1	1	38	10	5	20	54	3541	00.0	+00.0
2012	0	1	39	10	5	20	59	3041	00.0	+00.0
2012	1	1	40	10	5	21	4	2641	00.0	+00.0
2012	0	1	41	10	5	21	9	2323	00.0	+00.0
2012	1	1	42	10	5	21	14	2072	00.0	+00.0
2012	0	1	43	10	5	21	19	1871	00.0	+00.0
2012	1	1	44	10	5	21	24	1710	00.0	+00.0
2012	0	1	45	10	5	21	29	1578	00.0	+00.0
2012	1	1	46	10	5	21	34	1472	00.0	+00.0
2012	0	1	47	10	5	21	39	1377	00.0	+00.0
2012	1	1	48	10	5	21	44	1299	00.0	+00.0
2012	0	1	49	10	5	21	49	1233	00.0	+00.0
2012	1	1	50	10	5	21	54	1172	00.0	+00.0
2012	0	1	51	10	5	21	59	1119	00.0	+00.0
2012	1	1	52	10	5	22	4	1072	00.0	+00.0
2012	0	1	53	10	5	22	9	1030	00.0	+00.0
2012	1	1	54	10	5	22	14	996	00.0	+00.0
2012	0	1	55	10	5	22	19	960	00.0	+00.0
2012	1	1	56	10	5	22	24	933	00.0	+00.0
2012	0	1	57	10	5	22	29	906	00.0	+00.0
2012	1	1	58	10	5	22	34	881	00.0	+00.0
2012	0	1	59	10	5	22	39	859	00.0	+00.0
2012	1	1	60	10	5	22	44	838	00.0	+00.0
2012	0	1	61	10	5	22	49	820	00.0	+00.0
2012	1	1	62	10	5	22	54	802	00.0	+00.0
2012	0	1	63	10	5	22	59	783	00.0	+00.0
2012	1	1	64	10	5	23	4	769	00.0	+00.0
2012	0	1	65	10	5	23	9	755	00.0	+00.0
2012	1	1	66	10	5	23	14	742	00.0	+00.0
2012	0	1	67	10	5	23	19	759	00.0	+00.0
2012	1	1	68	10	5	23	24	1551	00.0	+00.0
2012	0	1	69	10	5	23	29	3806	00.0	+00.0
2012	1	1	70	10	5	23	34	4312	00.0	+00.0
2012	0	1	71	10	5	23	39	3880	00.0	+00.0
2012	1	1	72	10	5	23	44	3343	00.0	+00.0
2012	0	1	73	10	5	23	49	2871	00.0	+00.0
2012	1	1	74	10	5	23	54	2493	00.0	+00.0
2012	0	1	75	10	5	23	59	2202	00.0	+00.0
2012	1	1	76	11	5	0	4	1971	00.0	+00.0
2012	0	1	77	11	5	0	9	1789	00.0	+00.0
2012	1	1	78	11	5	0	14	1641	00.0	+00.0
2012	0	1	79	11	5	0	19	1514	00.0	+00.0
2012	1	1	80	11	5	0	24	1417	00.0	+00.0
2012	0	1	81	11	5	0	29	1330	00.0	+00.0
2012	1	1	82	11	5	0	34	1255	00.0	+00.0
2012	0	1	83	11	5	0	39	1191	00.0	+00.0
2012	1	1	84	11	5	0	44	1134	00.0	+00.0
2012	0	1	85	11	5	0	49	1084	00.0	+00.0
2012	1	1	86	11	5	0	54	1040	00.0	+00.0
2012	0	1	87	11	5	0	59	998	00.0	+00.0
2012	1	1	88	11	5	1	4	965	00.0	+00.0
2012	0	1	89	11	5	1	9	934	00.0	+00.0
2012	1	1	90	11	5	1	14	905	00.0	+00.0
2012	0	1	91	11	5	1	19	879	00.0	+00.0
2012	1	1	92	11	5	1	24	855	00.0	+00.0
2012	0	1	93	11	5	1	29	833	00.0	+00.0
2012	1	1	94	11	5	1	34	813	00.0	+00.0
2012	0	1	95	11	5	1	39	793	00.0	+00.0
2012	1	1	96	11	5	1	44	777	00.0	+00.0
2012	0	1	97	11	5	1	49	761	00.0	+00.0
2012	1	1	98	11	5	1	54	746	00.0	+00.0
2012	0	1	99	11	5	1	59	737	00.0	+00.0
2012	1	1	100	11	5	2	4	1162	00.0	+00.0
2012	0	1	101	11	5	2	9	3260	00.0	+00.0
2012	1	1	102	11	5	2	14	4125	00.0	+00.0
2012	0	1	103	11	5	2	19	3776	00.0	+00.0
2012	1	1	104	11	5	2	24	3265	00.0	+00.0
2012	0	1	105	11	5	2	29	2805	00.0	+00.0
2012	1	1	106	11	5	2	34	2438	00.0	+00.0
2012	0	1	107	11	5	2	39	2151	00.0	+00.0
2012	1	1	108	11	5	2	44	1927	00.0	+00.0
2012	0	1	109	11	5	2	49	1748	00.0	+00.0
2012	1	1	110	11	5	2	54	1605	00.0	+00.0
2012	0	1	111	11	5	2	59	1482	00.0	+00.0
2012	1	1	112	11	5	3	4	1386	00.0	+00.0
2012	0	1	113	11	5	3	9	1302	00.0	+00.0
2012	1	1	114	11	5	3	14	1229	00.0	+00.0
2012	0	1	115	11	5	3	19	1166	00.0	+00.0
2012	1	1	116	11	5	3	24	1110	00.0	+00.0
2012	0	1	117	11	5	3	29	1061	00.0	+00.0
2012	1	1	118	11	5	3	34	1019	00.0	+00.0
2012	0	1	119	11	5	3	39	978	00.0	+00.0
2012	1	1	120	11	5	3	44	946	00.0	+00.0
2012	0	1	121	11	5	3	49	916	00.0	+00.0
2012	1	1	122	11	5	3	54	888	00.0	+00.0
2012	0	1	123	11	5	3	59	863	00.0	+00.0
2012	1	1	124	11	5	4	4	840	00.0	+00.0
2012	0	1	125	11	5	4	9	818	00.0	+00.0
2012	1	1	126	11	5	4	14	799	00.0	+00.0
2012	0	1	127	11	5	4	19	779	00.0	+00.0
2012	1	1	128	11	5	4	24	764	00.0	+00.0
2012	0	1	129	11	5	4	29	748	00.0	+00.0
2012	1	1	130	11	5	4	34	736	00.0	+00.0
2012	0	1	131	11	5	4	39	1044	00.0	+00.0
2012	1	1	132	11	5	4	44	3106	00.0	+00.0
2012	0	1	133	11	5	4	49	4167	00.0	+00.0
2012	1	1	134	11	5	4	54	3846	00.0	+00.0
2012	0	1	135	11	5	4	59	3304	00.0	+00.0
2012	1	1	136	11	5	5	4	2831	00.0	+00.0
2012	0	1	137	11	5	5	9	2451	00.0	+00.0
2012	1	1	138	11	5	5	14	2156	00.0	+00.0
2012	0	1	139	11	5	5	19	1928	00.0	+00.0
2012	1	1	140	11	5	5	24	1748	00.0	+00.0
2012	0	1	141	11	5	5	29	1604	00.0	+00.0
2012	1	1	142	11	5	5	34	1487	00.0	+00.0
2012	0	1	143	11	5	5	39	1384	00.0	+00.0
2012	1	1	144	11	5	5	44	1300	00.0	+00.0
2012	0	1	145	11	5	5	49	1229	00.0	+00.0
2012	1	1	146	11	5	5	54	1165	00.0	+00.0
2012	0	1	147	11	5	5	59	1110	00.0	+00.0
2012	1	1	148	11	5	6	4	1061	00.0	+00.0
2012	0	1	149	11	5	6	9	1018	00.0	+00.0
2012	1	1	150	11	5	6	14	980	00.0	+00.0
2012	0	1	151	11	5	6	19	944	00.0	+00.0
2012	1	1	152	11	5	6	24	915	00.0	+00.0
2012	0	1	153	11	5	6	29	887	00.0	+00.0
2012	1	1	154	11	5	6	34	862	00.0	+00.0
2012	0	1	155	11	5	6	39	839	00.0	+00.0
2012	1	1	156	11	5	6	44	818	00.0	+00.0
2012	0	1	157	11	5	6	49	798	00.0	+00.0
2012	1	1	158	11	5	6	54	781	00.0	+00.0
2012	0	1	159	11	5	6	59	762	00.0	+00.0
2012	1	1	160	11	5	7	4	748	00.0	+00.0
2012	0	1	161	11	5	7	9	736	00.0	+00.0
2012	1	1	162	11	5	7	14	1117	00.0	+00.0
2012	0	1	163	11	5	7	19	3180	00.0	+00.0
2012	1	1	164	11	5	7	24	3980	00.0	+00.0
2012	0	1	165	11	5	7	29	3626	00.0	+00.0
2012	1	1	166	11	5	7	34	3116	00.0	+00.0
2012	0	1	167	11	5	7	39	2665	00.0	+00.0
2012	1	1	168	11	5	7	44	2326	00.0	+00.0
2012	0	1	169	11	5	7	49	2059	00.0	+00.0
2012	1	1	170	11	5	7	54	1852	00.0	+00.0
2012	0	1	171	11	5	7	59	1685	00.0	+00.0
2012	1	1	172	11	5	8	4	1551	00.0	+00.0
2012	0	1	173	11	5	8	9	1440	00.0	+00.0
2012	1	1	174	11	5	8	14	1348	00.0	+00.0
2012	0	1	175	11	5	8	19	1267	00.0	+00.0
2012	1	1	176	11	5	8	24	1200	00.0	+00.0
2012	0	1	177	11	5	8	29	1142	00.0	+00.0
2012	1	1	178	11	5	8	34	1090	00.0	+00.0
2012	0	1	179	11	5	8	39	1044	00.0	+00.0
2012	1	1	180	11	5	8	44	1004	00.0	+00.0
2012	0	1	181	11	5	8	49	968	00.0	+00.0
2012	1	1	182	11	5	8	54	936	00.0	+00.0
2012	0	1	183	11	5	8	59	905	00.0	+00.0
2012	1	1	184	11	5	9	4	880	00.0	+00.0
2012	0	1	185	11	5	9	9	856	00.0	+00.0
2012	1	1	186	11	5	9	14	835	00.0	+00.0
2012	0	1	187	11	5	9	19	814	00.0	+00.0
2012	1	1	188	11	5	9	24	796	00.0	+00.0
2012	0	1	189	11	5	9	29	779	00.0	+00.0
2012	1	1	190	11	5	9	34	763	00.0	+00.0
2012	0	1	191	11	5	9	39	746	00.0	+00.0
2012	1	1	192	11	5	9	44	762	00.0	+00.0
2012	0	1	193	11	5	9	49	1589	00.0	+00.0
2012	1	1	194	11	5	9	54	3439	00.0	+00.0
2012	0	1	195	11	5	9	59	3575	00.0	+00.0
2012	1	1	196	11	5	10	4	3168	00.0	+00.0
2012	0	1	197	11	5	10	9	2738	00.0	+00.0
2012	1	1	198	11	5	10	14	2380	00.0	+00.0
2012	0	1	199	11	5	10	19	2100	00.0	+00.0
2012	1	1	200	11	5	10	24	1887	00.0	+00.0
2012	0	1	201	11	5	10	29	1717	00.0	+00.0
2012	1	1	202	11	5	10	34	1580	00.0	+00.0
2012	0	1	203	11	5	10	39	1465	00.0	+00.0
2012	1	1	204	11	5	10	44	1369	00.0	+00.0
2012	0	1	205	11	5	10	49	1288	00.0	+00.0
2012	1	1	206	11	5	10	54	1218	00.0	+00.0
2012	0	1	207	11	5	10	59	1155	00.0	+00.0
2012	1	1	208	11	5	11	4	1103	00.0	+00.0
2012	0	1	209	11	5	11	9	1054	00.0	+00.0
2012	1	1	210	11	5	11	14	1011	00.0	+00.0
2012	0	1	211	11	5	11	19	974	00.0	+00.0
2012	1	1	212	11	5	11	24	940	00.0	+00.0
2012	0	1	213	11	5	11	29	909	00.0	+00.0
2012	1	1	214	11	5	11	34	882	00.0	+00.0
2012	0	1	215	11	5	11	39	855	00.0	+00.0
2012	1	1	216	11	5	11	44	834	00.0	+00.0
2012	0	1	217	11	5	11	49	813	00.0	+00.0
2012	1	1	218	11	5	11	54	794	00.0	+00.0
2012	0	1	219	11	5	11	59	777	00.0	+00.0
2012	1	1	220	11	5	12	4	761	00.0	+00.0
2012	0	1	221	11	5	12	9	746	00.0	+00.0
2012	1	1	222	11	5	12	14	742	00.0	+00.0
2012	0	1	223	11	5	12	19	1143	00.0	+00.0
2012	1	1	224	11	5	12	24	2192	00.0	+00.0
2012	0	1	225	11	5	12	29	2485	00.0	+00.0
2012	1	1	226	11	5	12	34	2329	00.0	+00.0
2012	0	1	227	11	5	12	39	2099	00.0	+00.0
2012	1	1	228	11	5	12	44	1902	00.0	+00.0
2012	0	1	229	11	5	12	49	1738	00.0	+00.0
2012	1	1	230	11	5	12	54	1602	00.0	+00.0
2012	0	1	231	11	5	12	59	1488	00.0	+00.0
2012	1	1	232	11	5	13	4	1395	00.0	+00.0
2012	0	1	233	11	5	13	9	1313	00.0	+00.0
2012	1	1	234	11	5	13	14	1243	00.0	+00.0
2012	0	1	235	11	5	13	19	1182	00.0	+00.0
2012	1	1	236	11	5	13	24	1127	00.0	+00.0
2012	0	1	237	11	5	13	29	1079	00.0	+00.0
2012	1	1	238	11	5	13	34	1036	00.0	+00.0
2012	0	1	239	11	5	13	39	997	00.0	+00.0
2012	1	1	240	11	5	13	44	965	00.0	+00.0
2012	0	1	241	11	5	13	49	933	00.0	+00.0
2012	1	1	242	11	5	13	54	905	00.0	+00.0
2012	0	1	243	11	5	13	59	881	00.0	+00.0
2012	1	1	244	11	5	14	4	858	00.0	+00.0
2012	0	1	245	11	5	14	9	836	00.0	+00.0
2012	1	1	246	11	5	14	14	816	00.0	+00.0
2012	0	1	247	11	5	14	19	797	00.0	+00.0
2012	1	1	248	11	5	14	24	783	00.0	+00.0
2012	0	1	249	11	5	14	29	772	00.0	+00.0
2012	0	1	1	11	5	17	30	489	00.0	+00.0
2012	1	1	2	11	5	17	35	493	00.0	+00.0
2012	0	1	3	11	5	17	40	524	00.0	+00.0
2012	1	1	4	11	5	17	45	524	00.0	+00.0
2012	0	1	5	11	5	17	50	528	00.0	+00.0
2012	1	1	6	11	5	17	55	523	00.0	+00.0
2012	0	1	7	11	5	18	0	520	00.0	+00.0
2012	1	1	8	11	5	18	5	519	00.0	+00.0
2012	0	1	9	11	5	18	10	517	00.0	+00.0
2012	1	1	10	11	5	18	15	515	00.0	+00.0
2012	0	1	11	11	5	18	20	508	00.0	+00.0
2012	1	1	12	11	5	18	25	506	00.0	+00.0
2012	0	1	13	11	5	18	30	505	00.0	+00.0
2012	1	1	14	11	5	18	35	503	00.0	+00.0
2012	0	1	15	11	5	18	40	501	00.0	+00.0
2012	1	1	16	11	5	18	45	499	00.0	+00.0
2012	0	1	17	11	5	18	50	497	00.0	+00.0
2012	1	1	18	11	5	18	55	495	00.0	+00.0
2012	0	1	19	11	5	19	0	491	00.0	+00.0
2012	1	1	20	11	5	19	5	489	00.0	+00.0
2012	0	1	21	11	5	19	10	488	00.0	+00.0
2012	1	1	22	11	5	19	15	486	00.0	+00.0
2012	0	1	23	11	5	19	20	484	00.0	+00.0
2012	1	1	24	11	5	19	25	483	00.0	+00.0
2012	0	1	25	11	5	19	30	481	00.0	+00.0
2012	1	1	26	11	5	19	35	479	00.0	+00.0
2012	0	1	27	11	5	19	40	477	00.0	+00.0
2012	1	1	28	11	5	19	45	476	00.0	+00.0
2012	0	1	29	11	5	19	50	475	00.0	+00.0
2012	1	1	30	11	5	19	55	473	00.0	+00.0
2012	0	1	31	11	5	20	0	472	00.0	+00.0
2012	1	1	32	11	5	20	5	470	00.0	+00.0
2012	0	1	33	11	5	20	10	469	00.0	+00.0
2012	1	1	34	11	5	20	15	468	00.0	+00.0
2012	0	1	35	11	5	20	20	467	00.0	+00.0
2012	1	1	36	11	5	20	25	465	00.0	+00.0
2012	0	1	37	11	5	20	30	464	00.0	+00.0
2012	1	1	38	11	5	20	35	463	00.0	+00.0
2012	0	1	39	11	5	20	40	462	00.0	+00.0
2012	1	1	40	11	5	20	45	460	00.0	+00.0
2012	0	1	41	11	5	20	50	460	00.0	+00.0
2012	1	1	42	11	5	20	55	459	00.0	+00.0
2012	0	1	43	11	5	21	0	457	00.0	+00.0
2012	1	1	44	11	5	21	5	456	00.0	+00.0
2012	0	1	45	11	5	21	10	456	00.0	+00.0
2012	1	1	46	11	5	21	15	454	00.0	+00.0
2012	0	1	47	11	5	21	20	454	00.0	+00.0
2012	1	1	48	11	5	21	25	453	00.0	+00.0
2012	0	1	49	11	5	21	30	452	00.0	+00.0
2012	1	1	50	11	5	21	35	451	00.0	+00.0
2012	0	1	51	11	5	21	40	449	00.0	+00.0
2012	1	1	52	11	5	21	45	448	00.0	+00.0
2012	0	1	53	11	5	21	50	448	00.0	+00.0
2012	1	1	54	11	5	21	55	447	00.0	+00.0
2012	0	1	55	11	5	22	0	446	00.0	+00.0
2012	1	1	56	11	5	22	5	445	00.0	+00.0
2012	0	1	57	11	5	22	10	445	00.0	+00.0
2012	1	1	58	11	5	22	15	444	00.0	+00.0
2012	0	1	59	11	5	22	20	443	00.0	+00.0
2012	1	1	60	11	5	22	25	442	00.0	+00.0
2012	0	1	61	11	5	22	30	442	00.0	+00.0
2012	1	1	62	11	5	22	35	441	00.0	+00.0
2012	0	1	63	11	5	22	40	441	00.0	+00.0
2012	1	1	64	11	5	22	45	440	00.0	+00.0
2012	0	1	65	11	5	22	50	439	00.0	+00.0
2012	1	1	66	11	5	22	55	439	00.0	+00.0
2012	0	1	67	11	5	23	0	438	00.0	+00.0
2012	1	1	68	11	5	23	5	437	00.0	+00.0
2012	0	1	69	11	5	23	10	437	00.0	+00.0
2012	1	1	70	11	5	23	15	436	00.0	+00.0
2012	0	1	71	11	5	23	20	436	00.0	+00.0
2012	1	1	72	11	5	23	25	435	00.0	+00.0
2012	0	1	73	11	5	23	30	434	00.0	+00.0
2012	1	1	74	11	5	23	35	434	00.0	+00.0
2012	0	1	75	11	5	23	40	433	00.0	+00.0
2012	1	1	76	11	5	23	45	432	00.0	+00.0
2012	0	1	77	11	5	23	50	432	00.0	+00.0
2012	1	1	78	11	5	23	55	432	00.0	+00.0
2012	0	1	79	12	5	0	0	431	00.0	+00.0
2012	1	1	80	12	5	0	5	431	00.0	+00.0
2012	0	1	81	12	5	0	10	431	00.0	+00.0
2012	1	1	82	12	5	0	15	430	00.0	+00.0
2012	0	1	83	12	5	0	20	429	00.0	+00.0
2012	1	1	84	12	5	0	25	428	00.0	+00.0
2012	0	1	85	12	5	0	30	428	00.0	+00.0
2012	1	1	86	12	5	0	35	428	00.0	+00.0
2012	0	1	87	12	5	0	40	427	00.0	+00.0
2012	1	1	88	12	5	0	45	427	00.0	+00.0
2012	0	1	89	12	5	0	50	427	00.0	+00.0
2012	1	1	90	12	5	0	55	426	00.0	+00.0
2012	0	1	91	12	5	1	0	426	00.0	+00.0
2012	1	1	92	12	5	1	5	425	00.0	+00.0
2012	0	1	93	12	5	1	10	425	00.0	+00.0
2012	1	1	94	12	5	1	15	424	00.0	+00.0
2012	0	1	95	12	5	1	20	424	00.0	+00.0
2012	1	1	96	12	5	1	25	424	00.0	+00.0
2012	0	1	97	12	5	1	30	423	00.0	+00.0
2012	1	1	98	12	5	1	35	423	00.0	+00.0
2012	0	1	99	12	5	1	40	422	00.0	+00.0
2012	1	1	100	12	5	1	45	422	00.0	+00.0
2012	0	1	101	12	5	1	50	422	00.0	+00.0
2012	1	1	102	12	5	1	55	421	00.0	+00.0
2012	0	1	103	12	5	2	0	421	00.0	+00.0
2012	1	1	104	12	5	2	5	420	00.0	+00.0
2012	0	1	105	12	5	2	10	420	00.0	+00.0
2012	1	1	106	12	5	2	15	420	00.0	+00.0
2012	0	1	107	12	5	2	20	420	00.0	+00.0
2012	1	1	108	12	5	2	25	419	00.0	+00.0
2012	0	1	109	12	5	2	30	419	00.0	+00.0
2012	1	1	110	12	5	2	35	419	00.0	+00.0
2012	0	1	111	12	5	2	40	418	00.0	+00.0
2012	1	1	112	12	5	2	45	418	00.0	+00.0
2012	0	1	113	12	5	2	50	418	00.0	+00.0
2012	1	1	114	12	5	2	55	418	00.0	+00.0
2012	0	1	115	12	5	3	0	417	00.0	+00.0
2012	1	1	116	12	5	3	5	416	00.0	+00.0
2012	0	1	117	12	5	3	10	417	00.0	+00.0
2012	1	1	118	12	5	3	15	417	00.0	+00.0
2012	0	1	119	12	5	3	20	417	00.0	+00.0
2012	1	1	120	12	5	3	25	416	00.0	+00.0
2012	0	1	121	12	5	3	30	416	00.0	+00.0
2012	1	1	122	12	5	3	35	416	00.0	+00.0
2012	0	1	123	12	5	3	40	415	00.0	+00.0
2012	1	1	124	12	5	3	45	415	00.0	+00.0
2012	0	1	125	12	5	3	50	415	00.0	+00.0
2012	1	1	126	12	5	3	55	414	00.0	+00.0
2012	0	1	127	12	5	4	0	414	00.0	+00.0
2012	1	1	128	12	5	4	5	414	00.0	+00.0
2012	0	1	129	12	5	4	10	414	00.0	+00.0
2012	1	1	130	12	5	4	15	414	00.0	+00.0
2012	0	1	131	12	5	4	20	414	00.0	+00.0
2012	1	1	132	12	5	4	25	413	00.0	+00.0
2012	0	1	133	12	5	4	30	413	00.0	+00.0
2012	1	1	134	12	5	4	35	413	00.0	+00.0
2012	0	1	135	12	5	4	40	413	00.0	+00.0
2012	1	1	136	12	5	4	45	413	00.0	+00.0
2012	0	1	137	12	5	4	50	412	00.0	+00.0
2012	1	1	138	12	5	4	55	412	00.0	+00.0
2012	0	1	139	12	5	5	0	412	00.0	+00.0
2012	1	1	140	12	5	5	5	411	00.0	+00.0
2012	0	1	141	12	5	5	10	411	00.0	+00.0
2012	1	1	142	12	5	5	15	411	00.0	+00.0
2012	0	1	143	12	5	5	20	411	00.0	+00.0
2012	1	1	144	12	5	5	25	411	00.0	+00.0
2012	0	1	145	12	5	5	30	411	00.0	+00.0
2012	1	1	146	12	5	5	35	411	00.0	+00.0
2012	0	1	147	12	5	5	40	410	00.0	+00.0
2012	1	1	148	12	5	5	45	410	00.0	+00.0
2012	0	1	149	12	5	5	50	410	00.0	+00.0
2012	1	1	150	12	5	5	55	410	00.0	+00.0
2012	0	1	151	12	5	6	0	410	00.0	+00.0
2012	1	1	152	12	5	6	5	410	00.0	+00.0
2012	0	1	153	12	5	6	10	410	00.0	+00.0
2012	1	1	154	12	5	6	15	410	00.0	+00.0
2012	0	1	155	12	5	6	20	409	00.0	+00.0
2012	1	1	156	12	5	6	25	409	00.0	+00.0
2012	0	1	157	12	5	6	30	409	00.0	+00.0
2012	1	1	158	12	5	6	35	409	00.0	+00.0
2012	0	1	159	12	5	6	40	409	00.0	+00.0
2012	1	1	160	12	5	6	45	409	00.0	+00.0
2012	0	1	161	12	5	6	50	409	00.0	+00.0
2012	1	1	162	12	5	6	55	409	00.0	+00.0
2012	0	1	163	12	5	7	0	409	00.0	+00.0
2012	1	1	164	12	5	7	5	408	00.0	+00.0
2012	0	1	165	12	5	7	10	408	00.0	+00.0
2012	1	1	166	12	5	7	15	408	00.0	+00.0
2012	0	1	167	12	5	7	20	408	00.0	+00.0
2012	1	1	168	12	5	7	25	408	00.0	+00.0
2012	0	1	169	12	5	7	30	408	00.0	+00.0
2012	1	1	170	12	5	7	35	409	00.0	+00.0
2012	0	1	171	12	5	7	40	408	00.0	+00.0
2012	1	1	172	12	5	7	45	408	00.0	+00.0
2012	0	1	173	12	5	7	50	409	00.0	+00.0
2012	1	1	174	12	5	7	55	409	00.0	+00.0
2012	0	1	175	12	5	8	0	409	00.0	+00.0
2012	1	1	176	12	5	8	5	409	00.0	+00.0
2012	0	1	177	12	5	8	10	409	00.0	+00.0
2012	1	1	178	12	5	8	15	409	00.0	+00.0
2012	0	1	179	12	5	8	20	408	00.0	+00.0
2012	1	1	180	12	5	8	25	409	00.0	+00.0
2012	0	1	181	12	5	8	30	409	00.0	+00.0
2012	1	1	182	12	5	8	35	409	00.0	+00.0
2012	0	1	183	12	5	8	40	410	00.0	+00.0
2012	1	1	184	12	5	8	45	409	00.0	+00.0
2012	0	1	185	12	5	8	50	410	00.0	+00.0
2012	1	1	186	12	5	8	55	410	00.0	+00.0
2012	0	1	187	12	5	9	0	409	00.0	+00.0
2012	1	1	188	12	5	9	5	410	00.0	+00.0
2012	0	1	189	12	5	9	10	410	00.0	+00.0
2012	1	1	190	12	5	9	15	410	00.0	+00.0
2012	0	1	191	12	5	9	20	411	00.0	+00.0
2012	1	1	192	12	5	9	25	411	00.0	+00.0
2012	0	1	193	12	5	9	30	411	00.0	+00.0
2012	1	1	194	12	5	9	35	411	00.0	+00.0
2012	0	1	195	12	5	9	40	411	00.0	+00.0
2012	1	1	196	12	5	9	45	411	00.0	+00.0
2012	0	1	197	12	5	9	50	412	00.0	+00.0
2012	1	1	198	12	5	9	55	412	00.0	+00.0
2012	0	1	199	12	5	10	0	412	00.0	+00.0
2012	1	1	200	12	5	10	5	412	00.0	+00.0
2012	0	1	201	12	5	10	10	412	00.0	+00.0
2012	1	1	202	12	5	10	15	413	00.0	+00.0
2012	0	1	203	12	5	10	20	413	00.0	+00.0
2012	1	1	204	12	5	10	25	412	00.0	+00.0
2012	0	1	205	12	5	10	30	413	00.0	+00.0
2012	1	1	206	12	5	10	35	414	00.0	+00.0
2012	0	1	207	12	5	10	40	414	00.0	+00.0
2012	1	1	208	12	5	10	45	414	00.0	+00.0
2012	0	1	209	12	5	10	50	415	00.0	+00.0
2012	1	1	210	12	5	10	55	415	00.0	+00.0
2012	0	1	211	12	5	11	0	414	00.0	+00.0
2012	1	1	212	12	5	11	5	414	00.0	+00.0
2012	0	1	213	12	5	11	10	415	00.0	+00.0
2012	1	1	214	12	5	11	15	416	00.0	+00.0
2012	0	1	215	12	5	11	20	416	00.0	+00.0
2012	1	1	216	12	5	11	25	416	00.0	+00.0
2012	0	1	217	12	5	11	30	417	00.0	+00.0
2012	1	1	218	12	5	11	35	417	00.0	+00.0
2012	0	1	219	12	5	11	40	417	00.0	+00.0
2012	1	1	220	12	5	11	45	417	00.0	+00.0
2012	0	1	221	12	5	11	50	417	00.0	+00.0
2012	1	1	222	12	5	11	55	419	00.0	+00.0
2012	0	1	223	12	5	12	0	419	00.0	+00.0
2012	1	1	224	12	5	12	5	419	00.0	+00.0
2012	0	1	225	12	5	12	10	420	00.0	+00.0
2012	1	1	226	12	5	12	15	420	00.0	+00.0
2012	0	1	227	12	5	12	20	420	00.0	+00.0
2012	1	1	228	12	5	12	25	420	00.0	+00.0
2012	0	1	229	12	5	12	30	421	00.0	+00.0
2012	1	1	230	12	5	12	35	421	00.0	+00.0
2012	0	1	231	12	5	12	40	421	00.0	+00.0
2012	1	1	232	12	5	12	45	422	00.0	+00.0
2012	0	1	233	12	5	12	50	423	00.0	+00.0
2012	1	1	234	12	5	12	55	423	00.0	+00.0
2012	0	1	235	12	5	13	0	422	00.0	+00.0
2012	1	1	236	12	5	13	5	423	00.0	+00.0
2012	0	1	237	12	5	13	10	424	00.0	+00.0
2012	1	1	238	12	5	13	15	424	00.0	+00.0
2012	0	1	239	12	5	13	20	425	00.0	+00.0
2012	1	1	240	12	5	13	25	425	00.0	+00.0
2012	0	1	241	12	5	13	30	426	00.0	+00.0
2012	1	1	242	12	5	13	35	426	00.0	+00.0
2012	0	1	243	12	5	13	40	426	00.0	+00.0
2012	1	1	244	12	5	13	45	426	00.0	+00.0
2012	0	1	245	12	5	13	50	426	00.0	+00.0
2012	1	1	246	12	5	13	55	427	00.0	+00.0
2012	0	1	247	12	5	14	0	427	00.0	+00.0
2012	1	1	248	12	5	14	5	428	00.0	+00.0
2012	0	1	249	12	5	14	10	428	00.0	+00.0
2012	1	1	250	12	5	14	15	429	00.0	+00.0
2012	0	1	251	12	5	14	20	428	00.0	+00.0
2012	1	1	252	12	5	14	25	428	00.0	+00.0
2012	0	1	253	12	5	14	30	429	00.0	+00.0
2012	1	1	254	12	5	14	35	429	00.0	+00.0
2012	0	1	255	12	5	14	40	430	00.0	+00.0
2012	1	1	256	12	5	14	45	431	00.0	+00.0
2012	0	1	257	12	5	14	50	431	00.0	+00.0
2012	1	1	258	12	5	14	55	431	00.0	+00.0
2012	0	1	259	12	5	15	0	431	00.0	+00.0
2012	1	1	260	12	5	15	5	431	00.0	+00.0
2012	0	1	261	12	5	15	10	431	00.0	+00.0
2012	1	1	262	12	5	15	15	432	00.0	+00.0
2012	0	1	263	12	5	15	20	432	00.0	+00.0
2012	1	1	264	12	5	15	25	433	00.0	+00.0
2012	0	1	265	12	5	15	30	433	00.0	+00.0
2012	1	1	266	12	5	15	35	433	00.0	+00.0
2012	0	1	267	12	5	15	40	433	00.0	+00.0
2012	1	1	268	12	5	15	45	433	00.0	+00.0
2012	0	1	269	12	5	15	50	433	00.0	+00.0
2012	1	1	270	12	5	15	55	433	00.0	+00.0
2012	0	1	271	12	5	16	0	433	00.0	+00.0
2012	1	1	272	12	5	16	5	434	00.0	+00.0
2012	0	1	273	12	5	16	10	435	00.0	+00.0
2012	1	1	274	12	5	16	15	435	00.0	+00.0
2012	0	1	275	12	5	16	20	434	00.0	+00.0
2012	1	1	276	12	5	16	25	434	00.0	+00.0
2012	0	1	277	12	5	16	30	434	00.0	+00.0
2012	1	1	278	12	5	16	35	434	00.0	+00.0
2012	0	1	279	12	5	16	40	434	00.0	+00.0
2012	1	1	280	12	5	16	45	435	00.0	+00.0
2012	0	1	281	12	5	16	50	435	00.0	+00.0
2012	1	1	282	12	5	16	55	435	00.0	+00.0
2012	0	1	283	12	5	17	0	435	00.0	+00.0
2012	1	1	284	12	5	17	5	434	00.0	+00.0
2012	0	1	285	12	5	17	10	434	00.0	+00.0
2012	1	1	286	12	5	17	15	434	00.0	+00.0
2012	0	1	287	12	5	17	20	434	00.0	+00.0
2012	1	1	288	12	5	17	25	434	00.0	+00.0
2012	0	1	289	12	5	17	30	434	00.0	+00.0
2012	1	1	290	12	5	17	35	434	00.0	+00.0
2012	0	1	291	12	5	17	40	434	00.0	+00.0
2012	1	1	292	12	5	17	45	433	00.0	+00.0
2012	0	1	293	12	5	17	50	433	00.0	+00.0
2012	1	1	294	12	5	17	55	434	00.0	+00.0
2012	0	1	295	12	5	18	0	434	00.0	+00.0
2012	1	1	296	12	5	18	5	433	00.0	+00.0
2012	0	1	297	12	5	18	10	433	00.0	+00.0
2012	1	1	298	12	5	18	15	432	00.0	+00.0
2012	0	1	299	12	5	18	20	433	00.0	+00.0
2012	1	1	300	12	5	18	25	433	00.0	+00.0
2012	0	1	301	12	5	18	30	433	00.0	+00.0
2012	1	1	302	12	5	18	35	432	00.0	+00.0
2012	0	1	303	12	5	18	40	432	00.0	+00.0
2012	1	1	304	12	5	18	45	432	00.0	+00.0
2012	0	1	305	12	5	18	50	432	00.0	+00.0
2012	1	1	306	12	5	18	55	432	00.0	+00.0
2012	0	1	307	12	5	19	0	431	00.0	+00.0
2012	1	1	308	12	5	19	5	430	00.0	+00.0
2012	0	1	309	12	5	19	10	431	00.0	+00.0
2012	1	1	310	12	5	19	15	431	00.0	+00.0
2012	0	1	311	12	5	19	20	430	00.0	+00.0
2012	1	1	312	12	5	19	25	429	00.0	+00.0
2012	0	1	313	12	5	19	30	429	00.0	+00.0
2012	1	1	314	12	5	19	35	429	00.0	+00.0
2012	0	1	315	12	5	19	40	428	00.0	+00.0
2012	1	1	316	12	5	19	45	428	00.0	+00.0
2012	0	1	317	12	5	19	50	428	00.0	+00.0
2012	1	1	318	12	5	19	55	427	00.0	+00.0
2012	0	1	319	12	5	20	0	427	00.0	+00.0
2012	1	1	320	12	5	20	5	426	00.0	+00.0
2012	0	1	321	12	5	20	10	426	00.0	+00.0
2012	1	1	322	12	5	20	15	425	00.0	+00.0
2012	0	1	323	12	5	20	20	426	00.0	+00.0
2012	1	1	324	12	5	20	25	425	00.0	+00.0
2012	0	1	325	12	5	20	30	425	00.0	+00.0
2012	1	1	326	12	5	20	35	424	00.0	+00.0
2012	0	1	327	12	5	20	40	424	00.0	+00.0
2012	1	1	328	12	5	20	45	423	00.0	+00.0
2012	0	1	329	12	5	20	50	423	00.0	+00.0
2012	1	1	330	12	5	20	55	422	00.0	+00.0
2012	0	1	331	12	5	21	0	422	00.0	+00.0
2012	1	1	332	12	5	21	5	422	00.0	+00.0
2012	0	1	333	12	5	21	10	422	00.0	+00.0
2012	1	1	334	12	5	21	15	421	00.0	+00.0
2012	0	1	335	12	5	21	20	421	00.0	+00.0
2012	1	1	336	12	5	21	25	420	00.0	+00.0
2012	0	1	337	12	5	21	30	420	00.0	+00.0
2012	1	1	338	12	5	21	35	420	00.0	+00.0
2012	0	1	339	12	5	21	40	420	00.0	+00.0
2012	1	1	340	12	5	21	45	419	00.0	+00.0
2012	0	1	341	12	5	21	50	419	00.0	+00.0
2012	1	1	342	12	5	21	55	420	00.0	+00.0
2012	0	1	343	12	5	22	0	419	00.0	+00.0
2012	1	1	344	12	5	22	5	419	00.0	+00.0
2012	0	1	345	12	5	22	10	419	00.0	+00.0
2012	1	1	346	12	5	22	15	419	00.0	+00.0
2012	0	1	347	12	5	22	20	419	00.0	+00.0
2012	1	1	348	12	5	22	25	419	00.0	+00.0
2012	0	1	349	12	5	22	30	419	00.0	+00.0
2012	1	1	350	12	5	22	35	420	00.0	+00.0
2012	0	1	351	12	5	22	40	420	00.0	+00.0
2012	1	1	352	12	5	22	45	420	00.0	+00.0
2012	0	1	353	12	5	22	50	420	00.0	+00.0
2012	1	1	354	12	5	22	55	420	00.0	+00.0
2012	0	1	355	12	5	23	0	420	00.0	+00.0
2012	1	1	356	12	5	23	5	420	00.0	+00.0
2012	0	1	357	12	5	23	10	421	00.0	+00.0
2012	1	1	358	12	5	23	15	421	00.0	+00.0
2012	0	1	359	12	5	23	20	422	00.0	+00.0
2012	1	1	360	12	5	23	25	422	00.0	+00.0
2012	0	1	361	12	5	23	30	422	00.0	+00.0
2012	1	1	362	12	5	23	35	422	00.0	+00.0
2012	0	1	363	12	5	23	40	422	00.0	+00.0
2012	1	1	364	12	5	23	45	422	00.0	+00.0
2012	0	1	365	12	5	23	50	423	00.0	+00.0
2012	1	1	366	12	5	23	55	423	00.0	+00.0
2012	0	1	367	13	5	0	0	424	00.0	+00.0
2012	1	1	368	13	5	0	5	424	00.0	+00.0
2012	0	1	369	13	5	0	10	424	00.0	+00.0
2012	1	1	370	13	5	0	15	425	00.0	+00.0
2012	0	1	371	13	5	0	20	425	00.0	+00.0
2012	1	1	372	13	5	0	25	426	00.0	+00.0
2012	0	1	373	13	5	0	30	426	00.0	+00.0
2012	1	1	374	13	5	0	35	427	00.0	+00.0
2012	0	1	375	13	5	0	40	428	00.0	+00.0
2012	1	1	376	13	5	0	45	429	00.0	+00.0
2012	0	1	377	13	5	0	50	429	00.0	+00.0
2012	1	1	378	13	5	0	55	430	00.0	+00.0
2012	0	1	379	13	5	1	0	430	00.0	+00.0
2012	1	1	380	13	5	1	5	430	00.0	+00.0
2012	0	1	381	13	5	1	10	431	00.0	+00.0
2012	1	1	382	13	5	1	15	431	00.0	+00.0
2012	0	1	383	13	5	1	20	432	00.0	+00.0
2012	1	1	384	13	5	1	25	432	00.0	+00.0
2012	0	1	385	13	5	1	30	433	00.0	+00.0
2012	1	1	386	13	5	1	35	433	00.0	+00.0
2012	0	1	387	13	5	1	40	434	00.0	+00.0
2012	1	1	388	13	5	1	45	434	00.0	+00.0
2012	0	1	389	13	5	1	50	435	00.0	+00.0
2012	1	1	390	13	5	1	55	435	00.0	+00.0
2012	0	1	391	13	5	2	0	435	00.0	+00.0
2012	1	1	392	13	5	2	5	436	00.0	+00.0
2012	0	1	393	13	5	2	10	436	00.0	+00.0
2012	1	1	394	13	5	2	15	436	00.0	+00.0
2012	0	1	395	13	5	2	20	435	00.0	+00.0
2012	1	1	396	13	5	2	25	435	00.0	+00.0
2012	0	1	397	13	5	2	30	436	00.0	+00.0
2012	1	1	398	13	5	2	35	436	00.0	+00.0
2012	0	1	399	13	5	2	40	436	00.0	+00.0
2012	1	1	400	13	5	2	45	436	00.0	+00.0
2012	0	1	401	13	5	2	50	437	00.0	+00.0
2012	1	1	402	13	5	2	55	438	00.0	+00.0
2012	0	1	403	13	5	3	0	438	00.0	+00.0
2012	1	1	404	13	5	3	5	438	00.0	+00.0
2012	0	1	405	13	5	3	10	439	00.0	+00.0
2012	1	1	406	13	5	3	15	439	00.0	+00.0
2012	0	1	407	13	5	3	20	439	00.0	+00.0
2012	1	1	408	13	5	3	25	439	00.0	+00.0
2012	0	1	409	13	5	3	30	439	00.0	+00.0
2012	1	1	410	13	5	3	35	439	00.0	+00.0
2012	0	1	411	13	5	3	40	439	00.0	+00.0
2012	1	1	412	13	5	3	45	439	00.0	+00.0
2012	0	1	413	13	5	3	50	439	00.0	+00.0
2012	1	1	414	13	5	3	55	440	00.0	+00.0
2012	0	1	415	13	5	4	0	440	00.0	+00.0
2012	1	1	416	13	5	4	5	441	00.0	+00.0
2012	0	1	417	13	5	4	10	441	00.0	+00.0
2012	1	1	418	13	5	4	15	441	00.0	+00.0
2012	0	1	419	13	5	4	20	440	00.0	+00.0
2012	1	1	420	13	5	4	25	440	00.0	+00.0
2012	0	1	421	13	5	4	30	441	00.0	+00.0
2012	1	1	422	13	5	4	35	441	00.0	+00.0
2012	0	1	423	13	5	4	40	441	00.0	+00.0
2012	1	1	424	13	5	4	45	441	00.0	+00.0
2012	0	1	425	13	5	4	50	441	00.0	+00.0
2012	1	1	426	13	5	4	55	441	00.0	+00.0
2012	0	1	427	13	5	5	0	441	00.0	+00.0
2012	1	1	428	13	5	5	5	441	00.0	+00.0
2012	0	1	429	13	5	5	10	441	00.0	+00.0
2012	1	1	430	13	5	5	15	441	00.0	+00.0
2012	0	1	431	13	5	5	20	441	00.0	+00.0
2012	1	1	432	13	5	5	25	441	00.0	+00.0
2012	0	1	433	13	5	5	30	441	00.0	+00.0
2012	1	1	434	13	5	5	35	441	00.0	+00.0
2012	0	1	435	13	5	5	40	440	00.0	+00.0
2012	1	1	436	13	5	5	45	440	00.0	+00.0
2012	0	1	437	13	5	5	50	440	00.0	+00.0
2012	1	1	438	13	5	5	55	440	00.0	+00.0
2012	0	1	439	13	5	6	0	440	00.0	+00.0
2012	1	1	440	13	5	6	5	440	00.0	+00.0
2012	0	1	441	13	5	6	10	440	00.0	+00.0
2012	1	1	442	13	5	6	15	440	00.0	+00.0
2012	0	1	443	13	5	6	20	440	00.0	+00.0
2012	1	1	444	13	5	6	25	440	00.0	+00.0
2012	0	1	445	13	5	6	30	440	00.0	+00.0
2012	1	1	446	13	5	6	35	441	00.0	+00.0
2012	0	1	447	13	5	6	40	440	00.0	+00.0
2012	1	1	448	13	5	6	45	441	00.0	+00.0
2012	0	1	449	13	5	6	50	441	00.0	+00.0
2012	1	1	450	13	5	6	55	441	00.0	+00.0
2012	0	1	451	13	5	7	0	440	00.0	+00.0
2012	1	1	452	13	5	7	5	440	00.0	+00.0
2012	0	1	453	13	5	7	10	441	00.0	+00.0
2012	1	1	454	13	5	7	15	441	00.0	+00.0
2012	0	1	455	13	5	7	20	440	00.0	+00.0
2012	1	1	456	13	5	7	25	440	00.0	+00.0
2012	0	1	457	13	5	7	30	439	00.0	+00.0
2012	1	1	458	13	5	7	35	439	00.0	+00.0
2012	0	1	459	13	5	7	40	438	00.0	+00.0
2012	1	1	460	13	5	7	45	438	00.0	+00.0
2012	0	1	461	13	5	7	50	438	00.0	+00.0
2012	1	1	462	13	5	7	55	438	00.0	+00.0
2012	0	1	463	13	5	8	0	438	00.0	+00.0
2012	1	1	464	13	5	8	5	438	00.0	+00.0
2012	0	1	465	13	5	8	10	438	00.0	+00.0
2012	1	1	466	13	5	8	15	438	00.0	+00.0
2012	0	1	467	13	5	8	20	437	00.0	+00.0
2012	1	1	468	13	5	8	25	437	00.0	+00.0
2012	0	1	469	13	5	8	30	438	00.0	+00.0
2012	1	1	470	13	5	8	35	438	00.0	+00.0
2012	0	1	471	13	5	8	40	438	00.0	+00.0
2012	1	1	472	13	5	8	45	438	00.0	+00.0
2012	0	1	473	13	5	8	50	438	00.0	+00.0
2012	1	1	474	13	5	8	55	438	00.0	+00.0
2012	0	1	475	13	5	9	0	436	00.0	+00.0
2012	1	1	476	13	5	9	5	437	00.0	+00.0
2012	0	1	477	13	5	9	10	437	00.0	+00.0
2012	1	1	478	13	5	9	15	438	00.0	+00.0
2012	0	1	479	13	5	9	20	438	00.0	+00.0
2012	1	1	480	13	5	9	25	438	00.0	+00.0
2012	0	1	481	13	5	9	30	438	00.0	+00.0
2012	1	1	482	13	5	9	35	438	00.0	+00.0
2012	0	1	483	13	5	9	40	436	00.0	+00.0
2012	1	1	484	13	5	9	45	436	00.0	+00.0
2012	0	1	485	13	5	9	50	437	00.0	+00.0
2012	1	1	486	13	5	9	55	437	00.0	+00.0
2012	0	1	487	13	5	10	0	437	00.0	+00.0
2012	1	1	488	13	5	10	5	437	00.0	+00.0
2012	0	1	489	13	5	10	10	437	00.0	+00.0
2012	1	1	490	13	5	10	15	437	00.0	+00.0
2012	0	1	491	13	5	10	20	436	00.0	+00.0
2012	1	1	492	13	5	10	25	436	00.0	+00.0
2012	0	1	493	13	5	10	30	437	00.0	+00.0
2012	1	1	494	13	5	10	35	437	00.0	+00.0
2012	0	1	495	13	5	10	40	437	00.0	+00.0
2012	1	1	496	13	5	10	45	437	00.0	+00.0
2012	0	1	497	13	5	10	50	437	00.0	+00.0
2012	1	1	498	13	5	10	55	437	00.0	+00.0
2012	0	1	499	13	5	11	0	437	00.0	+00.0
2012	1	1	500	13	5	11	5	436	00.0	+00.0
2012	0	1	501	13	5	11	10	437	00.0	+00.0
2012	1	1	502	13	5	11	15	437	00.0	+00.0
2012	0	1	503	13	5	11	20	437	00.0	+00.0
2012	1	1	504	13	5	11	25	437	00.0	+00.0
2012	0	1	505	13	5	11	30	438	00.0	+00.0
2012	1	1	506	13	5	11	35	438	00.0	+00.0
2012	0	1	507	13	5	11	40	437	00.0	+00.0
2012	1	1	508	13	5	11	45	437	00.0	+00.0
2012	0	1	509	13	5	11	50	438	00.0	+00.0
2012	1	1	510	13	5	11	55	438	00.0	+00.0
2012	0	1	511	13	5	12	0	438	00.0	+00.0
2012	1	1	512	13	5	12	5	439	00.0	+00.0
2012	0	1	513	13	5	12	10	439	00.0	+00.0
2012	1	1	514	13	5	12	15	439	00.0	+00.0
2012	0	1	515	13	5	12	20	438	00.0	+00.0
2012	1	1	516	13	5	12	25	439	00.0	+00.0
2012	0	1	517	13	5	12	30	440	00.0	+00.0
2012	1	1	518	13	5	12	35	440	00.0	+00.0
2012	0	1	519	13	5	12	40	440	00.0	+00.0
2012	1	1	520	13	5	12	45	440	00.0	+00.0
2012	0	1	521	13	5	12	50	440	00.0	+00.0
2012	1	1	522	13	5	12	55	440	00.0	+00.0
2012	0	1	523	13	5	13	0	439	00.0	+00.0
2012	1	1	524	13	5	13	5	440	00.0	+00.0
2012	0	1	525	13	5	13	10	440	00.0	+00.0
2012	1	1	526	13	5	13	15	440	00.0	+00.0
2012	0	1	527	13	5	13	20	440	00.0	+00.0
2012	1	1	528	13	5	13	25	441	00.0	+00.0
2012	0	1	529	13	5	13	30	440	00.0	+00.0
2012	1	1	530	13	5	13	35	440	00.0	+00.0
2012	0	1	531	13	5	13	40	440	00.0	+00.0
2012	1	1	532	13	5	13	45	440	00.0	+00.0
2012	0	1	533	13	5	13	50	440	00.0	+00.0
2012	1	1	534	13	5	13	55	440	00.0	+00.0
2012	0	1	535	13	5	14	0	440	00.0	+00.0
2012	1	1	536	13	5	14	5	441	00.0	+00.0
2012	0	1	537	13	5	14	10	441	00.0	+00.0
2012	1	1	538	13	5	14	15	440	00.0	+00.0
2012	0	1	539	13	5	14	20	440	00.0	+00.0
2012	1	1	540	13	5	14	25	440	00.0	+00.0
2012	0	1	541	13	5	14	30	441	00.0	+00.0
2012	1	1	542	13	5	14	35	441	00.0	+00.0
2012	0	1	543	13	5	14	40	440	00.0	+00.0
2012	1	1	544	13	5	14	45	441	00.0	+00.0
2012	0	1	545	13	5	14	50	441	00.0	+00.0
2012	1	1	546	13	5	14	55	441	00.0	+00.0
2012	0	1	547	13	5	15	0	440	00.0	+00.0
2012	1	1	548	13	5	15	5	440	00.0	+00.0
2012	0	1	549	13	5	15	10	440	00.0	+00.0
2012	1	1	550	13	5	15	15	440	00.0	+00.0
2012	0	1	551	13	5	15	20	440	00.0	+00.0
2012	1	1	552	13	5	15	25	440	00.0	+00.0
2012	0	1	553	13	5	15	30	440	00.0	+00.0
2012	1	1	554	13	5	15	35	440	00.0	+00.0
2012	0	1	555	13	5	15	40	440	00.0	+00.0
2012	1	1	556	13	5	15	45	440	00.0	+00.0
2012	0	1	557	13	5	15	50	440	00.0	+00.0
2012	1	1	558	13	5	15	55	439	00.0	+00.0
2012	0	1	559	13	5	16	0	440	00.0	+00.0
2012	1	1	560	13	5	16	5	439	00.0	+00.0
2012	0	1	561	13	5	16	10	439	00.0	+00.0
2012	1	1	562	13	5	16	15	439	00.0	+00.0
2012	0	1	563	13	5	16	20	439	00.0	+00.0
2012	1	1	564	13	5	16	25	439	00.0	+00.0
2012	0	1	565	13	5	16	30	439	00.0	+00.0
2012	1	1	566	13	5	16	35	439	00.0	+00.0
2012	0	1	567	13	5	16	40	439	00.0	+00.0
2012	1	1	568	13	5	16	45	439	00.0	+00.0
2012	0	1	569	13	5	16	50	438	00.0	+00.0
2012	1	1	570	13	5	16	55	438	00.0	+00.0
2012	0	1	571	13	5	17	0	438	00.0	+00.0
2012	1	1	572	13	5	17	5	438	00.0	+00.0
2012	0	1	573	13	5	17	10	438	00.0	+00.0
2012	1	1	574	13	5	17	15	438	00.0	+00.0
2012	0	1	575	13	5	17	20	439	00.0	+00.0
2012	1	1	576	13	5	17	25	439	00.0	+00.0
2012	0	1	577	13	5	17	30	438	00.0	+00.0
2012	1	1	578	13	5	17	35	438	00.0	+00.0
2012	0	1	579	13	5	17	40	438	00.0	+00.0
2012	1	1	580	13	5	17	45	438	00.0	+00.0
2012	0	1	581	13	5	17	50	439	00.0	+00.0
2012	1	1	582	13	5	17	55	439	00.0	+00.0
2012	0	1	583	13	5	18	0	438	00.0	+00.0
2012	1	1	584	13	5	18	5	439	00.0	+00.0
2012	0	1	585	13	5	18	10	439	00.0	+00.0
2012	1	1	586	13	5	18	15	439	00.0	+00.0
2012	0	1	587	13	5	18	20	438	00.0	+00.0
2012	1	1	588	13	5	18	25	437	00.0	+00.0
2012	0	1	589	13	5	18	30	438	00.0	+00.0
2012	1	1	590	13	5	18	35	438	00.0	+00.0
2012	0	1	591	13	5	18	40	438	00.0	+00.0
2012	1	1	592	13	5	18	45	438	00.0	+00.0
2012	0	1	593	13	5	18	50	438	00.0	+00.0
2012	1	1	594	13	5	18	55	437	00.0	+00.0
2012	0	1	595	13	5	19	0	436	00.0	+00.0
2012	1	1	596	13	5	19	5	436	00.0	+00.0
2012	0	1	597	13	5	19	10	436	00.0	+00.0
2012	1	1	598	13	5	19	15	436	00.0	+00.0
2012	0	1	599	13	5	19	20	435	00.0	+00.0
2012	1	1	600	13	5	19	25	435	00.0	+00.0
2012	0	1	601	13	5	19	30	434	00.0	+00.0
2012	1	1	602	13	5	19	35	434	00.0	+00.0
2012	0	1	603	13	5	19	40	434	00.0	+00.0
2012	1	1	604	13	5	19	45	433	00.0	+00.0
2012	0	1	605	13	5	19	50	433	00.0	+00.0
2012	1	1	606	13	5	19	55	433	00.0	+00.0
2012	0	1	607	13	5	20	0	433	00.0	+00.0
2012	1	1	608	13	5	20	5	432	00.0	+00.0
2012	0	1	609	13	5	20	10	432	00.0	+00.0
2012	1	1	610	13	5	20	15	432	00.0	+00.0
2012	0	1	611	13	5	20	20	431	00.0	+00.0
2012	1	1	612	13	5	20	25	431	00.0	+00.0
2012	0	1	613	13	5	20	30	431	00.0	+00.0
2012	1	1	614	13	5	20	35	431	00.0	+00.0
2012	0	1	615	13	5	20	40	431	00.0	+00.0
2012	1	1	616	13	5	20	45	431	00.0	+00.0
2012	0	1	617	13	5	20	50	430	00.0	+00.0
2012	1	1	618	13	5	20	55	430	00.0	+00.0
2012	0	1	619	13	5	21	0	430	00.0	+00.0
2012	1	1	620	13	5	21	5	429	00.0	+00.0
2012	0	1	621	13	5	21	10	429	00.0	+00.0
2012	1	1	622	13	5	21	15	429	00.0	+00.0
2012	0	1	623	13	5	21	20	428	00.0	+00.0
2012	1	1	624	13	5	21	25	428	00.0	+00.0
2012	0	1	625	13	5	21	30	428	00.0	+00.0
2012	1	1	626	13	5	21	35	427	00.0	+00.0
2012	0	1	627	13	5	21	40	427	00.0	+00.0
2012	1	1	628	13	5	21	45	427	00.0	+00.0
2012	0	1	629	13	5	21	50	427	00.0	+00.0
2012	1	1	630	13	5	21	55	427	00.0	+00.0
2012	0	1	631	13	5	22	0	427	00.0	+00.0
2012	1	1	632	13	5	22	5	426	00.0	+00.0
2012	0	1	633	13	5	22	10	426	00.0	+00.0
2012	1	1	634	13	5	22	15	426	00.0	+00.0
2012	0	1	635	13	5	22	20	425	00.0	+00.0
2012	1	1	636	13	5	22	25	425	00.0	+00.0
2012	0	1	637	13	5	22	30	425	00.0	+00.0
2012	1	1	638	13	5	22	35	426	00.0	+00.0
2012	0	1	639	13	5	22	40	425	00.0	+00.0
2012	1	1	640	13	5	22	45	425	00.0	+00.0
2012	0	1	641	13	5	22	50	425	00.0	+00.0
2012	1	1	642	13	5	22	55	425	00.0	+00.0
2012	0	1	643	13	5	23	0	424	00.0	+00.0
2012	1	1	644	13	5	23	5	424	00.0	+00.0
2012	0	1	645	13	5	23	10	425	00.0	+00.0
2012	1	1	646	13	5	23	15	425	00.0	+00.0
2012	0	1	647	13	5	23	20	424	00.0	+00.0
2012	1	1	648	13	5	23	25	425	00.0	+00.0
2012	0	1	649	13	5	23	30	425	00.0	+00.0
2012	1	1	650	13	5	23	35	425	00.0	+00.0
2012	0	1	651	13	5	23	40	423	00.0	+00.0
2012	1	1	652	13	5	23	45	423	00.0	+00.0
2012	0	1	653	13	5	23	50	424	00.0	+00.0
2012	1	1	654	13	5	23	55	424	00.0	+00.0
2012	0	1	655	14	5	0	0	424	00.0	+00.0
2012	1	1	656	14	5	0	5	424	00.0	+00.0
2012	0	1	657	14	5	0	10	424	00.0	+00.0
2012	1	1	658	14	5	0	15	423	00.0	+00.0
2012	0	1	659	14	5	0	20	423	00.0	+00.0
2012	1	1	660	14	5	0	25	423	00.0	+00.0
2012	0	1	661	14	5	0	30	423	00.0	+00.0
2012	1	1	662	14	5	0	35	423	00.0	+00.0
2012	0	1	663	14	5	0	40	423	00.0	+00.0
2012	1	1	664	14	5	0	45	423	00.0	+00.0
2012	0	1	665	14	5	0	50	422	00.0	+00.0
2012	1	1	666	14	5	0	55	422	00.0	+00.0
2012	0	1	667	14	5	1	0	422	00.0	+00.0
2012	1	1	668	14	5	1	5	422	00.0	+00.0
2012	0	1	669	14	5	1	10	422	00.0	+00.0
2012	1	1	670	14	5	1	15	422	00.0	+00.0
2012	0	1	671	14	5	1	20	423	00.0	+00.0
2012	1	1	672	14	5	1	25	422	00.0	+00.0
2012	0	1	673	14	5	1	30	422	00.0	+00.0
2012	1	1	674	14	5	1	35	422	00.0	+00.0
2012	0	1	675	14	5	1	40	422	00.0	+00.0
2012	1	1	676	14	5	1	45	422	00.0	+00.0
2012	0	1	677	14	5	1	50	422	00.0	+00.0
2012	1	1	678	14	5	1	55	422	00.0	+00.0
2012	0	1	679	14	5	2	0	422	00.0	+00.0
2012	1	1	680	14	5	2	5	422	00.0	+00.0
2012	0	1	681	14	5	2	10	422	00.0	+00.0
2012	1	1	682	14	5	2	15	422	00.0	+00.0
2012	0	1	683	14	5	2	20	421	00.0	+00.0
2012	1	1	684	14	5	2	25	421	00.0	+00.0
2012	0	1	685	14	5	2	30	422	00.0	+00.0
2012	1	1	686	14	5	2	35	422	00.0	+00.0
2012	0	1	687	14	5	2	40	422	00.0	+00.0
2012	1	1	688	14	5	2	45	422	00.0	+00.0
2012	0	1	689	14	5	2	50	422	00.0	+00.0
2012	1	1	690	14	5	2	55	421	00.0	+00.0
2012	0	1	691	14	5	3	0	421	00.0	+00.0
2012	1	1	692	14	5	3	5	421	00.0	+00.0
2012	0	1	693	14	5	3	10	421	00.0	+00.0
2012	1	1	694	14	5	3	15	421	00.0	+00.0
2012	0	1	695	14	5	3	20	421	00.0	+00.0
2012	1	1	696	14	5	3	25	421	00.0	+00.0
2012	0	1	697	14	5	3	30	421	00.0	+00.0
2012	1	1	698	14	5	3	35	421	00.0	+00.0
2012	0	1	699	14	5	3	40	420	00.0	+00.0
2012	1	1	700	14	5	3	45	420	00.0	+00.0
2012	0	1	701	14	5	3	50	420	00.0	+00.0
2012	1	1	702	14	5	3	55	420	00.0	+00.0
2012	0	1	703	14	5	4	0	420	00.0	+00.0
2012	1	1	704	14	5	4	5	420	00.0	+00.0
2012	0	1	705	14	5	4	10	420	00.0	+00.0
2012	1	1	706	14	5	4	15	420	00.0	+00.0
2012	0	1	707	14	5	4	20	419	00.0	+00.0
2012	1	1	708	14	5	4	25	419	00.0	+00.0
2012	0	1	709	14	5	4	30	419	00.0	+00.0
2012	1	1	710	14	5	4	35	419	00.0	+00.0
2012	0	1	711	14	5	4	40	419	00.0	+00.0
2012	1	1	712	14	5	4	45	419	00.0	+00.0
2012	0	1	713	14	5	4	50	419	00.0	+00.0
2012	1	1	714	14	5	4	55	418	00.0	+00.0
2012	0	1	715	14	5	5	0	418	00.0	+00.0
2012	1	1	716	14	5	5	5	418	00.0	+00.0
2012	0	1	717	14	5	5	10	418	00.0	+00.0
2012	1	1	718	14	5	5	15	418	00.0	+00.0
2012	0	1	719	14	5	5	20	418	00.0	+00.0
2012	1	1	720	14	5	5	25	418	00.0	+00.0
2012	0	1	721	14	5	5	30	417	00.0	+00.0
2012	1	1	722	14	5	5	35	417	00.0	+00.0
2012	0	1	723	14	5	5	40	416	00.0	+00.0
2012	1	1	724	14	5	5	45	416	00.0	+00.0
2012	0	1	725	14	5	5	50	417	00.0	+00.0
2012	1	1	726	14	5	5	55	416	00.0	+00.0
2012	0	1	727	14	5	6	0	416	00.0	+00.0
2012	1	1	728	14	5	6	5	416	00.0	+00.0
2012	0	1	729	14	5	6	10	416	00.0	+00.0
2012	1	1	730	14	5	6	15	416	00.0	+00.0
2012	0	1	731	14	5	6	20	415	00.0	+00.0
2012	1	1	732	14	5	6	25	415	00.0	+00.0
2012	0	1	733	14	5	6	30	415	00.0	+00.0
2012	1	1	734	14	5	6	35	415	00.0	+00.0
2012	0	1	735	14	5	6	40	415	00.0	+00.0
2012	1	1	736	14	5	6	45	415	00.0	+00.0
2012	0	1	737	14	5	6	50	415	00.0	+00.0
2012	1	1	738	14	5	6	55	415	00.0	+00.0
2012	0	1	739	14	5	7	0	414	00.0	+00.0
2012	1	1	740	14	5	7	5	414	00.0	+00.0
2012	0	1	741	14	5	7	10	415	00.0	+00.0
2012	1	1	742	14	5	7	15	414	00.0	+00.0
2012	0	1	743	14	5	7	20	415	00.0	+00.0
2012	1	1	744	14	5	7	25	415	00.0	+00.0
2012	0	1	745	14	5	7	30	415	00.0	+00.0
2012	1	1	746	14	5	7	35	415	00.0	+00.0
2012	0	1	747	14	5	7	40	415	00.0	+00.0
2012	1	1	748	14	5	7	45	415	00.0	+00.0
2012	0	1	749	14	5	7	50	416	00.0	+00.0
2012	1	1	750	14	5	7	55	416	00.0	+00.0
2012	0	1	751	14	5	8	0	416	00.0	+00.0
2012	1	1	752	14	5	8	5	417	00.0	+00.0
2012	0	1	753	14	5	8	10	417	00.0	+00.0
2012	1	1	754	14	5	8	15	417	00.0	+00.0
2012	0	1	755	14	5	8	20	416	00.0	+00.0
2012	1	1	756	14	5	8	25	416	00.0	+00.0
2012	0	1	757	14	5	8	30	417	00.0	+00.0
2012	1	1	758	14	5	8	35	418	00.0	+00.0
2012	0	1	759	14	5	8	40	418	00.0	+00.0
2012	1	1	760	14	5	8	45	419	00.0	+00.0
2012	0	1	761	14	5	8	50	419	00.0	+00.0
2012	1	1	762	14	5	8	55	419	00.0	+00.0
2012	0	1	763	14	5	9	0	419	00.0	+00.0
2012	1	1	764	14	5	9	5	419	00.0	+00.0
2012	0	1	765	14	5	9	10	420	00.0	+00.0
2012	1	1	766	14	5	9	15	420	00.0	+00.0
2012	0	1	767	14	5	9	20	421	00.0	+00.0
2012	1	1	768	14	5	9	25	422	00.0	+00.0
2012	0	1	769	14	5	9	30	422	00.0	+00.0
2012	1	1	770	14	5	9	35	423	00.0	+00.0
2012	0	1	771	14	5	9	40	422	00.0	+00.0
2012	1	1	772	14	5	9	45	422	00.0	+00.0
2012	0	1	773	14	5	9	50	423	00.0	+00.0
2012	1	1	774	14	5	9	55	423	00.0	+00.0
2012	0	1	775	14	5	10	0	424	00.0	+00.0
2012	1	1	776	14	5	10	5	424	00.0	+00.0
2012	0	1	777	14	5	10	10	425	00.0	+00.0
2012	1	1	778	14	5	10	15	425	00.0	+00.0
2012	0	1	779	14	5	10	20	424	00.0	+00.0
2012	1	1	780	14	5	10	25	424	00.0	+00.0
2012	0	1	781	14	5	10	30	426	00.0	+00.0
2012	1	1	782	14	5	10	35	427	00.0	+00.0
2012	0	1	783	14	5	10	40	427	00.0	+00.0
2012	1	1	784	14	5	10	45	428	00.0	+00.0
2012	0	1	785	14	5	10	50	428	00.0	+00.0
2012	1	1	786	14	5	10	55	428	00.0	+00.0
2012	0	1	787	14	5	11	0	427	00.0	+00.0
2012	1	1	788	14	5	11	5	427	00.0	+00.0
2012	0	1	789	14	5	11	10	429	00.0	+00.0
2012	1	1	790	14	5	11	15	430	00.0	+00.0
2012	0	1	791	14	5	11	20	430	00.0	+00.0
2012	1	1	792	14	5	11	25	431	00.0	+00.0
2012	0	1	793	14	5	11	30	431	00.0	+00.0
2012	1	1	794	14	5	11	35	431	00.0	+00.0
2012	0	1	795	14	5	11	40	431	00.0	+00.0
2012	1	1	796	14	5	11	45	431	00.0	+00.0
2012	0	1	797	14	5	11	50	432	00.0	+00.0
2012	1	1	798	14	5	11	55	432	00.0	+00.0
2012	0	1	799	14	5	12	0	433	00.0	+00.0
2012	1	1	800	14	5	12	5	433	00.0	+00.0
2012	0	1	801	14	5	12	10	434	00.0	+00.0
2012	1	1	802	14	5	12	15	435	00.0	+00.0
2012	0	1	803	14	5	12	20	435	00.0	+00.0
2012	1	1	804	14	5	12	25	436	00.0	+00.0
2012	0	1	805	14	5	12	30	437	00.0	+00.0
2012	1	1	806	14	5	12	35	437	00.0	+00.0
2012	0	1	807	14	5	12	40	438	00.0	+00.0
2012	1	1	808	14	5	12	45	439	00.0	+00.0
2012	0	1	809	14	5	12	50	439	00.0	+00.0
2012	1	1	810	14	5	12	55	439	00.0	+00.0
2012	0	1	811	14	5	13	0	439	00.0	+00.0
2012	1	1	812	14	5	13	5	439	00.0	+00.0
2012	0	1	813	14	5	13	10	440	00.0	+00.0
2012	1	1	814	14	5	13	15	441	00.0	+00.0
2012	0	1	815	14	5	13	20	441	00.0	+00.0
2012	1	1	816	14	5	13	25	442	00.0	+00.0
2012	0	1	817	14	5	13	30	442	00.0	+00.0
2012	1	1	818	14	5	13	35	443	00.0	+00.0
2012	0	1	819	14	5	13	40	442	00.0	+00.0
2012	1	1	820	14	5	13	45	443	00.0	+00.0
2012	0	1	821	14	5	13	50	443	00.0	+00.0
2012	1	1	822	14	5	13	55	444	00.0	+00.0
2012	0	1	823	14	5	14	0	444	00.0	+00.0
2012	1	1	824	14	5	14	5	445	00.0	+00.0
2012	0	1	825	14	5	14	10	445	00.0	+00.0
2012	1	1	826	14	5	14	15	446	00.0	+00.0
2012	0	1	827	14	5	14	20	445	00.0	+00.0
2012	1	1	828	14	5	14	25	446	00.0	+00.0
2012	0	1	829	14	5	14	30	447	00.0	+00.0
2012	1	1	830	14	5	14	35	448	00.0	+00.0
2012	0	1	831	14	5	14	40	449	00.0	+00.0
2012	1	1	832	14	5	14	45	449	00.0	+00.0
2012	0	1	833	14	5	14	50	449	00.0	+00.0
2012	1	1	834	14	5	14	55	449	00.0	+00.0
2012	0	1	835	14	5	15	0	448	00.0	+00.0
2012	1	1	836	14	5	15	5	448	00.0	+00.0
2012	0	1	837	14	5	15	10	449	00.0	+00.0
2012	1	1	838	14	5	15	15	450	00.0	+00.0
2012	0	1	839	14	5	15	20	450	00.0	+00.0
2012	1	1	840	14	5	15	25	450	00.0	+00.0
2012	0	1	841	14	5	15	30	454	00.0	+00.0
2012	1	1	842	14	5	15	35	453	00.0	+00.0
2012	0	1	1	15	5	13	7	427	00.0	+00.0
2012	1	1	2	15	5	13	17	429	00.0	+00.0
2012	0	1	3	15	5	13	27	486	00.0	+00.0
2012	1	1	4	15	5	13	37	733	00.0	+00.0
2012	0	1	5	15	5	13	47	1182	00.0	+00.0
2012	1	1	6	15	5	13	57	1465	00.0	+00.0
2012	0	1	7	15	5	14	7	1388	00.0	+00.0
2012	1	1	8	15	5	14	17	1263	00.0	+00.0
2012	0	1	9	15	5	14	27	1149	00.0	+00.0
2012	1	1	10	15	5	14	37	1051	00.0	+00.0
2012	0	1	11	15	5	14	47	978	00.0	+00.0
2012	1	1	12	15	5	14	57	918	00.0	+00.0
2012	0	1	13	15	5	15	7	871	00.0	+00.0
2012	1	1	14	15	5	15	17	826	00.0	+00.0
2012	0	1	15	15	5	15	27	792	00.0	+00.0
2012	1	1	16	15	5	15	37	761	00.0	+00.0
2012	0	1	17	15	5	15	47	734	00.0	+00.0
2012	1	1	18	15	5	15	57	707	00.0	+00.0
2012	0	1	19	15	5	16	7	686	00.0	+00.0
2012	1	1	20	15	5	16	17	686	00.0	+00.0
2012	0	1	21	15	5	16	27	1228	00.0	+00.0
2012	1	1	22	15	5	16	37	1372	00.0	+00.0
2012	0	1	23	15	5	16	47	1289	00.0	+00.0
2012	1	1	24	15	5	16	57	1183	00.0	+00.0
2012	0	1	25	15	5	17	7	1087	00.0	+00.0
2012	1	1	26	15	5	17	17	1001	00.0	+00.0
2012	0	1	27	15	5	17	27	935	00.0	+00.0
2012	1	1	28	15	5	17	37	880	00.0	+00.0
2012	0	1	29	15	5	17	47	837	00.0	+00.0
2012	1	1	30	15	5	17	57	794	00.0	+00.0
2012	0	1	31	15	5	18	7	761	00.0	+00.0
2012	1	1	32	15	5	18	17	732	00.0	+00.0
2012	0	1	33	15	5	18	27	707	00.0	+00.0
2012	1	1	34	15	5	18	37	681	00.0	+00.0
2012	0	1	35	15	5	18	47	661	00.0	+00.0
2012	1	1	36	15	5	18	57	642	00.0	+00.0
2012	0	1	37	15	5	19	7	625	00.0	+00.0
2012	1	1	38	15	5	19	17	607	00.0	+00.0
2012	0	1	39	15	5	19	27	594	00.0	+00.0
2012	1	1	40	15	5	19	37	581	00.0	+00.0
2012	0	1	41	15	5	19	47	570	00.0	+00.0
2012	1	1	42	15	5	19	57	556	00.0	+00.0
2012	0	1	43	15	5	20	7	546	00.0	+00.0
2012	1	1	44	15	5	20	17	537	00.0	+00.0
2012	0	1	45	15	5	20	27	530	00.0	+00.0
2012	1	1	46	15	5	20	37	519	00.0	+00.0
2012	0	1	47	15	5	20	47	513	00.0	+00.0
2012	1	1	48	15	5	20	57	513	00.0	+00.0
2012	0	1	49	15	5	21	7	504	00.0	+00.0
2012	1	1	50	15	5	21	17	495	00.0	+00.0
[truncated: 37,957 more rows]
