# Supplementary material for: A direct CO2 control system for ocean acidification experiments: testing effects on the coralline red algae Phymatolithon lusitanicum
Source: PeerJ. 2016 Sep 27;4:e2503. doi: 10.7717/peerj.2503 (PMC5045892; doi:10.7717/peerj.2503)
Supplement: Supplemental Information 1 [file peerj-04-2503-s001.zip › rawdata/peerj-10500-Raw_data_Fig.4_550_uatm.xls]

## Sheet: Sheet1
550uatm
Year	Channel	WMA ID	RecNo	Day	Month	Hour	Min	CO2 Ref	mb Ref	AnT
2012	1	1	232	28	4	12	5	446	00.0	+00.0
2012	0	1	233	28	4	12	10	447	00.0	+00.0
2012	1	1	234	28	4	12	15	447	00.0	+00.0
2012	0	1	235	28	4	12	20	443	00.0	+00.0
2012	1	1	236	28	4	12	25	447	00.0	+00.0
2012	0	1	237	28	4	12	30	448	00.0	+00.0
2012	1	1	238	28	4	12	35	449	00.0	+00.0
2012	0	1	239	28	4	12	40	444	00.0	+00.0
2012	1	1	240	28	4	12	45	448	00.0	+00.0
2012	0	1	241	28	4	12	50	449	00.0	+00.0
2012	1	1	242	28	4	12	55	449	00.0	+00.0
2012	0	1	243	28	4	13	0	444	00.0	+00.0
2012	1	1	244	28	4	13	5	449	00.0	+00.0
2012	0	1	245	28	4	13	10	450	00.0	+00.0
2012	1	1	246	28	4	13	15	450	00.0	+00.0
2012	0	1	247	28	4	13	20	446	00.0	+00.0
2012	1	1	248	28	4	13	25	449	00.0	+00.0
2012	0	1	249	28	4	13	30	451	00.0	+00.0
2012	1	1	250	28	4	13	35	451	00.0	+00.0
2012	0	1	251	28	4	13	40	447	00.0	+00.0
2012	1	1	252	28	4	13	45	451	00.0	+00.0
2012	0	1	253	28	4	13	50	452	00.0	+00.0
2012	1	1	254	28	4	13	55	452	00.0	+00.0
2012	0	1	255	28	4	14	0	448	00.0	+00.0
2012	1	1	256	28	4	14	5	452	00.0	+00.0
2012	0	1	257	28	4	14	10	453	00.0	+00.0
2012	1	1	258	28	4	14	15	453	00.0	+00.0
2012	0	1	259	28	4	14	20	449	00.0	+00.0
2012	1	1	260	28	4	14	25	453	00.0	+00.0
2012	0	1	261	28	4	14	30	454	00.0	+00.0
2012	1	1	262	28	4	14	35	454	00.0	+00.0
2012	0	1	263	28	4	14	40	450	00.0	+00.0
2012	1	1	264	28	4	14	45	453	00.0	+00.0
2012	0	1	265	28	4	14	50	454	00.0	+00.0
2012	1	1	266	28	4	14	55	454	00.0	+00.0
2012	0	1	267	28	4	15	0	450	00.0	+00.0
2012	1	1	268	28	4	15	5	454	00.0	+00.0
2012	0	1	269	28	4	15	10	455	00.0	+00.0
2012	1	1	270	28	4	15	15	455	00.0	+00.0
2012	0	1	271	28	4	15	20	450	00.0	+00.0
2012	1	1	272	28	4	15	25	454	00.0	+00.0
2012	0	1	273	28	4	15	30	454	00.0	+00.0
2012	1	1	274	28	4	15	35	454	00.0	+00.0
2012	0	1	275	28	4	15	40	449	00.0	+00.0
2012	1	1	276	28	4	15	45	453	00.0	+00.0
2012	0	1	277	28	4	15	50	453	00.0	+00.0
2012	1	1	278	28	4	15	55	452	00.0	+00.0
2012	0	1	279	28	4	16	0	448	00.0	+00.0
2012	1	1	280	28	4	16	5	450	00.0	+00.0
2012	0	1	281	28	4	16	10	451	00.0	+00.0
2012	1	1	282	28	4	16	15	451	00.0	+00.0
2012	0	1	283	28	4	16	20	445	00.0	+00.0
2012	1	1	284	28	4	16	25	449	00.0	+00.0
2012	0	1	285	28	4	16	30	449	00.0	+00.0
2012	1	1	286	28	4	16	35	449	00.0	+00.0
2012	0	1	287	28	4	16	40	445	00.0	+00.0
2012	1	1	288	28	4	16	45	448	00.0	+00.0
2012	0	1	289	28	4	16	50	448	00.0	+00.0
2012	1	1	290	28	4	16	55	449	00.0	+00.0
2012	0	1	291	28	4	17	0	445	00.0	+00.0
2012	1	1	292	28	4	17	5	449	00.0	+00.0
2012	0	1	293	28	4	17	10	450	00.0	+00.0
2012	1	1	294	28	4	17	15	448	00.0	+00.0
2012	0	1	295	28	4	17	20	445	00.0	+00.0
2012	1	1	296	28	4	17	25	447	00.0	+00.0
2012	0	1	297	28	4	17	30	448	00.0	+00.0
2012	1	1	298	28	4	17	35	447	00.0	+00.0
2012	0	1	299	28	4	17	40	442	00.0	+00.0
2012	1	1	300	28	4	17	45	445	00.0	+00.0
2012	0	1	301	28	4	17	50	446	00.0	+00.0
2012	1	1	302	28	4	17	55	445	00.0	+00.0
2012	0	1	303	28	4	18	0	441	00.0	+00.0
2012	1	1	304	28	4	18	5	443	00.0	+00.0
2012	0	1	305	28	4	18	10	445	00.0	+00.0
2012	1	1	306	28	4	18	15	445	00.0	+00.0
2012	0	1	307	28	4	18	20	440	00.0	+00.0
2012	1	1	308	28	4	18	25	443	00.0	+00.0
2012	0	1	309	28	4	18	30	444	00.0	+00.0
2012	1	1	310	28	4	18	35	443	00.0	+00.0
2012	0	1	311	28	4	18	40	439	00.0	+00.0
2012	1	1	312	28	4	18	45	442	00.0	+00.0
2012	0	1	313	28	4	18	50	442	00.0	+00.0
2012	1	1	314	28	4	18	55	442	00.0	+00.0
2012	0	1	315	28	4	19	0	437	00.0	+00.0
2012	1	1	316	28	4	19	5	440	00.0	+00.0
2012	0	1	317	28	4	19	10	440	00.0	+00.0
2012	1	1	318	28	4	19	15	440	00.0	+00.0
2012	0	1	319	28	4	19	20	435	00.0	+00.0
2012	1	1	320	28	4	19	25	439	00.0	+00.0
2012	0	1	321	28	4	19	30	440	00.0	+00.0
2012	1	1	322	28	4	19	35	439	00.0	+00.0
2012	0	1	323	28	4	19	40	434	00.0	+00.0
2012	1	1	324	28	4	19	45	438	00.0	+00.0
2012	0	1	325	28	4	19	50	439	00.0	+00.0
2012	1	1	326	28	4	19	55	438	00.0	+00.0
2012	0	1	327	28	4	20	0	433	00.0	+00.0
2012	1	1	328	28	4	20	5	437	00.0	+00.0
2012	0	1	329	28	4	20	10	437	00.0	+00.0
2012	1	1	330	28	4	20	15	437	00.0	+00.0
2012	0	1	331	28	4	20	20	433	00.0	+00.0
2012	1	1	332	28	4	20	25	436	00.0	+00.0
2012	0	1	333	28	4	20	30	437	00.0	+00.0
2012	1	1	334	28	4	20	35	436	00.0	+00.0
2012	0	1	335	28	4	20	40	432	00.0	+00.0
2012	1	1	336	28	4	20	45	435	00.0	+00.0
2012	0	1	337	28	4	20	50	436	00.0	+00.0
2012	1	1	338	28	4	20	55	435	00.0	+00.0
2012	0	1	339	28	4	21	0	431	00.0	+00.0
2012	1	1	340	28	4	21	5	434	00.0	+00.0
2012	0	1	341	28	4	21	10	435	00.0	+00.0
2012	1	1	342	28	4	21	15	434	00.0	+00.0
2012	0	1	343	28	4	21	20	430	00.0	+00.0
2012	1	1	344	28	4	21	25	433	00.0	+00.0
2012	0	1	345	28	4	21	30	433	00.0	+00.0
2012	1	1	346	28	4	21	35	433	00.0	+00.0
2012	0	1	347	28	4	21	40	429	00.0	+00.0
2012	1	1	348	28	4	21	45	432	00.0	+00.0
2012	0	1	349	28	4	21	50	433	00.0	+00.0
2012	1	1	350	28	4	21	55	432	00.0	+00.0
2012	0	1	351	28	4	22	0	428	00.0	+00.0
2012	1	1	352	28	4	22	5	431	00.0	+00.0
2012	0	1	353	28	4	22	10	432	00.0	+00.0
2012	1	1	354	28	4	22	15	431	00.0	+00.0
2012	0	1	355	28	4	22	20	427	00.0	+00.0
2012	1	1	356	28	4	22	25	430	00.0	+00.0
2012	0	1	357	28	4	22	30	431	00.0	+00.0
2012	1	1	358	28	4	22	35	430	00.0	+00.0
2012	0	1	359	28	4	22	40	426	00.0	+00.0
2012	1	1	360	28	4	22	45	430	00.0	+00.0
2012	0	1	361	28	4	22	50	430	00.0	+00.0
2012	1	1	362	28	4	22	55	430	00.0	+00.0
2012	0	1	363	28	4	23	0	425	00.0	+00.0
2012	1	1	364	28	4	23	5	429	00.0	+00.0
2012	0	1	365	28	4	23	10	430	00.0	+00.0
2012	1	1	366	28	4	23	15	429	00.0	+00.0
2012	0	1	367	28	4	23	20	425	00.0	+00.0
2012	1	1	368	28	4	23	25	428	00.0	+00.0
2012	0	1	369	28	4	23	30	429	00.0	+00.0
2012	1	1	370	28	4	23	35	428	00.0	+00.0
2012	0	1	371	28	4	23	40	424	00.0	+00.0
2012	1	1	372	28	4	23	45	427	00.0	+00.0
2012	0	1	373	28	4	23	50	428	00.0	+00.0
2012	1	1	374	28	4	23	55	428	00.0	+00.0
2012	0	1	375	29	4	0	0	423	00.0	+00.0
2012	1	1	376	29	4	0	5	426	00.0	+00.0
2012	0	1	377	29	4	0	10	426	00.0	+00.0
2012	1	1	378	29	4	0	15	426	00.0	+00.0
2012	0	1	379	29	4	0	20	421	00.0	+00.0
2012	1	1	380	29	4	0	25	424	00.0	+00.0
2012	0	1	381	29	4	0	30	425	00.0	+00.0
2012	1	1	382	29	4	0	35	425	00.0	+00.0
2012	0	1	383	29	4	0	40	420	00.0	+00.0
2012	1	1	384	29	4	0	45	424	00.0	+00.0
2012	0	1	385	29	4	0	50	424	00.0	+00.0
2012	1	1	386	29	4	0	55	424	00.0	+00.0
2012	0	1	387	29	4	1	0	419	00.0	+00.0
2012	1	1	388	29	4	1	5	423	00.0	+00.0
2012	0	1	389	29	4	1	10	423	00.0	+00.0
2012	1	1	390	29	4	1	15	423	00.0	+00.0
2012	0	1	391	29	4	1	20	419	00.0	+00.0
2012	1	1	392	29	4	1	25	422	00.0	+00.0
2012	0	1	393	29	4	1	30	423	00.0	+00.0
2012	1	1	394	29	4	1	35	423	00.0	+00.0
2012	0	1	395	29	4	1	40	419	00.0	+00.0
2012	1	1	396	29	4	1	45	422	00.0	+00.0
2012	0	1	397	29	4	1	50	423	00.0	+00.0
2012	1	1	398	29	4	1	55	422	00.0	+00.0
2012	0	1	399	29	4	2	0	418	00.0	+00.0
2012	1	1	400	29	4	2	5	421	00.0	+00.0
2012	0	1	401	29	4	2	10	422	00.0	+00.0
2012	1	1	402	29	4	2	15	422	00.0	+00.0
2012	0	1	403	29	4	2	20	418	00.0	+00.0
2012	1	1	404	29	4	2	25	421	00.0	+00.0
2012	0	1	405	29	4	2	30	423	00.0	+00.0
2012	1	1	406	29	4	2	35	423	00.0	+00.0
2012	0	1	407	29	4	2	40	418	00.0	+00.0
2012	1	1	408	29	4	2	45	422	00.0	+00.0
2012	0	1	409	29	4	2	50	422	00.0	+00.0
2012	1	1	410	29	4	2	55	422	00.0	+00.0
2012	0	1	411	29	4	3	0	418	00.0	+00.0
2012	1	1	412	29	4	3	5	421	00.0	+00.0
2012	0	1	413	29	4	3	10	421	00.0	+00.0
2012	1	1	414	29	4	3	15	422	00.0	+00.0
2012	0	1	415	29	4	3	20	417	00.0	+00.0
2012	1	1	416	29	4	3	25	420	00.0	+00.0
2012	0	1	417	29	4	3	30	421	00.0	+00.0
2012	1	1	418	29	4	3	35	421	00.0	+00.0
2012	0	1	419	29	4	3	40	416	00.0	+00.0
2012	1	1	420	29	4	3	45	420	00.0	+00.0
2012	0	1	421	29	4	3	50	421	00.0	+00.0
2012	1	1	422	29	4	3	55	421	00.0	+00.0
2012	0	1	423	29	4	4	0	416	00.0	+00.0
2012	1	1	424	29	4	4	5	420	00.0	+00.0
2012	0	1	425	29	4	4	10	421	00.0	+00.0
2012	1	1	426	29	4	4	15	420	00.0	+00.0
2012	0	1	427	29	4	4	20	416	00.0	+00.0
2012	1	1	428	29	4	4	25	420	00.0	+00.0
2012	0	1	429	29	4	4	30	420	00.0	+00.0
2012	1	1	430	29	4	4	35	420	00.0	+00.0
2012	0	1	431	29	4	4	40	416	00.0	+00.0
2012	1	1	432	29	4	4	45	420	00.0	+00.0
2012	0	1	433	29	4	4	50	421	00.0	+00.0
2012	1	1	434	29	4	4	55	421	00.0	+00.0
2012	0	1	435	29	4	5	0	416	00.0	+00.0
2012	1	1	436	29	4	5	5	420	00.0	+00.0
2012	0	1	437	29	4	5	10	421	00.0	+00.0
2012	1	1	438	29	4	5	15	421	00.0	+00.0
2012	0	1	439	29	4	5	20	416	00.0	+00.0
2012	1	1	440	29	4	5	25	420	00.0	+00.0
2012	0	1	441	29	4	5	30	420	00.0	+00.0
2012	1	1	442	29	4	5	35	420	00.0	+00.0
2012	0	1	443	29	4	5	40	416	00.0	+00.0
2012	1	1	444	29	4	5	45	419	00.0	+00.0
2012	0	1	445	29	4	5	50	420	00.0	+00.0
2012	1	1	446	29	4	5	55	421	00.0	+00.0
2012	0	1	447	29	4	6	0	416	00.0	+00.0
2012	1	1	448	29	4	6	5	420	00.0	+00.0
2012	0	1	449	29	4	6	10	421	00.0	+00.0
2012	1	1	450	29	4	6	15	420	00.0	+00.0
2012	0	1	451	29	4	6	20	416	00.0	+00.0
2012	1	1	452	29	4	6	25	419	00.0	+00.0
2012	0	1	453	29	4	6	30	420	00.0	+00.0
2012	1	1	454	29	4	6	35	420	00.0	+00.0
2012	0	1	455	29	4	6	40	416	00.0	+00.0
2012	1	1	456	29	4	6	45	419	00.0	+00.0
2012	0	1	457	29	4	6	50	421	00.0	+00.0
2012	1	1	458	29	4	6	55	421	00.0	+00.0
2012	0	1	459	29	4	7	0	417	00.0	+00.0
2012	1	1	460	29	4	7	5	420	00.0	+00.0
2012	0	1	461	29	4	7	10	421	00.0	+00.0
2012	1	1	462	29	4	7	15	422	00.0	+00.0
2012	0	1	463	29	4	7	20	417	00.0	+00.0
2012	1	1	464	29	4	7	25	421	00.0	+00.0
2012	0	1	465	29	4	7	30	422	00.0	+00.0
2012	1	1	466	29	4	7	35	422	00.0	+00.0
2012	0	1	467	29	4	7	40	418	00.0	+00.0
2012	1	1	468	29	4	7	45	422	00.0	+00.0
2012	0	1	469	29	4	7	50	423	00.0	+00.0
2012	1	1	470	29	4	7	55	424	00.0	+00.0
2012	0	1	471	29	4	8	0	420	00.0	+00.0
2012	1	1	472	29	4	8	5	425	00.0	+00.0
2012	0	1	473	29	4	8	10	426	00.0	+00.0
2012	1	1	474	29	4	8	15	427	00.0	+00.0
2012	0	1	475	29	4	8	20	423	00.0	+00.0
2012	1	1	476	29	4	8	25	427	00.0	+00.0
2012	0	1	477	29	4	8	30	428	00.0	+00.0
2012	1	1	478	29	4	8	35	429	00.0	+00.0
2012	0	1	479	29	4	8	40	425	00.0	+00.0
2012	1	1	480	29	4	8	45	429	00.0	+00.0
2012	0	1	481	29	4	8	50	430	00.0	+00.0
2012	1	1	482	29	4	8	55	430	00.0	+00.0
2012	0	1	483	29	4	9	0	426	00.0	+00.0
2012	1	1	484	29	4	9	5	429	00.0	+00.0
2012	0	1	485	29	4	9	10	430	00.0	+00.0
2012	1	1	486	29	4	9	15	430	00.0	+00.0
2012	0	1	487	29	4	9	20	426	00.0	+00.0
2012	1	1	488	29	4	9	25	429	00.0	+00.0
2012	0	1	489	29	4	9	30	430	00.0	+00.0
2012	1	1	490	29	4	9	35	431	00.0	+00.0
2012	0	1	491	29	4	9	40	427	00.0	+00.0
2012	1	1	492	29	4	9	45	430	00.0	+00.0
2012	0	1	493	29	4	9	50	432	00.0	+00.0
2012	1	1	494	29	4	9	55	431	00.0	+00.0
2012	0	1	495	29	4	10	0	426	00.0	+00.0
2012	1	1	496	29	4	10	5	430	00.0	+00.0
2012	0	1	497	29	4	10	10	430	00.0	+00.0
2012	1	1	498	29	4	10	15	430	00.0	+00.0
2012	0	1	499	29	4	10	20	426	00.0	+00.0
2012	1	1	500	29	4	10	25	429	00.0	+00.0
2012	0	1	501	29	4	10	30	431	00.0	+00.0
2012	1	1	502	29	4	10	35	431	00.0	+00.0
2012	0	1	503	29	4	10	40	427	00.0	+00.0
2012	1	1	504	29	4	10	45	431	00.0	+00.0
2012	0	1	505	29	4	10	50	432	00.0	+00.0
2012	1	1	506	29	4	10	55	432	00.0	+00.0
2012	0	1	507	29	4	11	0	428	00.0	+00.0
2012	1	1	508	29	4	11	5	432	00.0	+00.0
2012	0	1	509	29	4	11	10	432	00.0	+00.0
2012	1	1	510	29	4	11	15	433	00.0	+00.0
2012	0	1	511	29	4	11	20	429	00.0	+00.0
2012	1	1	512	29	4	11	25	433	00.0	+00.0
2012	0	1	513	29	4	11	30	435	00.0	+00.0
2012	1	1	514	29	4	11	35	435	00.0	+00.0
2012	0	1	515	29	4	11	40	431	00.0	+00.0
2012	1	1	516	29	4	11	45	435	00.0	+00.0
2012	0	1	517	29	4	11	50	436	00.0	+00.0
2012	1	1	518	29	4	11	55	436	00.0	+00.0
2012	0	1	519	29	4	12	0	432	00.0	+00.0
2012	1	1	520	29	4	12	5	435	00.0	+00.0
2012	0	1	521	29	4	12	10	437	00.0	+00.0
2012	1	1	522	29	4	12	15	437	00.0	+00.0
2012	0	1	523	29	4	12	20	433	00.0	+00.0
2012	1	1	524	29	4	12	25	437	00.0	+00.0
2012	0	1	525	29	4	12	30	437	00.0	+00.0
2012	1	1	526	29	4	12	35	437	00.0	+00.0
2012	0	1	527	29	4	12	40	434	00.0	+00.0
2012	1	1	528	29	4	12	45	437	00.0	+00.0
2012	0	1	529	29	4	12	50	438	00.0	+00.0
2012	1	1	530	29	4	12	55	438	00.0	+00.0
2012	0	1	531	29	4	13	0	434	00.0	+00.0
2012	1	1	532	29	4	13	5	438	00.0	+00.0
2012	0	1	533	29	4	13	10	439	00.0	+00.0
2012	1	1	534	29	4	13	15	439	00.0	+00.0
2012	0	1	535	29	4	13	20	436	00.0	+00.0
2012	1	1	536	29	4	13	25	439	00.0	+00.0
2012	0	1	537	29	4	13	30	440	00.0	+00.0
2012	1	1	538	29	4	13	35	440	00.0	+00.0
2012	0	1	539	29	4	13	40	436	00.0	+00.0
2012	1	1	540	29	4	13	45	440	00.0	+00.0
2012	0	1	541	29	4	13	50	441	00.0	+00.0
2012	1	1	542	29	4	13	55	441	00.0	+00.0
2012	0	1	807	30	4	12	0	449	00.0	+00.0
2012	1	1	808	30	4	12	5	469	00.0	+00.0
2012	0	1	809	30	4	12	10	461	00.0	+00.0
2012	1	1	810	30	4	12	15	470	00.0	+00.0
2012	0	1	811	30	4	12	20	454	00.0	+00.0
2012	1	1	812	30	4	12	25	470	00.0	+00.0
2012	0	1	813	30	4	12	30	492	00.0	+00.0
2012	1	1	814	30	4	12	35	477	00.0	+00.0
2012	0	1	815	30	4	12	40	545	00.0	+00.0
2012	0	1	816	30	4	12	46	726	00.0	+00.0
2012	1	1	817	30	4	12	51	815	00.0	+00.0
2012	0	1	818	30	4	12	56	877	00.0	+00.0
2012	1	1	819	30	4	13	1	894	00.0	+00.0
2012	0	1	820	30	4	13	6	895	00.0	+00.0
2012	1	1	821	30	4	13	11	890	00.0	+00.0
2012	0	1	822	30	4	13	16	872	00.0	+00.0
2012	1	1	823	30	4	13	21	855	00.0	+00.0
2012	0	1	824	30	4	13	26	839	00.0	+00.0
2012	1	1	825	30	4	13	31	823	00.0	+00.0
2012	0	1	826	30	4	13	36	798	00.0	+00.0
2012	1	1	827	30	4	13	41	788	00.0	+00.0
2012	0	1	828	30	4	13	46	769	00.0	+00.0
2012	1	1	829	30	4	13	51	759	00.0	+00.0
2012	0	1	830	30	4	13	56	743	00.0	+00.0
2012	1	1	831	30	4	14	1	733	00.0	+00.0
2012	0	1	832	30	4	14	6	725	00.0	+00.0
2012	1	1	833	30	4	14	11	707	00.0	+00.0
2012	0	1	834	30	4	14	16	702	00.0	+00.0
2012	1	1	835	30	4	14	21	684	00.0	+00.0
2012	0	1	836	30	4	14	26	675	00.0	+00.0
2012	1	1	837	30	4	14	31	665	00.0	+00.0
2012	0	1	838	30	4	14	36	653	00.0	+00.0
2012	1	1	839	30	4	14	41	647	00.0	+00.0
2012	0	1	840	30	4	14	46	636	00.0	+00.0
2012	1	1	841	30	4	14	51	632	00.0	+00.0
2012	0	1	842	30	4	14	56	619	00.0	+00.0
2012	1	1	843	30	4	15	1	619	00.0	+00.0
2012	0	1	844	30	4	15	6	611	00.0	+00.0
2012	1	1	845	30	4	15	11	607	00.0	+00.0
2012	0	1	846	30	4	15	16	598	00.0	+00.0
2012	1	1	847	30	4	15	21	599	00.0	+00.0
2012	0	1	848	30	4	15	26	589	00.0	+00.0
2012	1	1	849	30	4	15	31	579	00.0	+00.0
2012	0	1	850	30	4	15	36	574	00.0	+00.0
2012	1	1	851	30	4	15	41	579	00.0	+00.0
2012	0	1	852	30	4	15	46	572	00.0	+00.0
2012	1	1	853	30	4	15	51	567	00.0	+00.0
2012	0	1	854	30	4	15	56	566	00.0	+00.0
2012	1	1	855	30	4	16	1	565	00.0	+00.0
2012	0	1	856	30	4	16	6	564	00.0	+00.0
2012	1	1	857	30	4	16	11	558	00.0	+00.0
2012	0	1	858	30	4	16	16	557	00.0	+00.0
2012	1	1	859	30	4	16	21	557	00.0	+00.0
2012	0	1	860	30	4	16	26	559	00.0	+00.0
2012	1	1	861	30	4	16	31	560	00.0	+00.0
2012	0	1	862	30	4	16	36	560	00.0	+00.0
2012	1	1	863	30	4	16	41	562	00.0	+00.0
2012	0	1	864	30	4	16	46	559	00.0	+00.0
2012	1	1	865	30	4	16	51	571	00.0	+00.0
2012	0	1	866	30	4	16	56	567	00.0	+00.0
2012	1	1	867	30	4	17	1	576	00.0	+00.0
2012	0	1	868	30	4	17	6	571	00.0	+00.0
2012	1	1	869	30	4	17	11	579	00.0	+00.0
2012	0	1	870	30	4	17	16	574	00.0	+00.0
2012	1	1	871	30	4	17	21	569	00.0	+00.0
2012	0	1	872	30	4	17	26	572	00.0	+00.0
2012	1	1	873	30	4	17	31	560	00.0	+00.0
2012	0	1	874	30	4	17	36	561	00.0	+00.0
2012	1	1	875	30	4	17	41	560	00.0	+00.0
2012	0	1	876	30	4	17	46	557	00.0	+00.0
2012	1	1	877	30	4	17	51	558	00.0	+00.0
2012	0	1	878	30	4	17	56	555	00.0	+00.0
2012	1	1	879	30	4	18	1	554	00.0	+00.0
2012	0	1	880	30	4	18	6	555	00.0	+00.0
2012	1	1	881	30	4	18	11	548	00.0	+00.0
2012	0	1	882	30	4	18	16	552	00.0	+00.0
2012	1	1	883	30	4	18	21	552	00.0	+00.0
2012	0	1	884	30	4	18	26	556	00.0	+00.0
2012	1	1	885	30	4	18	31	559	00.0	+00.0
2012	0	1	886	30	4	18	36	558	00.0	+00.0
2012	1	1	887	30	4	18	41	558	00.0	+00.0
2012	0	1	888	30	4	18	46	555	00.0	+00.0
2012	1	1	889	30	4	18	51	550	00.0	+00.0
2012	0	1	890	30	4	18	56	548	00.0	+00.0
2012	1	1	891	30	4	19	1	551	00.0	+00.0
2012	0	1	892	30	4	19	6	566	00.0	+00.0
2012	1	1	893	30	4	19	11	578	00.0	+00.0
2012	0	1	894	30	4	19	16	584	00.0	+00.0
2012	1	1	895	30	4	19	21	580	00.0	+00.0
2012	0	1	896	30	4	19	26	580	00.0	+00.0
2012	1	1	897	30	4	19	31	572	00.0	+00.0
2012	0	1	898	30	4	19	36	570	00.0	+00.0
2012	1	1	899	30	4	19	41	568	00.0	+00.0
2012	0	1	900	30	4	19	46	568	00.0	+00.0
2012	1	1	901	30	4	19	51	562	00.0	+00.0
2012	0	1	902	30	4	19	56	562	00.0	+00.0
2012	1	1	903	30	4	20	1	557	00.0	+00.0
2012	0	1	904	30	4	20	6	556	00.0	+00.0
2012	1	1	905	30	4	20	11	547	00.0	+00.0
2012	0	1	906	30	4	20	16	548	00.0	+00.0
2012	1	1	907	30	4	20	21	550	00.0	+00.0
2012	0	1	908	30	4	20	26	570	00.0	+00.0
2012	1	1	909	30	4	20	31	595	00.0	+00.0
2012	0	1	910	30	4	20	36	603	00.0	+00.0
2012	1	1	911	30	4	20	41	604	00.0	+00.0
2012	0	1	912	30	4	20	46	604	00.0	+00.0
2012	1	1	913	30	4	20	51	596	00.0	+00.0
2012	0	1	914	30	4	20	56	596	00.0	+00.0
2012	1	1	915	30	4	21	1	594	00.0	+00.0
2012	0	1	916	30	4	21	6	592	00.0	+00.0
2012	1	1	917	30	4	21	11	590	00.0	+00.0
2012	0	1	918	30	4	21	16	588	00.0	+00.0
2012	1	1	919	30	4	21	21	585	00.0	+00.0
2012	0	1	920	30	4	21	26	583	00.0	+00.0
2012	1	1	921	30	4	21	31	578	00.0	+00.0
2012	0	1	922	30	4	21	36	579	00.0	+00.0
2012	1	1	923	30	4	21	41	580	00.0	+00.0
2012	0	1	924	30	4	21	46	577	00.0	+00.0
2012	1	1	925	30	4	21	51	577	00.0	+00.0
2012	0	1	926	30	4	21	56	575	00.0	+00.0
2012	1	1	927	30	4	22	1	576	00.0	+00.0
2012	0	1	928	30	4	22	6	576	00.0	+00.0
2012	1	1	929	30	4	22	11	572	00.0	+00.0
2012	0	1	930	30	4	22	16	570	00.0	+00.0
2012	1	1	931	30	4	22	21	571	00.0	+00.0
2012	0	1	932	30	4	22	26	571	00.0	+00.0
2012	1	1	933	30	4	22	31	570	00.0	+00.0
2012	0	1	934	30	4	22	36	599	00.0	+00.0
2012	1	1	935	30	4	22	41	577	00.0	+00.0
2012	0	1	936	30	4	22	46	575	00.0	+00.0
2012	1	1	937	30	4	22	51	567	00.0	+00.0
2012	0	1	938	30	4	22	56	566	00.0	+00.0
2012	1	1	939	30	4	23	1	568	00.0	+00.0
2012	0	1	940	30	4	23	6	570	00.0	+00.0
2012	1	1	941	30	4	23	11	568	00.0	+00.0
2012	0	1	942	30	4	23	16	569	00.0	+00.0
2012	1	1	943	30	4	23	21	568	00.0	+00.0
2012	0	1	944	30	4	23	26	571	00.0	+00.0
2012	1	1	945	30	4	23	31	566	00.0	+00.0
2012	0	1	946	30	4	23	36	566	00.0	+00.0
2012	1	1	947	30	4	23	41	566	00.0	+00.0
2012	0	1	948	30	4	23	46	568	00.0	+00.0
2012	1	1	949	30	4	23	51	568	00.0	+00.0
2012	0	1	950	30	4	23	56	569	00.0	+00.0
2012	1	1	951	1	5	0	1	569	00.0	+00.0
2012	0	1	952	1	5	0	6	571	00.0	+00.0
2012	1	1	953	1	5	0	11	567	00.0	+00.0
2012	0	1	954	1	5	0	16	568	00.0	+00.0
2012	1	1	955	1	5	0	21	570	00.0	+00.0
2012	0	1	956	1	5	0	26	571	00.0	+00.0
2012	1	1	957	1	5	0	31	570	00.0	+00.0
2012	0	1	958	1	5	0	36	570	00.0	+00.0
2012	1	1	959	1	5	0	41	571	00.0	+00.0
2012	0	1	960	1	5	0	46	574	00.0	+00.0
2012	1	1	961	1	5	0	51	567	00.0	+00.0
2012	0	1	962	1	5	0	56	570	00.0	+00.0
2012	1	1	963	1	5	1	1	572	00.0	+00.0
2012	0	1	964	1	5	1	6	571	00.0	+00.0
2012	1	1	965	1	5	1	11	573	00.0	+00.0
2012	0	1	966	1	5	1	16	576	00.0	+00.0
2012	1	1	967	1	5	1	21	578	00.0	+00.0
2012	0	1	968	1	5	1	26	574	00.0	+00.0
2012	1	1	969	1	5	1	31	575	00.0	+00.0
2012	0	1	970	1	5	1	36	572	00.0	+00.0
2012	1	1	971	1	5	1	41	576	00.0	+00.0
2012	0	1	972	1	5	1	46	574	00.0	+00.0
2012	1	1	973	1	5	1	51	575	00.0	+00.0
2012	0	1	974	1	5	1	56	576	00.0	+00.0
2012	1	1	975	1	5	2	1	576	00.0	+00.0
2012	0	1	976	1	5	2	6	579	00.0	+00.0
2012	1	1	977	1	5	2	11	574	00.0	+00.0
2012	0	1	978	1	5	2	16	735	00.0	+00.0
2012	1	1	979	1	5	2	21	634	00.0	+00.0
2012	0	1	980	1	5	2	26	641	00.0	+00.0
2012	1	1	981	1	5	2	31	624	00.0	+00.0
2012	0	1	982	1	5	2	36	638	00.0	+00.0
2012	1	1	983	1	5	2	41	636	00.0	+00.0
2012	0	1	984	1	5	2	46	631	00.0	+00.0
2012	1	1	985	1	5	2	51	632	00.0	+00.0
2012	0	1	986	1	5	2	56	630	00.0	+00.0
2012	1	1	987	1	5	3	1	629	00.0	+00.0
2012	0	1	988	1	5	3	6	628	00.0	+00.0
2012	1	1	989	1	5	3	11	628	00.0	+00.0
2012	0	1	990	1	5	3	16	628	00.0	+00.0
2012	1	1	991	1	5	3	21	636	00.0	+00.0
2012	0	1	992	1	5	3	26	632	00.0	+00.0
2012	1	1	993	1	5	3	31	628	00.0	+00.0
2012	0	1	994	1	5	3	36	626	00.0	+00.0
2012	1	1	995	1	5	3	41	628	00.0	+00.0
2012	0	1	996	1	5	3	46	623	00.0	+00.0
2012	1	1	997	1	5	3	51	626	00.0	+00.0
2012	0	1	998	1	5	3	56	634	00.0	+00.0
2012	1	1	999	1	5	4	1	637	00.0	+00.0
2012	0	1	1000	1	5	4	6	646	00.0	+00.0
2012	1	1	1001	1	5	4	11	641	00.0	+00.0
2012	0	1	1002	1	5	4	16	633	00.0	+00.0
2012	1	1	1003	1	5	4	21	640	00.0	+00.0
2012	0	1	1004	1	5	4	26	653	00.0	+00.0
2012	1	1	1005	1	5	4	31	639	00.0	+00.0
2012	0	1	1006	1	5	4	36	651	00.0	+00.0
2012	1	1	1007	1	5	4	41	655	00.0	+00.0
2012	0	1	1008	1	5	4	46	655	00.0	+00.0
2012	1	1	1009	1	5	4	51	650	00.0	+00.0
2012	0	1	1010	1	5	4	56	654	00.0	+00.0
2012	1	1	1011	1	5	5	1	653	00.0	+00.0
2012	0	1	1012	1	5	5	6	660	00.0	+00.0
2012	1	1	1013	1	5	5	11	659	00.0	+00.0
2012	0	1	1014	1	5	5	16	658	00.0	+00.0
2012	1	1	1015	1	5	5	21	653	00.0	+00.0
2012	0	1	1016	1	5	5	26	655	00.0	+00.0
2012	1	1	1017	1	5	5	31	655	00.0	+00.0
2012	0	1	1018	1	5	5	36	656	00.0	+00.0
2012	1	1	1019	1	5	5	41	654	00.0	+00.0
2012	0	1	1020	1	5	5	46	678	00.0	+00.0
2012	1	1	1021	1	5	5	51	678	00.0	+00.0
2012	0	1	1022	1	5	5	56	666	00.0	+00.0
2012	1	1	1023	1	5	6	1	668	00.0	+00.0
2012	0	1	1024	1	5	6	6	667	00.0	+00.0
2012	1	1	1025	1	5	6	11	664	00.0	+00.0
2012	0	1	1026	1	5	6	16	662	00.0	+00.0
2012	1	1	1027	1	5	6	21	663	00.0	+00.0
2012	0	1	1028	1	5	6	26	665	00.0	+00.0
2012	1	1	1029	1	5	6	31	666	00.0	+00.0
2012	0	1	1030	1	5	6	36	676	00.0	+00.0
2012	1	1	1031	1	5	6	41	669	00.0	+00.0
2012	0	1	1032	1	5	6	46	670	00.0	+00.0
2012	1	1	1033	1	5	6	51	666	00.0	+00.0
2012	0	1	1034	1	5	6	56	678	00.0	+00.0
2012	1	1	1035	1	5	7	1	816	00.0	+00.0
2012	0	1	1036	1	5	7	6	775	00.0	+00.0
2012	1	1	1037	1	5	7	11	769	00.0	+00.0
2012	0	1	1038	1	5	7	16	774	00.0	+00.0
2012	1	1	1039	1	5	7	21	763	00.0	+00.0
2012	0	1	1040	1	5	7	26	756	00.0	+00.0
2012	1	1	1041	1	5	7	31	739	00.0	+00.0
2012	0	1	1042	1	5	7	36	729	00.0	+00.0
2012	1	1	1043	1	5	7	41	715	00.0	+00.0
2012	0	1	1044	1	5	7	46	722	00.0	+00.0
2012	1	1	1045	1	5	7	51	711	00.0	+00.0
2012	0	1	1046	1	5	7	56	715	00.0	+00.0
2012	1	1	1047	1	5	8	1	716	00.0	+00.0
2012	0	1	1048	1	5	8	6	712	00.0	+00.0
2012	1	1	1049	1	5	8	11	704	00.0	+00.0
2012	0	1	1050	1	5	8	16	699	00.0	+00.0
2012	1	1	1051	1	5	8	21	713	00.0	+00.0
2012	0	1	1052	1	5	8	26	716	00.0	+00.0
2012	1	1	1053	1	5	8	31	705	00.0	+00.0
2012	0	1	1054	1	5	8	36	710	00.0	+00.0
2012	1	1	1055	1	5	8	41	705	00.0	+00.0
2012	0	1	1056	1	5	8	46	700	00.0	+00.0
2012	1	1	1057	1	5	8	51	690	00.0	+00.0
2012	0	1	1058	1	5	8	56	679	00.0	+00.0
2012	1	1	1059	1	5	9	1	690	00.0	+00.0
2012	0	1	1060	1	5	9	6	649	00.0	+00.0
2012	1	1	1061	1	5	9	11	668	00.0	+00.0
2012	0	1	1062	1	5	9	16	642	00.0	+00.0
2012	1	1	1063	1	5	9	21	633	00.0	+00.0
2012	0	1	1064	1	5	9	26	636	00.0	+00.0
2012	1	1	1065	1	5	9	31	624	00.0	+00.0
2012	0	1	1066	1	5	9	36	621	00.0	+00.0
2012	1	1	1067	1	5	9	41	626	00.0	+00.0
2012	0	1	1068	1	5	9	46	624	00.0	+00.0
2012	1	1	1069	1	5	9	51	625	00.0	+00.0
2012	0	1	1070	1	5	9	56	625	00.0	+00.0
2012	1	1	1071	1	5	10	1	617	00.0	+00.0
2012	0	1	1072	1	5	10	6	625	00.0	+00.0
2012	1	1	1073	1	5	10	11	619	00.0	+00.0
2012	0	1	1074	1	5	10	16	621	00.0	+00.0
2012	1	1	1075	1	5	10	21	619	00.0	+00.0
2012	0	1	1076	1	5	10	26	622	00.0	+00.0
2012	1	1	1077	1	5	10	31	621	00.0	+00.0
2012	0	1	1078	1	5	10	36	619	00.0	+00.0
2012	1	1	1079	1	5	10	41	622	00.0	+00.0
2012	0	1	1080	1	5	10	46	622	00.0	+00.0
2012	1	1	1081	1	5	10	51	613	00.0	+00.0
2012	0	1	1082	1	5	10	56	611	00.0	+00.0
2012	1	1	1083	1	5	11	1	612	00.0	+00.0
2012	0	1	1084	1	5	11	6	607	00.0	+00.0
2012	1	1	1085	1	5	11	11	606	00.0	+00.0
2012	0	1	1086	1	5	11	16	606	00.0	+00.0
2012	1	1	1087	1	5	11	21	605	00.0	+00.0
2012	0	1	1088	1	5	11	26	602	00.0	+00.0
2012	1	1	1089	1	5	11	31	596	00.0	+00.0
2012	0	1	1090	1	5	11	36	595	00.0	+00.0
2012	1	1	1091	1	5	11	41	596	00.0	+00.0
2012	0	1	1092	1	5	11	46	596	00.0	+00.0
2012	1	1	1093	1	5	11	51	597	00.0	+00.0
2012	0	1	1094	1	5	11	56	595	00.0	+00.0
2012	1	1	1095	1	5	12	1	597	00.0	+00.0
2012	0	1	1096	1	5	12	6	593	00.0	+00.0
2012	1	1	1097	1	5	12	11	587	00.0	+00.0
2012	0	1	1098	1	5	12	16	588	00.0	+00.0
2012	1	1	1099	1	5	12	21	586	00.0	+00.0
2012	0	1	1100	1	5	12	26	583	00.0	+00.0
2012	1	1	1101	1	5	12	31	582	00.0	+00.0
2012	0	1	1102	1	5	12	36	579	00.0	+00.0
2012	1	1	1103	1	5	12	41	578	00.0	+00.0
2012	0	1	1104	1	5	12	46	578	00.0	+00.0
2012	1	1	1105	1	5	12	51	571	00.0	+00.0
2012	0	1	1106	1	5	12	56	572	00.0	+00.0
2012	1	1	1107	1	5	13	1	575	00.0	+00.0
2012	0	1	1108	1	5	13	6	573	00.0	+00.0
2012	0	1	1	7	5	18	21	655	00.0	+00.0
2012	1	1	2	7	5	18	26	647	00.0	+00.0
2012	0	1	3	7	5	18	31	637	00.0	+00.0
2012	1	1	4	7	5	18	36	632	00.0	+00.0
2012	0	1	5	7	5	18	41	625	00.0	+00.0
2012	1	1	6	7	5	18	46	619	00.0	+00.0
2012	0	1	7	7	5	18	51	613	00.0	+00.0
2012	1	1	8	7	5	18	56	607	00.0	+00.0
2012	0	1	9	7	5	19	1	603	00.0	+00.0
2012	1	1	10	7	5	19	6	596	00.0	+00.0
2012	0	1	11	7	5	19	11	589	00.0	+00.0
2012	1	1	12	7	5	19	16	585	00.0	+00.0
2012	0	1	13	7	5	19	21	582	00.0	+00.0
2012	1	1	14	7	5	19	26	577	00.0	+00.0
2012	0	1	15	7	5	19	31	573	00.0	+00.0
2012	1	1	16	7	5	19	36	568	00.0	+00.0
2012	0	1	17	7	5	19	41	566	00.0	+00.0
2012	1	1	18	7	5	19	46	560	00.0	+00.0
2012	0	1	19	7	5	19	51	554	00.0	+00.0
2012	1	1	20	7	5	19	56	551	00.0	+00.0
2012	0	1	21	7	5	20	1	550	00.0	+00.0
2012	1	1	22	7	5	20	6	546	00.0	+00.0
2012	0	1	23	7	5	20	11	544	00.0	+00.0
2012	1	1	24	7	5	20	16	561	00.0	+00.0
2012	0	1	25	7	5	20	21	738	00.0	+00.0
2012	1	1	26	7	5	20	26	1185	00.0	+00.0
2012	0	1	27	7	5	20	31	1480	00.0	+00.0
2012	1	1	28	7	5	20	36	1582	00.0	+00.0
2012	0	1	29	7	5	20	41	1612	00.0	+00.0
2012	1	1	30	7	5	20	46	1589	00.0	+00.0
2012	0	1	31	7	5	20	51	1542	00.0	+00.0
2012	1	1	32	7	5	20	56	1482	00.0	+00.0
2012	0	1	33	7	5	21	1	1418	00.0	+00.0
2012	1	1	34	7	5	21	6	1351	00.0	+00.0
2012	0	1	35	7	5	21	11	1280	00.0	+00.0
2012	1	1	36	7	5	21	16	1227	00.0	+00.0
2012	0	1	37	7	5	21	21	1174	00.0	+00.0
2012	1	1	38	7	5	21	26	1125	00.0	+00.0
2012	0	1	39	7	5	21	31	1079	00.0	+00.0
2012	1	1	40	7	5	21	36	1039	00.0	+00.0
2012	0	1	41	7	5	21	41	1003	00.0	+00.0
2012	1	1	42	7	5	21	46	969	00.0	+00.0
2012	0	1	43	7	5	21	51	930	00.0	+00.0
2012	1	1	44	7	5	21	56	906	00.0	+00.0
2012	0	1	45	7	5	22	1	879	00.0	+00.0
2012	1	1	46	7	5	22	6	858	00.0	+00.0
2012	0	1	47	7	5	22	11	835	00.0	+00.0
2012	1	1	48	7	5	22	16	817	00.0	+00.0
2012	0	1	49	7	5	22	21	798	00.0	+00.0
2012	1	1	50	7	5	22	26	780	00.0	+00.0
2012	0	1	51	7	5	22	31	758	00.0	+00.0
2012	1	1	52	7	5	22	36	747	00.0	+00.0
2012	0	1	53	7	5	22	41	733	00.0	+00.0
2012	1	1	54	7	5	22	46	722	00.0	+00.0
2012	0	1	55	7	5	22	51	709	00.0	+00.0
2012	1	1	56	7	5	22	56	699	00.0	+00.0
2012	0	1	57	7	5	23	1	688	00.0	+00.0
2012	1	1	58	7	5	23	6	677	00.0	+00.0
2012	0	1	59	7	5	23	11	663	00.0	+00.0
2012	1	1	60	7	5	23	16	655	00.0	+00.0
2012	0	1	61	7	5	23	21	646	00.0	+00.0
2012	1	1	62	7	5	23	26	639	00.0	+00.0
2012	0	1	63	7	5	23	31	632	00.0	+00.0
2012	1	1	64	7	5	23	36	625	00.0	+00.0
2012	0	1	65	7	5	23	41	620	00.0	+00.0
2012	1	1	66	7	5	23	46	611	00.0	+00.0
2012	0	1	67	7	5	23	51	602	00.0	+00.0
2012	1	1	68	7	5	23	56	598	00.0	+00.0
2012	0	1	69	8	5	0	1	593	00.0	+00.0
2012	1	1	70	8	5	0	6	588	00.0	+00.0
2012	0	1	71	8	5	0	11	583	00.0	+00.0
2012	1	1	72	8	5	0	16	579	00.0	+00.0
2012	0	1	73	8	5	0	21	575	00.0	+00.0
2012	1	1	74	8	5	0	26	569	00.0	+00.0
2012	0	1	75	8	5	0	31	562	00.0	+00.0
2012	1	1	76	8	5	0	36	559	00.0	+00.0
2012	0	1	77	8	5	0	41	556	00.0	+00.0
2012	1	1	78	8	5	0	46	553	00.0	+00.0
2012	0	1	79	8	5	0	51	549	00.0	+00.0
2012	1	1	80	8	5	0	56	546	00.0	+00.0
2012	0	1	81	8	5	1	1	545	00.0	+00.0
2012	1	1	82	8	5	1	6	568	00.0	+00.0
2012	0	1	83	8	5	1	11	758	00.0	+00.0
2012	1	1	84	8	5	1	16	1138	00.0	+00.0
2012	0	1	85	8	5	1	21	1350	00.0	+00.0
2012	1	1	86	8	5	1	26	1427	00.0	+00.0
2012	0	1	87	8	5	1	31	1445	00.0	+00.0
2012	1	1	88	8	5	1	36	1424	00.0	+00.0
2012	0	1	89	8	5	1	41	1384	00.0	+00.0
2012	1	1	90	8	5	1	46	1331	00.0	+00.0
2012	0	1	91	8	5	1	51	1269	00.0	+00.0
2012	1	1	92	8	5	1	56	1223	00.0	+00.0
2012	0	1	93	8	5	2	1	1175	00.0	+00.0
2012	1	1	94	8	5	2	6	1130	00.0	+00.0
2012	0	1	95	8	5	2	11	1087	00.0	+00.0
2012	1	1	96	8	5	2	16	1046	00.0	+00.0
2012	0	1	97	8	5	2	21	1011	00.0	+00.0
2012	1	1	98	8	5	2	26	974	00.0	+00.0
2012	0	1	99	8	5	2	31	938	00.0	+00.0
2012	1	1	100	8	5	2	36	914	00.0	+00.0
2012	0	1	101	8	5	2	41	889	00.0	+00.0
2012	1	1	102	8	5	2	46	867	00.0	+00.0
2012	0	1	103	8	5	2	51	847	00.0	+00.0
2012	1	1	104	8	5	2	56	827	00.0	+00.0
2012	0	1	105	8	5	3	1	810	00.0	+00.0
2012	1	1	106	8	5	3	6	791	00.0	+00.0
2012	0	1	107	8	5	3	11	770	00.0	+00.0
2012	1	1	108	8	5	3	16	759	00.0	+00.0
2012	0	1	109	8	5	3	21	745	00.0	+00.0
2012	1	1	110	8	5	3	26	733	00.0	+00.0
2012	0	1	111	8	5	3	31	721	00.0	+00.0
2012	1	1	112	8	5	3	36	709	00.0	+00.0
2012	0	1	113	8	5	3	41	700	00.0	+00.0
2012	1	1	114	8	5	3	46	688	00.0	+00.0
2012	0	1	115	8	5	3	51	674	00.0	+00.0
2012	1	1	116	8	5	3	56	668	00.0	+00.0
2012	0	1	117	8	5	4	1	660	00.0	+00.0
2012	1	1	118	8	5	4	6	652	00.0	+00.0
2012	0	1	119	8	5	4	11	645	00.0	+00.0
2012	1	1	120	8	5	4	16	638	00.0	+00.0
2012	0	1	121	8	5	4	21	632	00.0	+00.0
2012	1	1	122	8	5	4	26	624	00.0	+00.0
2012	0	1	123	8	5	4	31	615	00.0	+00.0
2012	1	1	124	8	5	4	36	611	00.0	+00.0
2012	0	1	125	8	5	4	41	606	00.0	+00.0
2012	1	1	126	8	5	4	46	601	00.0	+00.0
2012	0	1	127	8	5	4	51	596	00.0	+00.0
2012	1	1	128	8	5	4	56	592	00.0	+00.0
2012	0	1	129	8	5	5	1	587	00.0	+00.0
2012	1	1	130	8	5	5	6	581	00.0	+00.0
2012	0	1	131	8	5	5	11	575	00.0	+00.0
2012	1	1	132	8	5	5	16	573	00.0	+00.0
2012	0	1	133	8	5	5	21	570	00.0	+00.0
2012	1	1	134	8	5	5	26	566	00.0	+00.0
2012	0	1	135	8	5	5	31	562	00.0	+00.0
2012	1	1	136	8	5	5	36	559	00.0	+00.0
2012	0	1	137	8	5	5	41	558	00.0	+00.0
2012	1	1	138	8	5	5	46	554	00.0	+00.0
2012	0	1	139	8	5	5	51	548	00.0	+00.0
2012	1	1	140	8	5	5	56	547	00.0	+00.0
2012	0	1	141	8	5	6	1	546	00.0	+00.0
2012	1	1	142	8	5	6	6	570	00.0	+00.0
2012	0	1	143	8	5	6	11	677	00.0	+00.0
2012	1	1	144	8	5	6	16	796	00.0	+00.0
2012	0	1	145	8	5	6	21	853	00.0	+00.0
2012	1	1	146	8	5	6	26	876	00.0	+00.0
2012	0	1	147	8	5	6	31	879	00.0	+00.0
2012	1	1	148	8	5	6	36	879	00.0	+00.0
2012	0	1	149	8	5	6	41	869	00.0	+00.0
2012	1	1	150	8	5	6	46	856	00.0	+00.0
2012	0	1	151	8	5	6	51	842	00.0	+00.0
2012	1	1	152	8	5	6	56	826	00.0	+00.0
2012	0	1	153	8	5	7	1	811	00.0	+00.0
2012	1	1	154	8	5	7	6	793	00.0	+00.0
2012	0	1	155	8	5	7	11	774	00.0	+00.0
2012	1	1	156	8	5	7	16	762	00.0	+00.0
2012	0	1	157	8	5	7	21	749	00.0	+00.0
2012	1	1	158	8	5	7	26	736	00.0	+00.0
2012	0	1	159	8	5	7	31	725	00.0	+00.0
2012	1	1	160	8	5	7	36	713	00.0	+00.0
2012	0	1	161	8	5	7	41	704	00.0	+00.0
2012	1	1	162	8	5	7	46	691	00.0	+00.0
2012	0	1	163	8	5	7	51	679	00.0	+00.0
2012	1	1	164	8	5	7	56	673	00.0	+00.0
2012	0	1	165	8	5	8	1	664	00.0	+00.0
2012	1	1	166	8	5	8	6	657	00.0	+00.0
2012	0	1	167	8	5	8	11	649	00.0	+00.0
2012	1	1	168	8	5	8	16	642	00.0	+00.0
2012	0	1	169	8	5	8	21	636	00.0	+00.0
2012	1	1	170	8	5	8	26	626	00.0	+00.0
2012	0	1	171	8	5	8	31	618	00.0	+00.0
2012	1	1	172	8	5	8	36	614	00.0	+00.0
2012	0	1	173	8	5	8	41	609	00.0	+00.0
2012	1	1	174	8	5	8	46	604	00.0	+00.0
2012	0	1	175	8	5	8	51	599	00.0	+00.0
2012	1	1	176	8	5	8	56	595	00.0	+00.0
2012	0	1	177	8	5	9	1	591	00.0	+00.0
2012	1	1	178	8	5	9	6	584	00.0	+00.0
2012	0	1	179	8	5	9	11	579	00.0	+00.0
2012	1	1	180	8	5	9	16	577	00.0	+00.0
2012	0	1	181	8	5	9	21	574	00.0	+00.0
2012	1	1	182	8	5	9	26	570	00.0	+00.0
2012	0	1	183	8	5	9	31	568	00.0	+00.0
2012	1	1	184	8	5	9	36	565	00.0	+00.0
2012	0	1	185	8	5	9	41	562	00.0	+00.0
2012	1	1	186	8	5	9	46	557	00.0	+00.0
2012	0	1	187	8	5	9	51	551	00.0	+00.0
2012	1	1	188	8	5	9	56	551	00.0	+00.0
2012	0	1	189	8	5	10	1	548	00.0	+00.0
2012	1	1	190	8	5	10	6	547	00.0	+00.0
2012	0	1	191	8	5	10	11	546	00.0	+00.0
2012	1	1	192	8	5	10	16	566	00.0	+00.0
2012	0	1	193	8	5	10	21	628	00.0	+00.0
2012	1	1	194	8	5	10	26	664	00.0	+00.0
2012	0	1	195	8	5	10	31	679	00.0	+00.0
2012	1	1	196	8	5	10	36	690	00.0	+00.0
2012	0	1	197	8	5	10	41	691	00.0	+00.0
2012	1	1	198	8	5	10	46	691	00.0	+00.0
2012	0	1	199	8	5	10	51	686	00.0	+00.0
2012	1	1	200	8	5	10	56	682	00.0	+00.0
2012	0	1	201	8	5	11	1	676	00.0	+00.0
2012	1	1	202	8	5	11	6	667	00.0	+00.0
2012	0	1	203	8	5	11	11	660	00.0	+00.0
2012	1	1	204	8	5	11	16	655	00.0	+00.0
2012	0	1	205	8	5	11	21	651	00.0	+00.0
2012	1	1	206	8	5	11	26	645	00.0	+00.0
2012	0	1	207	8	5	11	31	641	00.0	+00.0
2012	1	1	208	8	5	11	36	634	00.0	+00.0
2012	0	1	209	8	5	11	41	631	00.0	+00.0
2012	1	1	210	8	5	11	46	622	00.0	+00.0
2012	0	1	211	8	5	11	51	615	00.0	+00.0
2012	1	1	212	8	5	11	56	614	00.0	+00.0
2012	0	1	213	8	5	12	1	609	00.0	+00.0
2012	1	1	214	8	5	12	6	606	00.0	+00.0
2012	0	1	215	8	5	12	11	600	00.0	+00.0
2012	1	1	216	8	5	12	16	598	00.0	+00.0
2012	0	1	217	8	5	12	21	594	00.0	+00.0
2012	1	1	218	8	5	12	26	587	00.0	+00.0
2012	0	1	219	8	5	12	31	582	00.0	+00.0
2012	1	1	220	8	5	12	36	579	00.0	+00.0
2012	0	1	221	8	5	12	41	578	00.0	+00.0
2012	1	1	222	8	5	12	46	573	00.0	+00.0
2012	0	1	223	8	5	12	51	571	00.0	+00.0
2012	1	1	224	8	5	12	56	567	00.0	+00.0
2012	0	1	225	8	5	13	1	565	00.0	+00.0
2012	1	1	226	8	5	13	6	560	00.0	+00.0
2012	0	1	227	8	5	13	11	554	00.0	+00.0
2012	1	1	228	8	5	13	16	554	00.0	+00.0
2012	0	1	229	8	5	13	21	553	00.0	+00.0
2012	1	1	230	8	5	13	26	550	00.0	+00.0
2012	0	1	231	8	5	13	31	549	00.0	+00.0
2012	1	1	232	8	5	13	36	547	00.0	+00.0
2012	0	1	233	8	5	13	41	547	00.0	+00.0
2012	1	1	234	8	5	13	46	579	00.0	+00.0
2012	0	1	235	8	5	13	51	700	00.0	+00.0
2012	1	1	236	8	5	13	56	789	00.0	+00.0
2012	0	1	237	8	5	14	1	827	00.0	+00.0
2012	1	1	238	8	5	14	6	842	00.0	+00.0
2012	0	1	239	8	5	14	11	844	00.0	+00.0
2012	1	1	240	8	5	14	16	835	00.0	+00.0
2012	0	1	241	8	5	14	21	825	00.0	+00.0
2012	1	1	242	8	5	14	26	810	00.0	+00.0
2012	0	1	243	8	5	14	31	794	00.0	+00.0
2012	1	1	244	8	5	14	36	784	00.0	+00.0
2012	0	1	245	8	5	14	41	773	00.0	+00.0
2012	1	1	246	8	5	14	46	761	00.0	+00.0
2012	0	1	247	8	5	14	51	750	00.0	+00.0
2012	1	1	248	8	5	14	56	740	00.0	+00.0
2012	0	1	249	8	5	15	1	729	00.0	+00.0
2012	1	1	250	8	5	15	6	713	00.0	+00.0
2012	0	1	251	8	5	15	11	705	00.0	+00.0
2012	1	1	252	8	5	15	16	697	00.0	+00.0
2012	0	1	253	8	5	15	21	689	00.0	+00.0
2012	1	1	254	8	5	15	26	682	00.0	+00.0
2012	0	1	255	8	5	15	31	674	00.0	+00.0
2012	1	1	256	8	5	15	36	666	00.0	+00.0
2012	0	1	257	8	5	15	41	660	00.0	+00.0
2012	1	1	258	8	5	15	46	647	00.0	+00.0
2012	0	1	1	9	5	10	56	302	00.0	+00.0
2012	1	1	2	9	5	11	1	326	00.0	+00.0
2012	0	1	3	9	5	11	6	384	00.0	+00.0
2012	1	1	4	9	5	11	11	411	00.0	+00.0
2012	0	1	5	9	5	11	16	425	00.0	+00.0
2012	1	1	6	9	5	11	21	440	00.0	+00.0
2012	0	1	7	9	5	11	26	533	00.0	+00.0
2012	1	1	8	9	5	11	31	969	00.0	+00.0
2012	0	1	9	9	5	11	36	1343	00.0	+00.0
2012	1	1	10	9	5	11	41	1493	00.0	+00.0
2012	0	1	11	9	5	11	46	1530	00.0	+00.0
2012	1	1	12	9	5	11	51	1507	00.0	+00.0
2012	0	1	13	9	5	11	56	1458	00.0	+00.0
2012	1	1	14	9	5	12	1	1388	00.0	+00.0
2012	0	1	15	9	5	12	6	1312	00.0	+00.0
2012	1	1	16	9	5	12	11	1259	00.0	+00.0
2012	0	1	17	9	5	12	16	1204	00.0	+00.0
2012	1	1	18	9	5	12	21	1154	00.0	+00.0
2012	0	1	19	9	5	12	26	1108	00.0	+00.0
2012	1	1	20	9	5	12	31	1067	00.0	+00.0
2012	0	1	21	9	5	12	36	1028	00.0	+00.0
2012	1	1	22	9	5	12	41	989	00.0	+00.0
2012	0	1	23	9	5	12	46	948	00.0	+00.0
2012	1	1	24	9	5	12	51	924	00.0	+00.0
2012	0	1	25	9	5	12	56	899	00.0	+00.0
2012	1	1	26	9	5	13	1	877	00.0	+00.0
2012	0	1	27	9	5	13	6	859	00.0	+00.0
2012	1	1	28	9	5	13	11	840	00.0	+00.0
2012	0	1	29	9	5	13	16	821	00.0	+00.0
2012	1	1	30	9	5	13	21	803	00.0	+00.0
2012	0	1	31	9	5	13	26	780	00.0	+00.0
2012	1	1	32	9	5	13	31	769	00.0	+00.0
2012	0	1	33	9	5	13	36	757	00.0	+00.0
2012	1	1	34	9	5	13	41	748	00.0	+00.0
2012	0	1	35	9	5	13	46	736	00.0	+00.0
2012	1	1	36	9	5	13	51	725	00.0	+00.0
2012	0	1	37	9	5	13	56	714	00.0	+00.0
2012	1	1	38	9	5	14	1	703	00.0	+00.0
2012	0	1	39	9	5	14	6	688	00.0	+00.0
2012	1	1	40	9	5	14	11	684	00.0	+00.0
2012	0	1	41	9	5	14	16	678	00.0	+00.0
2012	1	1	42	9	5	14	21	671	00.0	+00.0
2012	0	1	43	9	5	14	26	665	00.0	+00.0
2012	1	1	44	9	5	14	31	657	00.0	+00.0
2012	0	1	45	9	5	14	36	650	00.0	+00.0
2012	1	1	46	9	5	14	41	643	00.0	+00.0
2012	0	1	47	9	5	14	46	632	00.0	+00.0
2012	1	1	48	9	5	14	51	631	00.0	+00.0
2012	0	1	49	9	5	14	56	627	00.0	+00.0
2012	1	1	50	9	5	15	1	623	00.0	+00.0
2012	0	1	51	9	5	15	6	618	00.0	+00.0
2012	1	1	52	9	5	15	11	614	00.0	+00.0
2012	0	1	53	9	5	15	16	610	00.0	+00.0
2012	1	1	54	9	5	15	21	606	00.0	+00.0
2012	0	1	55	9	5	15	26	598	00.0	+00.0
2012	1	1	56	9	5	15	31	599	00.0	+00.0
2012	0	1	57	9	5	15	36	598	00.0	+00.0
2012	1	1	58	9	5	15	41	596	00.0	+00.0
2012	0	1	59	9	5	15	46	593	00.0	+00.0
2012	1	1	60	9	5	15	51	590	00.0	+00.0
2012	0	1	61	9	5	15	56	588	00.0	+00.0
2012	1	1	62	9	5	16	1	585	00.0	+00.0
2012	0	1	63	9	5	16	6	578	00.0	+00.0
2012	1	1	64	9	5	16	11	578	00.0	+00.0
2012	0	1	65	9	5	16	16	577	00.0	+00.0
2012	1	1	66	9	5	16	21	576	00.0	+00.0
2012	0	1	67	9	5	16	26	575	00.0	+00.0
2012	1	1	68	9	5	16	31	574	00.0	+00.0
2012	0	1	69	9	5	16	36	571	00.0	+00.0
2012	1	1	70	9	5	16	41	569	00.0	+00.0
2012	0	1	71	9	5	16	46	562	00.0	+00.0
2012	1	1	72	9	5	16	51	562	00.0	+00.0
2012	0	1	73	9	5	16	56	561	00.0	+00.0
2012	1	1	74	9	5	17	1	560	00.0	+00.0
2012	0	1	75	9	5	17	6	559	00.0	+00.0
2012	1	1	76	9	5	17	11	559	00.0	+00.0
2012	0	1	77	9	5	17	16	559	00.0	+00.0
2012	1	1	78	9	5	17	21	556	00.0	+00.0
2012	0	1	79	9	5	17	26	550	00.0	+00.0
2012	1	1	80	9	5	17	31	550	00.0	+00.0
2012	0	1	81	9	5	17	36	548	00.0	+00.0
2012	1	1	82	9	5	17	41	547	00.0	+00.0
2012	0	1	83	9	5	17	46	548	00.0	+00.0
2012	1	1	84	9	5	17	51	548	00.0	+00.0
2012	0	1	85	9	5	17	56	547	00.0	+00.0
2012	1	1	86	9	5	18	1	546	00.0	+00.0
2012	0	1	87	9	5	18	6	544	00.0	+00.0
2012	1	1	88	9	5	18	11	625	00.0	+00.0
2012	0	1	89	9	5	18	16	966	00.0	+00.0
2012	1	1	90	9	5	18	21	1183	00.0	+00.0
2012	0	1	91	9	5	18	26	1259	00.0	+00.0
2012	1	1	92	9	5	18	31	1271	00.0	+00.0
2012	0	1	93	9	5	18	36	1249	00.0	+00.0
2012	1	1	94	9	5	18	41	1207	00.0	+00.0
2012	0	1	95	9	5	18	46	1159	00.0	+00.0
2012	1	1	96	9	5	18	51	1123	00.0	+00.0
2012	0	1	97	9	5	18	56	1084	00.0	+00.0
2012	1	1	98	9	5	19	1	1047	00.0	+00.0
2012	0	1	99	9	5	19	6	1015	00.0	+00.0
2012	1	1	100	9	5	19	11	983	00.0	+00.0
2012	0	1	101	9	5	19	16	954	00.0	+00.0
2012	1	1	102	9	5	19	21	930	00.0	+00.0
2012	0	1	103	9	5	19	26	898	00.0	+00.0
2012	1	1	104	9	5	19	31	880	00.0	+00.0
2012	0	1	105	9	5	19	36	861	00.0	+00.0
2012	1	1	106	9	5	19	41	841	00.0	+00.0
2012	0	1	107	9	5	19	46	825	00.0	+00.0
2012	1	1	108	9	5	19	51	808	00.0	+00.0
2012	0	1	109	9	5	19	56	792	00.0	+00.0
2012	1	1	110	9	5	20	1	779	00.0	+00.0
2012	0	1	111	9	5	20	6	760	00.0	+00.0
2012	1	1	112	9	5	20	11	750	00.0	+00.0
2012	0	1	113	9	5	20	16	739	00.0	+00.0
2012	1	1	114	9	5	20	21	728	00.0	+00.0
2012	0	1	115	9	5	20	26	717	00.0	+00.0
2012	1	1	116	9	5	20	31	707	00.0	+00.0
2012	0	1	117	9	5	20	36	697	00.0	+00.0
2012	1	1	118	9	5	20	41	690	00.0	+00.0
2012	0	1	119	9	5	20	46	677	00.0	+00.0
2012	1	1	120	9	5	20	51	671	00.0	+00.0
2012	0	1	121	9	5	20	56	665	00.0	+00.0
2012	1	1	122	9	5	21	1	658	00.0	+00.0
2012	0	1	123	9	5	21	6	651	00.0	+00.0
2012	1	1	124	9	5	21	11	645	00.0	+00.0
2012	0	1	125	9	5	21	16	639	00.0	+00.0
2012	1	1	126	9	5	21	21	633	00.0	+00.0
2012	0	1	127	9	5	21	26	624	00.0	+00.0
2012	1	1	128	9	5	21	31	620	00.0	+00.0
2012	0	1	129	9	5	21	36	616	00.0	+00.0
2012	1	1	130	9	5	21	41	611	00.0	+00.0
2012	0	1	131	9	5	21	46	607	00.0	+00.0
2012	1	1	132	9	5	21	51	602	00.0	+00.0
2012	0	1	133	9	5	21	56	598	00.0	+00.0
2012	1	1	134	9	5	22	1	595	00.0	+00.0
2012	0	1	135	9	5	22	6	587	00.0	+00.0
2012	1	1	136	9	5	22	11	586	00.0	+00.0
2012	0	1	137	9	5	22	16	583	00.0	+00.0
2012	1	1	138	9	5	22	21	581	00.0	+00.0
2012	0	1	139	9	5	22	26	578	00.0	+00.0
2012	1	1	140	9	5	22	31	574	00.0	+00.0
2012	0	1	141	9	5	22	36	572	00.0	+00.0
2012	1	1	142	9	5	22	41	569	00.0	+00.0
2012	0	1	143	9	5	22	46	563	00.0	+00.0
2012	1	1	144	9	5	22	51	562	00.0	+00.0
2012	0	1	145	9	5	22	56	560	00.0	+00.0
2012	1	1	146	9	5	23	1	558	00.0	+00.0
2012	0	1	147	9	5	23	6	556	00.0	+00.0
2012	1	1	148	9	5	23	11	553	00.0	+00.0
2012	0	1	149	9	5	23	16	551	00.0	+00.0
2012	1	1	150	9	5	23	21	549	00.0	+00.0
2012	0	1	151	9	5	23	26	544	00.0	+00.0
2012	1	1	152	9	5	23	31	618	00.0	+00.0
2012	0	1	153	9	5	23	36	941	00.0	+00.0
2012	1	1	154	9	5	23	41	1142	00.0	+00.0
2012	0	1	155	9	5	23	46	1210	00.0	+00.0
2012	1	1	156	9	5	23	51	1215	00.0	+00.0
2012	0	1	157	9	5	23	56	1191	00.0	+00.0
2012	1	1	158	10	5	0	1	1154	00.0	+00.0
2012	0	1	159	10	5	0	6	1108	00.0	+00.0
2012	1	1	160	10	5	0	11	1073	00.0	+00.0
2012	0	1	161	10	5	0	16	1038	00.0	+00.0
2012	1	1	162	10	5	0	21	1006	00.0	+00.0
2012	0	1	163	10	5	0	26	975	00.0	+00.0
2012	1	1	164	10	5	0	31	946	00.0	+00.0
2012	0	1	165	10	5	0	36	920	00.0	+00.0
2012	1	1	166	10	5	0	41	895	00.0	+00.0
2012	0	1	167	10	5	0	46	867	00.0	+00.0
2012	1	1	168	10	5	0	51	849	00.0	+00.0
2012	0	1	169	10	5	0	56	830	00.0	+00.0
2012	1	1	170	10	5	1	1	813	00.0	+00.0
2012	0	1	171	10	5	1	6	795	00.0	+00.0
2012	1	1	172	10	5	1	11	779	00.0	+00.0
2012	0	1	173	10	5	1	16	764	00.0	+00.0
2012	1	1	174	10	5	1	21	750	00.0	+00.0
2012	0	1	175	10	5	1	26	733	00.0	+00.0
2012	1	1	176	10	5	1	31	723	00.0	+00.0
2012	0	1	177	10	5	1	36	712	00.0	+00.0
2012	1	1	178	10	5	1	41	702	00.0	+00.0
2012	0	1	179	10	5	1	46	692	00.0	+00.0
2012	1	1	180	10	5	1	51	682	00.0	+00.0
2012	0	1	181	10	5	1	56	673	00.0	+00.0
2012	1	1	182	10	5	2	1	663	00.0	+00.0
2012	0	1	183	10	5	2	6	651	00.0	+00.0
2012	1	1	184	10	5	2	11	645	00.0	+00.0
2012	0	1	185	10	5	2	16	638	00.0	+00.0
2012	1	1	186	10	5	2	21	632	00.0	+00.0
2012	0	1	187	10	5	2	26	625	00.0	+00.0
2012	1	1	188	10	5	2	31	618	00.0	+00.0
2012	0	1	189	10	5	2	36	612	00.0	+00.0
2012	1	1	190	10	5	2	41	605	00.0	+00.0
2012	0	1	191	10	5	2	46	596	00.0	+00.0
2012	1	1	192	10	5	2	51	593	00.0	+00.0
2012	0	1	193	10	5	2	56	588	00.0	+00.0
2012	1	1	194	10	5	3	1	584	00.0	+00.0
2012	0	1	195	10	5	3	6	579	00.0	+00.0
2012	1	1	196	10	5	3	11	574	00.0	+00.0
2012	0	1	197	10	5	3	16	570	00.0	+00.0
2012	1	1	198	10	5	3	21	565	00.0	+00.0
2012	0	1	199	10	5	3	26	558	00.0	+00.0
2012	1	1	200	10	5	3	31	556	00.0	+00.0
2012	0	1	201	10	5	3	36	553	00.0	+00.0
2012	1	1	202	10	5	3	41	550	00.0	+00.0
2012	0	1	203	10	5	3	46	547	00.0	+00.0
2012	1	1	204	10	5	3	51	546	00.0	+00.0
2012	0	1	205	10	5	3	56	609	00.0	+00.0
2012	1	1	206	10	5	4	1	768	00.0	+00.0
2012	0	1	207	10	5	4	6	844	00.0	+00.0
2012	1	1	208	10	5	4	11	874	00.0	+00.0
2012	0	1	209	10	5	4	16	876	00.0	+00.0
2012	1	1	210	10	5	4	21	865	00.0	+00.0
2012	0	1	211	10	5	4	26	849	00.0	+00.0
2012	1	1	212	10	5	4	31	832	00.0	+00.0
2012	0	1	213	10	5	4	36	815	00.0	+00.0
2012	1	1	214	10	5	4	41	797	00.0	+00.0
2012	0	1	215	10	5	4	46	776	00.0	+00.0
2012	1	1	216	10	5	4	51	764	00.0	+00.0
2012	0	1	217	10	5	4	56	751	00.0	+00.0
2012	1	1	218	10	5	5	1	737	00.0	+00.0
2012	0	1	219	10	5	5	6	725	00.0	+00.0
2012	1	1	220	10	5	5	11	713	00.0	+00.0
2012	0	1	221	10	5	5	16	702	00.0	+00.0
2012	1	1	222	10	5	5	21	691	00.0	+00.0
2012	0	1	223	10	5	5	26	677	00.0	+00.0
2012	1	1	224	10	5	5	31	670	00.0	+00.0
2012	0	1	225	10	5	5	36	662	00.0	+00.0
2012	1	1	226	10	5	5	41	654	00.0	+00.0
2012	0	1	227	10	5	5	46	646	00.0	+00.0
2012	1	1	228	10	5	5	51	638	00.0	+00.0
2012	0	1	229	10	5	5	56	631	00.0	+00.0
2012	1	1	230	10	5	6	1	624	00.0	+00.0
2012	0	1	231	10	5	6	6	614	00.0	+00.0
2012	1	1	232	10	5	6	11	610	00.0	+00.0
2012	0	1	233	10	5	6	16	605	00.0	+00.0
2012	1	1	234	10	5	6	21	599	00.0	+00.0
2012	0	1	235	10	5	6	26	594	00.0	+00.0
2012	1	1	236	10	5	6	31	589	00.0	+00.0
2012	0	1	237	10	5	6	36	584	00.0	+00.0
2012	1	1	238	10	5	6	41	579	00.0	+00.0
2012	0	1	239	10	5	6	46	571	00.0	+00.0
2012	1	1	240	10	5	6	51	568	00.0	+00.0
2012	0	1	241	10	5	6	56	565	00.0	+00.0
2012	1	1	242	10	5	7	1	562	00.0	+00.0
2012	0	1	243	10	5	7	6	558	00.0	+00.0
2012	1	1	244	10	5	7	11	554	00.0	+00.0
2012	0	1	245	10	5	7	16	551	00.0	+00.0
2012	1	1	246	10	5	7	21	547	00.0	+00.0
2012	0	1	247	10	5	7	26	542	00.0	+00.0
2012	1	1	248	10	5	7	31	697	00.0	+00.0
2012	0	1	249	10	5	7	36	1201	00.0	+00.0
2012	1	1	250	10	5	7	41	1444	00.0	+00.0
2012	0	1	251	10	5	7	46	1503	00.0	+00.0
2012	1	1	252	10	5	7	51	1478	00.0	+00.0
2012	0	1	253	10	5	7	56	1422	00.0	+00.0
2012	1	1	254	10	5	8	1	1352	00.0	+00.0
2012	0	1	255	10	5	8	6	1281	00.0	+00.0
2012	1	1	256	10	5	8	11	1224	00.0	+00.0
2012	0	1	257	10	5	8	16	1168	00.0	+00.0
2012	1	1	258	10	5	8	21	1116	00.0	+00.0
2012	0	1	259	10	5	8	26	1070	00.0	+00.0
2012	1	1	260	10	5	8	31	1029	00.0	+00.0
2012	0	1	261	10	5	8	36	992	00.0	+00.0
2012	1	1	262	10	5	8	41	959	00.0	+00.0
2012	0	1	263	10	5	8	46	924	00.0	+00.0
2012	1	1	264	10	5	8	51	901	00.0	+00.0
2012	0	1	265	10	5	8	56	878	00.0	+00.0
2012	1	1	266	10	5	9	1	856	00.0	+00.0
2012	0	1	267	10	5	9	6	835	00.0	+00.0
2012	1	1	268	10	5	9	11	816	00.0	+00.0
2012	0	1	269	10	5	9	16	799	00.0	+00.0
2012	1	1	270	10	5	9	21	782	00.0	+00.0
2012	0	1	271	10	5	9	26	763	00.0	+00.0
2012	1	1	272	10	5	9	31	751	00.0	+00.0
2012	0	1	273	10	5	9	36	739	00.0	+00.0
2012	1	1	274	10	5	9	41	727	00.0	+00.0
2012	0	1	275	10	5	9	46	716	00.0	+00.0
2012	1	1	276	10	5	9	51	705	00.0	+00.0
2012	0	1	277	10	5	9	56	694	00.0	+00.0
2012	1	1	278	10	5	10	1	684	00.0	+00.0
2012	0	1	279	10	5	10	6	671	00.0	+00.0
2012	1	1	280	10	5	10	11	665	00.0	+00.0
2012	0	1	281	10	5	10	16	658	00.0	+00.0
2012	1	1	282	10	5	10	21	650	00.0	+00.0
2012	0	1	283	10	5	10	26	643	00.0	+00.0
2012	1	1	284	10	5	10	31	636	00.0	+00.0
2012	0	1	285	10	5	10	36	630	00.0	+00.0
2012	1	1	286	10	5	10	41	623	00.0	+00.0
2012	0	1	287	10	5	10	46	613	00.0	+00.0
2012	1	1	288	10	5	10	51	610	00.0	+00.0
2012	0	1	289	10	5	10	56	605	00.0	+00.0
2012	1	1	290	10	5	11	1	600	00.0	+00.0
2012	0	1	291	10	5	11	6	596	00.0	+00.0
2012	1	1	292	10	5	11	11	591	00.0	+00.0
2012	0	1	293	10	5	11	16	586	00.0	+00.0
2012	1	1	294	10	5	11	21	582	00.0	+00.0
2012	0	1	295	10	5	11	26	574	00.0	+00.0
2012	1	1	296	10	5	11	31	572	00.0	+00.0
2012	0	1	297	10	5	11	36	569	00.0	+00.0
2012	1	1	298	10	5	11	41	566	00.0	+00.0
2012	0	1	299	10	5	11	46	563	00.0	+00.0
2012	1	1	300	10	5	11	51	560	00.0	+00.0
2012	0	1	301	10	5	11	56	556	00.0	+00.0
2012	1	1	302	10	5	12	1	553	00.0	+00.0
2012	0	1	303	10	5	12	6	547	00.0	+00.0
2012	1	1	304	10	5	12	11	558	00.0	+00.0
2012	0	1	305	10	5	12	16	617	00.0	+00.0
2012	1	1	306	10	5	12	21	658	00.0	+00.0
2012	0	1	307	10	5	12	26	673	00.0	+00.0
2012	1	1	308	10	5	12	31	675	00.0	+00.0
2012	0	1	309	10	5	12	36	671	00.0	+00.0
2012	1	1	310	10	5	12	41	665	00.0	+00.0
2012	0	1	311	10	5	12	46	655	00.0	+00.0
2012	1	1	312	10	5	12	51	651	00.0	+00.0
2012	0	1	313	10	5	12	56	645	00.0	+00.0
2012	1	1	314	10	5	13	1	639	00.0	+00.0
2012	0	1	315	10	5	13	6	633	00.0	+00.0
2012	1	1	316	10	5	13	11	627	00.0	+00.0
2012	0	1	317	10	5	13	16	621	00.0	+00.0
2012	1	1	318	10	5	13	21	614	00.0	+00.0
2012	0	1	319	10	5	13	26	606	00.0	+00.0
2012	0	1	1	10	5	17	52	838	00.0	+00.0
2012	1	1	2	10	5	17	57	2457	00.0	+00.0
2012	0	1	3	10	5	18	2	3828	00.0	+00.0
2012	1	1	4	10	5	18	7	4174	00.0	+00.0
2012	0	1	5	10	5	18	12	3950	00.0	+00.0
2012	1	1	6	10	5	18	17	3613	00.0	+00.0
2012	0	1	7	10	5	18	22	3208	00.0	+00.0
2012	1	1	8	10	5	18	27	2796	00.0	+00.0
2012	0	1	9	10	5	18	32	2503	00.0	+00.0
2012	1	1	10	10	5	18	37	2247	00.0	+00.0
2012	0	1	11	10	5	18	42	2035	00.0	+00.0
2012	1	1	12	10	5	18	47	1860	00.0	+00.0
2012	0	1	13	10	5	18	52	1715	00.0	+00.0
2012	1	1	14	10	5	18	57	1586	00.0	+00.0
2012	0	1	15	10	5	19	2	1475	00.0	+00.0
2012	1	1	16	10	5	19	7	1395	00.0	+00.0
2012	0	1	17	10	5	19	12	1322	00.0	+00.0
2012	1	1	18	10	5	19	17	1258	00.0	+00.0
2012	0	1	19	10	5	19	22	1201	00.0	+00.0
2012	1	1	20	10	5	19	27	1151	00.0	+00.0
2012	0	1	21	10	5	19	32	1105	00.0	+00.0
2012	1	1	22	10	5	19	37	1061	00.0	+00.0
2012	0	1	23	10	5	19	42	1020	00.0	+00.0
2012	1	1	24	10	5	19	47	991	00.0	+00.0
2012	0	1	25	10	5	19	52	964	00.0	+00.0
2012	1	1	26	10	5	19	57	938	00.0	+00.0
2012	0	1	27	10	5	20	2	913	00.0	+00.0
2012	1	1	28	10	5	20	7	891	00.0	+00.0
2012	0	1	29	10	5	20	12	870	00.0	+00.0
2012	1	1	30	10	5	20	17	849	00.0	+00.0
2012	0	1	31	10	5	20	22	827	00.0	+00.0
2012	1	1	32	10	5	20	27	812	00.0	+00.0
2012	0	1	33	10	5	20	32	798	00.0	+00.0
2012	1	1	34	10	5	20	37	783	00.0	+00.0
2012	0	1	35	10	5	20	42	770	00.0	+00.0
2012	1	1	36	10	5	20	47	757	00.0	+00.0
2012	0	1	37	10	5	20	52	745	00.0	+00.0
2012	1	1	38	10	5	20	57	733	00.0	+00.0
2012	0	1	39	10	5	21	2	718	00.0	+00.0
2012	1	1	40	10	5	21	7	711	00.0	+00.0
2012	0	1	41	10	5	21	12	702	00.0	+00.0
2012	1	1	42	10	5	21	17	693	00.0	+00.0
2012	0	1	43	10	5	21	22	684	00.0	+00.0
2012	1	1	44	10	5	21	27	676	00.0	+00.0
2012	0	1	45	10	5	21	32	668	00.0	+00.0
2012	1	1	46	10	5	21	37	661	00.0	+00.0
2012	0	1	47	10	5	21	42	650	00.0	+00.0
2012	1	1	48	10	5	21	47	646	00.0	+00.0
2012	0	1	49	10	5	21	52	640	00.0	+00.0
2012	1	1	50	10	5	21	57	634	00.0	+00.0
2012	0	1	51	10	5	22	2	629	00.0	+00.0
2012	1	1	52	10	5	22	7	623	00.0	+00.0
2012	0	1	53	10	5	22	12	617	00.0	+00.0
2012	1	1	54	10	5	22	17	611	00.0	+00.0
2012	0	1	55	10	5	22	22	604	00.0	+00.0
2012	1	1	56	10	5	22	27	600	00.0	+00.0
2012	0	1	57	10	5	22	32	597	00.0	+00.0
2012	1	1	58	10	5	22	37	593	00.0	+00.0
2012	0	1	59	10	5	22	42	589	00.0	+00.0
2012	1	1	60	10	5	22	47	584	00.0	+00.0
2012	0	1	61	10	5	22	52	580	00.0	+00.0
2012	1	1	62	10	5	22	57	577	00.0	+00.0
2012	0	1	63	10	5	23	2	570	00.0	+00.0
2012	1	1	64	10	5	23	7	568	00.0	+00.0
2012	0	1	65	10	5	23	12	565	00.0	+00.0
2012	1	1	66	10	5	23	17	562	00.0	+00.0
2012	0	1	67	10	5	23	22	559	00.0	+00.0
2012	1	1	68	10	5	23	27	556	00.0	+00.0
2012	0	1	69	10	5	23	32	552	00.0	+00.0
2012	1	1	70	10	5	23	37	549	00.0	+00.0
2012	0	1	71	10	5	23	42	543	00.0	+00.0
2012	1	1	72	10	5	23	47	624	00.0	+00.0
2012	0	1	73	10	5	23	52	1041	00.0	+00.0
2012	1	1	74	10	5	23	57	1331	00.0	+00.0
2012	0	1	75	11	5	0	2	1425	00.0	+00.0
2012	1	1	76	11	5	0	7	1429	00.0	+00.0
2012	0	1	77	11	5	0	12	1392	00.0	+00.0
2012	1	1	78	11	5	0	17	1337	00.0	+00.0
2012	0	1	79	11	5	0	22	1275	00.0	+00.0
2012	1	1	80	11	5	0	27	1226	00.0	+00.0
2012	0	1	81	11	5	0	32	1177	00.0	+00.0
2012	1	1	82	11	5	0	37	1132	00.0	+00.0
2012	0	1	83	11	5	0	42	1090	00.0	+00.0
2012	1	1	84	11	5	0	47	1051	00.0	+00.0
2012	0	1	85	11	5	0	52	1017	00.0	+00.0
2012	1	1	86	11	5	0	57	985	00.0	+00.0
2012	0	1	87	11	5	1	2	950	00.0	+00.0
2012	1	1	88	11	5	1	7	928	00.0	+00.0
2012	0	1	89	11	5	1	12	905	00.0	+00.0
2012	1	1	90	11	5	1	17	884	00.0	+00.0
2012	0	1	91	11	5	1	22	863	00.0	+00.0
2012	1	1	92	11	5	1	27	844	00.0	+00.0
2012	0	1	93	11	5	1	32	826	00.0	+00.0
2012	1	1	94	11	5	1	37	810	00.0	+00.0
2012	0	1	95	11	5	1	42	790	00.0	+00.0
2012	1	1	96	11	5	1	47	778	00.0	+00.0
2012	0	1	97	11	5	1	52	766	00.0	+00.0
2012	1	1	98	11	5	1	57	754	00.0	+00.0
2012	0	1	99	11	5	2	2	742	00.0	+00.0
2012	1	1	100	11	5	2	7	730	00.0	+00.0
2012	0	1	101	11	5	2	12	719	00.0	+00.0
2012	1	1	102	11	5	2	17	709	00.0	+00.0
2012	0	1	103	11	5	2	22	695	00.0	+00.0
2012	1	1	104	11	5	2	27	688	00.0	+00.0
2012	0	1	105	11	5	2	32	681	00.0	+00.0
2012	1	1	106	11	5	2	37	673	00.0	+00.0
2012	0	1	107	11	5	2	42	665	00.0	+00.0
2012	1	1	108	11	5	2	47	657	00.0	+00.0
2012	0	1	109	11	5	2	52	650	00.0	+00.0
2012	1	1	110	11	5	2	57	643	00.0	+00.0
2012	0	1	111	11	5	3	2	633	00.0	+00.0
2012	1	1	112	11	5	3	7	629	00.0	+00.0
2012	0	1	113	11	5	3	12	623	00.0	+00.0
2012	1	1	114	11	5	3	17	618	00.0	+00.0
2012	0	1	115	11	5	3	22	613	00.0	+00.0
2012	1	1	116	11	5	3	27	607	00.0	+00.0
2012	0	1	117	11	5	3	32	602	00.0	+00.0
2012	1	1	118	11	5	3	37	597	00.0	+00.0
2012	0	1	119	11	5	3	42	589	00.0	+00.0
2012	1	1	120	11	5	3	47	586	00.0	+00.0
2012	0	1	121	11	5	3	52	583	00.0	+00.0
2012	1	1	122	11	5	3	57	579	00.0	+00.0
2012	0	1	123	11	5	4	2	575	00.0	+00.0
2012	1	1	124	11	5	4	7	571	00.0	+00.0
2012	0	1	125	11	5	4	12	567	00.0	+00.0
2012	1	1	126	11	5	4	17	563	00.0	+00.0
2012	0	1	127	11	5	4	22	556	00.0	+00.0
2012	1	1	128	11	5	4	27	555	00.0	+00.0
2012	0	1	129	11	5	4	32	552	00.0	+00.0
2012	1	1	130	11	5	4	37	549	00.0	+00.0
2012	0	1	131	11	5	4	42	546	00.0	+00.0
2012	1	1	132	11	5	4	47	547	00.0	+00.0
2012	0	1	133	11	5	4	52	611	00.0	+00.0
2012	1	1	134	11	5	4	57	741	00.0	+00.0
2012	0	1	135	11	5	5	2	806	00.0	+00.0
2012	1	1	136	11	5	5	7	834	00.0	+00.0
2012	0	1	137	11	5	5	12	838	00.0	+00.0
2012	1	1	138	11	5	5	17	831	00.0	+00.0
2012	0	1	139	11	5	5	22	820	00.0	+00.0
2012	1	1	140	11	5	5	27	807	00.0	+00.0
2012	0	1	141	11	5	5	32	794	00.0	+00.0
2012	1	1	142	11	5	5	37	779	00.0	+00.0
2012	0	1	143	11	5	5	42	762	00.0	+00.0
2012	1	1	144	11	5	5	47	752	00.0	+00.0
2012	0	1	145	11	5	5	52	742	00.0	+00.0
2012	1	1	146	11	5	5	57	732	00.0	+00.0
2012	0	1	147	11	5	6	2	721	00.0	+00.0
2012	1	1	148	11	5	6	7	711	00.0	+00.0
2012	0	1	149	11	5	6	12	702	00.0	+00.0
2012	1	1	150	11	5	6	17	692	00.0	+00.0
2012	0	1	151	11	5	6	22	680	00.0	+00.0
2012	1	1	152	11	5	6	27	674	00.0	+00.0
2012	0	1	153	11	5	6	32	667	00.0	+00.0
2012	1	1	154	11	5	6	37	660	00.0	+00.0
2012	0	1	155	11	5	6	42	653	00.0	+00.0
2012	1	1	156	11	5	6	47	646	00.0	+00.0
2012	0	1	157	11	5	6	52	639	00.0	+00.0
2012	1	1	158	11	5	6	57	632	00.0	+00.0
2012	0	1	159	11	5	7	2	623	00.0	+00.0
2012	1	1	160	11	5	7	7	619	00.0	+00.0
2012	0	1	161	11	5	7	12	615	00.0	+00.0
2012	1	1	162	11	5	7	17	610	00.0	+00.0
2012	0	1	163	11	5	7	22	605	00.0	+00.0
2012	1	1	164	11	5	7	27	600	00.0	+00.0
2012	0	1	165	11	5	7	32	596	00.0	+00.0
2012	1	1	166	11	5	7	37	590	00.0	+00.0
2012	0	1	167	11	5	7	42	583	00.0	+00.0
2012	1	1	168	11	5	7	47	581	00.0	+00.0
2012	0	1	169	11	5	7	52	578	00.0	+00.0
2012	1	1	170	11	5	7	57	575	00.0	+00.0
2012	0	1	171	11	5	8	2	571	00.0	+00.0
2012	1	1	172	11	5	8	7	568	00.0	+00.0
2012	0	1	173	11	5	8	12	564	00.0	+00.0
2012	1	1	174	11	5	8	17	560	00.0	+00.0
2012	0	1	175	11	5	8	22	554	00.0	+00.0
2012	1	1	176	11	5	8	27	553	00.0	+00.0
2012	0	1	177	11	5	8	32	550	00.0	+00.0
2012	1	1	178	11	5	8	37	548	00.0	+00.0
2012	0	1	179	11	5	8	42	546	00.0	+00.0
2012	1	1	180	11	5	8	47	560	00.0	+00.0
2012	0	1	181	11	5	8	52	655	00.0	+00.0
2012	1	1	182	11	5	8	57	742	00.0	+00.0
2012	0	1	183	11	5	9	2	779	00.0	+00.0
2012	1	1	184	11	5	9	7	792	00.0	+00.0
2012	0	1	185	11	5	9	12	792	00.0	+00.0
2012	1	1	186	11	5	9	17	785	00.0	+00.0
2012	0	1	187	11	5	9	22	775	00.0	+00.0
2012	1	1	188	11	5	9	27	764	00.0	+00.0
2012	0	1	189	11	5	9	32	753	00.0	+00.0
2012	1	1	190	11	5	9	37	741	00.0	+00.0
2012	0	1	191	11	5	9	42	727	00.0	+00.0
2012	1	1	192	11	5	9	47	720	00.0	+00.0
2012	0	1	193	11	5	9	52	711	00.0	+00.0
2012	1	1	194	11	5	9	57	703	00.0	+00.0
2012	0	1	195	11	5	10	2	695	00.0	+00.0
2012	1	1	196	11	5	10	7	687	00.0	+00.0
2012	0	1	197	11	5	10	12	680	00.0	+00.0
2012	1	1	198	11	5	10	17	671	00.0	+00.0
2012	0	1	199	11	5	10	22	662	00.0	+00.0
2012	1	1	200	11	5	10	27	658	00.0	+00.0
2012	0	1	201	11	5	10	32	652	00.0	+00.0
2012	1	1	202	11	5	10	37	647	00.0	+00.0
2012	0	1	203	11	5	10	42	641	00.0	+00.0
2012	1	1	204	11	5	10	47	636	00.0	+00.0
2012	0	1	205	11	5	10	52	630	00.0	+00.0
2012	1	1	206	11	5	10	57	624	00.0	+00.0
2012	0	1	207	11	5	11	2	616	00.0	+00.0
2012	1	1	208	11	5	11	7	613	00.0	+00.0
2012	0	1	209	11	5	11	12	610	00.0	+00.0
2012	1	1	210	11	5	11	17	606	00.0	+00.0
2012	0	1	211	11	5	11	22	601	00.0	+00.0
2012	1	1	212	11	5	11	27	598	00.0	+00.0
2012	0	1	213	11	5	11	32	594	00.0	+00.0
2012	1	1	214	11	5	11	37	589	00.0	+00.0
2012	0	1	215	11	5	11	42	582	00.0	+00.0
2012	1	1	216	11	5	11	47	581	00.0	+00.0
2012	0	1	217	11	5	11	52	578	00.0	+00.0
2012	1	1	218	11	5	11	57	576	00.0	+00.0
2012	0	1	219	11	5	12	2	573	00.0	+00.0
2012	1	1	220	11	5	12	7	570	00.0	+00.0
2012	0	1	221	11	5	12	12	567	00.0	+00.0
2012	1	1	222	11	5	12	17	563	00.0	+00.0
2012	0	1	223	11	5	12	22	559	00.0	+00.0
2012	1	1	224	11	5	12	27	561	00.0	+00.0
2012	0	1	225	11	5	12	32	560	00.0	+00.0
2012	1	1	226	11	5	12	37	556	00.0	+00.0
2012	0	1	227	11	5	12	42	554	00.0	+00.0
2012	1	1	228	11	5	12	47	552	00.0	+00.0
2012	0	1	229	11	5	12	52	550	00.0	+00.0
2012	1	1	230	11	5	12	57	546	00.0	+00.0
2012	0	1	231	11	5	13	2	542	00.0	+00.0
2012	1	1	232	11	5	13	7	541	00.0	+00.0
2012	0	1	233	11	5	13	12	540	00.0	+00.0
2012	1	1	234	11	5	13	17	539	00.0	+00.0
2012	0	1	235	11	5	13	22	536	00.0	+00.0
2012	1	1	236	11	5	13	27	534	00.0	+00.0
2012	0	1	237	11	5	13	32	533	00.0	+00.0
2012	1	1	238	11	5	13	37	529	00.0	+00.0
2012	0	1	239	11	5	13	42	526	00.0	+00.0
2012	1	1	240	11	5	13	47	526	00.0	+00.0
2012	0	1	241	11	5	13	52	525	00.0	+00.0
2012	1	1	242	11	5	13	57	523	00.0	+00.0
2012	0	1	243	11	5	14	2	522	00.0	+00.0
2012	1	1	244	11	5	14	7	520	00.0	+00.0
2012	0	1	245	11	5	14	12	518	00.0	+00.0
2012	1	1	246	11	5	14	17	515	00.0	+00.0
2012	0	1	247	11	5	14	22	513	00.0	+00.0
2012	1	1	248	11	5	14	27	513	00.0	+00.0
2012	0	1	249	11	5	14	32	513	00.0	+00.0
2012	1	1	250	11	5	14	37	512	00.0	+00.0
2012	0	1	251	11	5	14	42	511	00.0	+00.0
2012	1	1	252	11	5	14	47	510	00.0	+00.0
2012	0	1	253	11	5	14	52	509	00.0	+00.0
2012	0	1	1	11	5	15	34	408	00.0	+00.0
2012	1	1	2	11	5	15	39	407	00.0	+00.0
2012	0	1	3	11	5	15	44	384	00.0	+00.0
2012	1	1	4	11	5	15	49	420	00.0	+00.0
2012	0	1	5	11	5	15	54	433	00.0	+00.0
2012	1	1	6	11	5	15	59	445	00.0	+00.0
2012	0	1	7	11	5	16	4	457	00.0	+00.0
2012	1	1	8	11	5	16	9	460	00.0	+00.0
2012	0	1	1	11	5	17	30	451	00.0	+00.0
2012	1	1	2	11	5	17	35	370	00.0	+00.0
2012	0	1	3	11	5	17	40	387	00.0	+00.0
2012	1	1	4	11	5	17	45	420	00.0	+00.0
2012	0	1	5	11	5	17	50	435	00.0	+00.0
2012	1	1	6	11	5	17	55	446	00.0	+00.0
2012	0	1	7	11	5	18	0	450	00.0	+00.0
2012	1	1	8	11	5	18	5	453	00.0	+00.0
2012	0	1	9	11	5	18	10	454	00.0	+00.0
2012	1	1	10	11	5	18	15	458	00.0	+00.0
2012	0	1	11	11	5	18	20	458	00.0	+00.0
2012	1	1	12	11	5	18	25	459	00.0	+00.0
2012	0	1	13	11	5	18	30	461	00.0	+00.0
2012	1	1	14	11	5	18	35	457	00.0	+00.0
2012	0	1	15	11	5	18	40	453	00.0	+00.0
2012	1	1	16	11	5	18	45	455	00.0	+00.0
2012	0	1	17	11	5	18	50	455	00.0	+00.0
2012	1	1	18	11	5	18	55	453	00.0	+00.0
2012	0	1	19	11	5	19	0	455	00.0	+00.0
2012	1	1	20	11	5	19	5	453	00.0	+00.0
2012	0	1	21	11	5	19	10	452	00.0	+00.0
2012	1	1	22	11	5	19	15	452	00.0	+00.0
2012	0	1	23	11	5	19	20	448	00.0	+00.0
2012	1	1	24	11	5	19	25	447	00.0	+00.0
2012	0	1	25	11	5	19	30	448	00.0	+00.0
2012	1	1	26	11	5	19	35	447	00.0	+00.0
2012	0	1	27	11	5	19	40	446	00.0	+00.0
2012	1	1	28	11	5	19	45	446	00.0	+00.0
2012	0	1	29	11	5	19	50	445	00.0	+00.0
2012	1	1	30	11	5	19	55	444	00.0	+00.0
2012	0	1	31	11	5	20	0	441	00.0	+00.0
2012	1	1	32	11	5	20	5	440	00.0	+00.0
2012	0	1	33	11	5	20	10	441	00.0	+00.0
2012	1	1	34	11	5	20	15	440	00.0	+00.0
2012	0	1	35	11	5	20	20	439	00.0	+00.0
2012	1	1	36	11	5	20	25	439	00.0	+00.0
2012	0	1	37	11	5	20	30	437	00.0	+00.0
2012	1	1	38	11	5	20	35	438	00.0	+00.0
2012	0	1	39	11	5	20	40	435	00.0	+00.0
2012	1	1	40	11	5	20	45	434	00.0	+00.0
2012	0	1	41	11	5	20	50	436	00.0	+00.0
2012	1	1	42	11	5	20	55	436	00.0	+00.0
2012	0	1	43	11	5	21	0	434	00.0	+00.0
2012	1	1	44	11	5	21	5	435	00.0	+00.0
2012	0	1	45	11	5	21	10	435	00.0	+00.0
2012	1	1	46	11	5	21	15	433	00.0	+00.0
2012	0	1	47	11	5	21	20	431	00.0	+00.0
2012	1	1	48	11	5	21	25	432	00.0	+00.0
2012	0	1	49	11	5	21	30	431	00.0	+00.0
2012	1	1	50	11	5	21	35	431	00.0	+00.0
2012	0	1	51	11	5	21	40	430	00.0	+00.0
2012	1	1	52	11	5	21	45	430	00.0	+00.0
2012	0	1	53	11	5	21	50	430	00.0	+00.0
2012	1	1	54	11	5	21	55	429	00.0	+00.0
2012	0	1	55	11	5	22	0	427	00.0	+00.0
2012	1	1	56	11	5	22	5	427	00.0	+00.0
2012	0	1	57	11	5	22	10	427	00.0	+00.0
2012	1	1	58	11	5	22	15	428	00.0	+00.0
2012	0	1	59	11	5	22	20	427	00.0	+00.0
2012	1	1	60	11	5	22	25	426	00.0	+00.0
2012	0	1	61	11	5	22	30	427	00.0	+00.0
2012	1	1	62	11	5	22	35	426	00.0	+00.0
2012	0	1	63	11	5	22	40	424	00.0	+00.0
2012	1	1	64	11	5	22	45	424	00.0	+00.0
2012	0	1	65	11	5	22	50	423	00.0	+00.0
2012	1	1	66	11	5	22	55	424	00.0	+00.0
2012	0	1	67	11	5	23	0	423	00.0	+00.0
2012	1	1	68	11	5	23	5	423	00.0	+00.0
2012	0	1	69	11	5	23	10	423	00.0	+00.0
2012	1	1	70	11	5	23	15	422	00.0	+00.0
2012	0	1	71	11	5	23	20	419	00.0	+00.0
2012	1	1	72	11	5	23	25	420	00.0	+00.0
2012	0	1	73	11	5	23	30	420	00.0	+00.0
2012	1	1	74	11	5	23	35	420	00.0	+00.0
2012	0	1	75	11	5	23	40	419	00.0	+00.0
2012	1	1	76	11	5	23	45	419	00.0	+00.0
2012	0	1	77	11	5	23	50	419	00.0	+00.0
2012	1	1	78	11	5	23	55	419	00.0	+00.0
2012	0	1	79	12	5	0	0	417	00.0	+00.0
2012	1	1	80	12	5	0	5	417	00.0	+00.0
2012	0	1	81	12	5	0	10	418	00.0	+00.0
2012	1	1	82	12	5	0	15	417	00.0	+00.0
2012	0	1	83	12	5	0	20	417	00.0	+00.0
2012	1	1	84	12	5	0	25	417	00.0	+00.0
2012	0	1	85	12	5	0	30	416	00.0	+00.0
2012	1	1	86	12	5	0	35	416	00.0	+00.0
2012	0	1	87	12	5	0	40	413	00.0	+00.0
2012	1	1	88	12	5	0	45	414	00.0	+00.0
2012	0	1	89	12	5	0	50	414	00.0	+00.0
2012	1	1	90	12	5	0	55	414	00.0	+00.0
2012	0	1	91	12	5	1	0	415	00.0	+00.0
2012	1	1	92	12	5	1	5	414	00.0	+00.0
2012	0	1	93	12	5	1	10	414	00.0	+00.0
2012	1	1	94	12	5	1	15	414	00.0	+00.0
2012	0	1	95	12	5	1	20	410	00.0	+00.0
2012	1	1	96	12	5	1	25	412	00.0	+00.0
2012	0	1	97	12	5	1	30	411	00.0	+00.0
2012	1	1	98	12	5	1	35	412	00.0	+00.0
2012	0	1	99	12	5	1	40	412	00.0	+00.0
2012	1	1	100	12	5	1	45	411	00.0	+00.0
2012	0	1	101	12	5	1	50	412	00.0	+00.0
2012	1	1	102	12	5	1	55	412	00.0	+00.0
2012	0	1	103	12	5	2	0	409	00.0	+00.0
2012	1	1	104	12	5	2	5	410	00.0	+00.0
2012	0	1	105	12	5	2	10	411	00.0	+00.0
2012	1	1	106	12	5	2	15	411	00.0	+00.0
2012	0	1	107	12	5	2	20	410	00.0	+00.0
2012	1	1	108	12	5	2	25	411	00.0	+00.0
2012	0	1	109	12	5	2	30	410	00.0	+00.0
2012	1	1	110	12	5	2	35	411	00.0	+00.0
2012	0	1	111	12	5	2	40	407	00.0	+00.0
2012	1	1	112	12	5	2	45	409	00.0	+00.0
2012	0	1	113	12	5	2	50	410	00.0	+00.0
2012	1	1	114	12	5	2	55	409	00.0	+00.0
2012	0	1	115	12	5	3	0	410	00.0	+00.0
2012	1	1	116	12	5	3	5	409	00.0	+00.0
2012	0	1	117	12	5	3	10	409	00.0	+00.0
2012	1	1	118	12	5	3	15	409	00.0	+00.0
2012	0	1	119	12	5	3	20	406	00.0	+00.0
2012	1	1	120	12	5	3	25	408	00.0	+00.0
2012	0	1	121	12	5	3	30	407	00.0	+00.0
2012	1	1	122	12	5	3	35	408	00.0	+00.0
2012	0	1	123	12	5	3	40	407	00.0	+00.0
2012	1	1	124	12	5	3	45	407	00.0	+00.0
2012	0	1	125	12	5	3	50	407	00.0	+00.0
2012	1	1	126	12	5	3	55	407	00.0	+00.0
2012	0	1	127	12	5	4	0	405	00.0	+00.0
2012	1	1	128	12	5	4	5	405	00.0	+00.0
2012	0	1	129	12	5	4	10	406	00.0	+00.0
2012	1	1	130	12	5	4	15	405	00.0	+00.0
2012	0	1	131	12	5	4	20	406	00.0	+00.0
2012	1	1	132	12	5	4	25	406	00.0	+00.0
2012	0	1	133	12	5	4	30	405	00.0	+00.0
2012	1	1	134	12	5	4	35	407	00.0	+00.0
2012	0	1	135	12	5	4	40	402	00.0	+00.0
2012	1	1	136	12	5	4	45	405	00.0	+00.0
2012	0	1	137	12	5	4	50	405	00.0	+00.0
2012	1	1	138	12	5	4	55	404	00.0	+00.0
2012	0	1	139	12	5	5	0	405	00.0	+00.0
2012	1	1	140	12	5	5	5	404	00.0	+00.0
2012	0	1	141	12	5	5	10	405	00.0	+00.0
2012	1	1	142	12	5	5	15	404	00.0	+00.0
2012	0	1	143	12	5	5	20	402	00.0	+00.0
2012	1	1	144	12	5	5	25	403	00.0	+00.0
2012	0	1	145	12	5	5	30	404	00.0	+00.0
2012	1	1	146	12	5	5	35	404	00.0	+00.0
2012	0	1	147	12	5	5	40	404	00.0	+00.0
2012	1	1	148	12	5	5	45	404	00.0	+00.0
2012	0	1	149	12	5	5	50	404	00.0	+00.0
2012	1	1	150	12	5	5	55	405	00.0	+00.0
2012	0	1	151	12	5	6	0	401	00.0	+00.0
2012	1	1	152	12	5	6	5	404	00.0	+00.0
2012	0	1	153	12	5	6	10	403	00.0	+00.0
2012	1	1	154	12	5	6	15	404	00.0	+00.0
2012	0	1	155	12	5	6	20	404	00.0	+00.0
2012	1	1	156	12	5	6	25	403	00.0	+00.0
2012	0	1	157	12	5	6	30	404	00.0	+00.0
2012	1	1	158	12	5	6	35	403	00.0	+00.0
2012	0	1	159	12	5	6	40	400	00.0	+00.0
2012	1	1	160	12	5	6	45	401	00.0	+00.0
2012	0	1	161	12	5	6	50	402	00.0	+00.0
2012	1	1	162	12	5	6	55	402	00.0	+00.0
2012	0	1	163	12	5	7	0	402	00.0	+00.0
2012	1	1	164	12	5	7	5	402	00.0	+00.0
2012	0	1	165	12	5	7	10	401	00.0	+00.0
2012	1	1	166	12	5	7	15	403	00.0	+00.0
2012	0	1	167	12	5	7	20	399	00.0	+00.0
2012	1	1	168	12	5	7	25	401	00.0	+00.0
2012	0	1	169	12	5	7	30	401	00.0	+00.0
2012	1	1	170	12	5	7	35	403	00.0	+00.0
2012	0	1	171	12	5	7	40	403	00.0	+00.0
2012	1	1	172	12	5	7	45	403	00.0	+00.0
2012	0	1	173	12	5	7	50	404	00.0	+00.0
2012	1	1	174	12	5	7	55	404	00.0	+00.0
2012	0	1	175	12	5	8	0	402	00.0	+00.0
2012	1	1	176	12	5	8	5	403	00.0	+00.0
2012	0	1	177	12	5	8	10	403	00.0	+00.0
2012	1	1	178	12	5	8	15	405	00.0	+00.0
2012	0	1	179	12	5	8	20	403	00.0	+00.0
2012	1	1	180	12	5	8	25	405	00.0	+00.0
2012	0	1	181	12	5	8	30	404	00.0	+00.0
2012	1	1	182	12	5	8	35	404	00.0	+00.0
2012	0	1	183	12	5	8	40	402	00.0	+00.0
2012	1	1	184	12	5	8	45	403	00.0	+00.0
2012	0	1	185	12	5	8	50	404	00.0	+00.0
2012	1	1	186	12	5	8	55	405	00.0	+00.0
2012	0	1	187	12	5	9	0	404	00.0	+00.0
2012	1	1	188	12	5	9	5	406	00.0	+00.0
2012	0	1	189	12	5	9	10	406	00.0	+00.0
2012	1	1	190	12	5	9	15	404	00.0	+00.0
2012	0	1	191	12	5	9	20	402	00.0	+00.0
2012	1	1	192	12	5	9	25	404	00.0	+00.0
2012	0	1	193	12	5	9	30	404	00.0	+00.0
2012	1	1	194	12	5	9	35	405	00.0	+00.0
2012	0	1	195	12	5	9	40	405	00.0	+00.0
2012	1	1	196	12	5	9	45	405	00.0	+00.0
2012	0	1	197	12	5	9	50	406	00.0	+00.0
2012	1	1	198	12	5	9	55	405	00.0	+00.0
2012	0	1	199	12	5	10	0	402	00.0	+00.0
2012	1	1	200	12	5	10	5	405	00.0	+00.0
2012	0	1	201	12	5	10	10	405	00.0	+00.0
2012	1	1	202	12	5	10	15	405	00.0	+00.0
2012	0	1	203	12	5	10	20	407	00.0	+00.0
2012	1	1	204	12	5	10	25	407	00.0	+00.0
2012	0	1	205	12	5	10	30	407	00.0	+00.0
2012	1	1	206	12	5	10	35	407	00.0	+00.0
2012	0	1	207	12	5	10	40	404	00.0	+00.0
2012	1	1	208	12	5	10	45	406	00.0	+00.0
2012	0	1	209	12	5	10	50	407	00.0	+00.0
2012	1	1	210	12	5	10	55	408	00.0	+00.0
2012	0	1	211	12	5	11	0	408	00.0	+00.0
2012	1	1	212	12	5	11	5	407	00.0	+00.0
2012	0	1	213	12	5	11	10	409	00.0	+00.0
2012	1	1	214	12	5	11	15	409	00.0	+00.0
2012	0	1	215	12	5	11	20	405	00.0	+00.0
2012	1	1	216	12	5	11	25	407	00.0	+00.0
2012	0	1	217	12	5	11	30	408	00.0	+00.0
2012	1	1	218	12	5	11	35	409	00.0	+00.0
2012	0	1	219	12	5	11	40	409	00.0	+00.0
2012	1	1	220	12	5	11	45	409	00.0	+00.0
2012	0	1	221	12	5	11	50	409	00.0	+00.0
2012	1	1	222	12	5	11	55	411	00.0	+00.0
2012	0	1	223	12	5	12	0	408	00.0	+00.0
2012	1	1	224	12	5	12	5	410	00.0	+00.0
2012	0	1	225	12	5	12	10	410	00.0	+00.0
2012	1	1	226	12	5	12	15	411	00.0	+00.0
2012	0	1	227	12	5	12	20	412	00.0	+00.0
2012	1	1	228	12	5	12	25	413	00.0	+00.0
2012	0	1	229	12	5	12	30	413	00.0	+00.0
2012	1	1	230	12	5	12	35	412	00.0	+00.0
2012	0	1	231	12	5	12	40	409	00.0	+00.0
2012	1	1	232	12	5	12	45	412	00.0	+00.0
2012	0	1	233	12	5	12	50	414	00.0	+00.0
2012	1	1	234	12	5	12	55	415	00.0	+00.0
2012	0	1	235	12	5	13	0	415	00.0	+00.0
2012	1	1	236	12	5	13	5	414	00.0	+00.0
2012	0	1	237	12	5	13	10	415	00.0	+00.0
2012	1	1	238	12	5	13	15	415	00.0	+00.0
2012	0	1	239	12	5	13	20	413	00.0	+00.0
2012	1	1	240	12	5	13	25	417	00.0	+00.0
2012	0	1	241	12	5	13	30	418	00.0	+00.0
2012	1	1	242	12	5	13	35	418	00.0	+00.0
2012	0	1	243	12	5	13	40	418	00.0	+00.0
2012	1	1	244	12	5	13	45	418	00.0	+00.0
2012	0	1	245	12	5	13	50	418	00.0	+00.0
2012	1	1	246	12	5	13	55	418	00.0	+00.0
2012	0	1	247	12	5	14	0	416	00.0	+00.0
2012	1	1	248	12	5	14	5	419	00.0	+00.0
2012	0	1	249	12	5	14	10	420	00.0	+00.0
2012	1	1	250	12	5	14	15	420	00.0	+00.0
2012	0	1	251	12	5	14	20	419	00.0	+00.0
2012	1	1	252	12	5	14	25	419	00.0	+00.0
2012	0	1	253	12	5	14	30	420	00.0	+00.0
2012	1	1	254	12	5	14	35	420	00.0	+00.0
2012	0	1	255	12	5	14	40	418	00.0	+00.0
2012	1	1	256	12	5	14	45	421	00.0	+00.0
2012	0	1	257	12	5	14	50	422	00.0	+00.0
2012	1	1	258	12	5	14	55	422	00.0	+00.0
2012	0	1	259	12	5	15	0	422	00.0	+00.0
2012	1	1	260	12	5	15	5	422	00.0	+00.0
2012	0	1	261	12	5	15	10	422	00.0	+00.0
2012	1	1	262	12	5	15	15	423	00.0	+00.0
2012	0	1	263	12	5	15	20	420	00.0	+00.0
2012	1	1	264	12	5	15	25	424	00.0	+00.0
2012	0	1	265	12	5	15	30	425	00.0	+00.0
2012	1	1	266	12	5	15	35	425	00.0	+00.0
2012	0	1	267	12	5	15	40	425	00.0	+00.0
2012	1	1	268	12	5	15	45	425	00.0	+00.0
2012	0	1	269	12	5	15	50	425	00.0	+00.0
2012	1	1	270	12	5	15	55	424	00.0	+00.0
2012	0	1	271	12	5	16	0	421	00.0	+00.0
2012	1	1	272	12	5	16	5	424	00.0	+00.0
2012	0	1	273	12	5	16	10	426	00.0	+00.0
2012	1	1	274	12	5	16	15	426	00.0	+00.0
2012	0	1	275	12	5	16	20	427	00.0	+00.0
2012	1	1	276	12	5	16	25	426	00.0	+00.0
2012	0	1	277	12	5	16	30	426	00.0	+00.0
2012	1	1	278	12	5	16	35	426	00.0	+00.0
2012	0	1	279	12	5	16	40	423	00.0	+00.0
2012	1	1	280	12	5	16	45	427	00.0	+00.0
2012	0	1	281	12	5	16	50	428	00.0	+00.0
2012	1	1	282	12	5	16	55	427	00.0	+00.0
2012	0	1	283	12	5	17	0	427	00.0	+00.0
2012	1	1	284	12	5	17	5	426	00.0	+00.0
2012	0	1	285	12	5	17	10	426	00.0	+00.0
2012	1	1	286	12	5	17	15	425	00.0	+00.0
2012	0	1	287	12	5	17	20	424	00.0	+00.0
2012	1	1	288	12	5	17	25	427	00.0	+00.0
2012	0	1	289	12	5	17	30	426	00.0	+00.0
2012	1	1	290	12	5	17	35	426	00.0	+00.0
2012	0	1	291	12	5	17	40	426	00.0	+00.0
2012	1	1	292	12	5	17	45	425	00.0	+00.0
2012	0	1	293	12	5	17	50	426	00.0	+00.0
2012	1	1	294	12	5	17	55	427	00.0	+00.0
2012	0	1	295	12	5	18	0	424	00.0	+00.0
2012	1	1	296	12	5	18	5	426	00.0	+00.0
2012	0	1	297	12	5	18	10	425	00.0	+00.0
2012	1	1	298	12	5	18	15	425	00.0	+00.0
2012	0	1	299	12	5	18	20	426	00.0	+00.0
2012	1	1	300	12	5	18	25	427	00.0	+00.0
2012	0	1	301	12	5	18	30	426	00.0	+00.0
2012	1	1	302	12	5	18	35	425	00.0	+00.0
2012	0	1	303	12	5	18	40	422	00.0	+00.0
2012	1	1	304	12	5	18	45	423	00.0	+00.0
2012	0	1	305	12	5	18	50	425	00.0	+00.0
2012	1	1	306	12	5	18	55	425	00.0	+00.0
2012	0	1	307	12	5	19	0	424	00.0	+00.0
2012	1	1	308	12	5	19	5	423	00.0	+00.0
2012	0	1	309	12	5	19	10	423	00.0	+00.0
2012	1	1	310	12	5	19	15	423	00.0	+00.0
2012	0	1	311	12	5	19	20	419	00.0	+00.0
2012	1	1	312	12	5	19	25	420	00.0	+00.0
2012	0	1	313	12	5	19	30	421	00.0	+00.0
2012	1	1	314	12	5	19	35	420	00.0	+00.0
2012	0	1	315	12	5	19	40	419	00.0	+00.0
2012	1	1	316	12	5	19	45	419	00.0	+00.0
2012	0	1	317	12	5	19	50	420	00.0	+00.0
2012	1	1	318	12	5	19	55	419	00.0	+00.0
2012	0	1	319	12	5	20	0	416	00.0	+00.0
2012	1	1	320	12	5	20	5	418	00.0	+00.0
2012	0	1	321	12	5	20	10	418	00.0	+00.0
2012	1	1	322	12	5	20	15	417	00.0	+00.0
2012	0	1	323	12	5	20	20	417	00.0	+00.0
2012	1	1	324	12	5	20	25	417	00.0	+00.0
2012	0	1	325	12	5	20	30	416	00.0	+00.0
2012	1	1	326	12	5	20	35	417	00.0	+00.0
2012	0	1	327	12	5	20	40	414	00.0	+00.0
2012	1	1	328	12	5	20	45	414	00.0	+00.0
2012	0	1	329	12	5	20	50	415	00.0	+00.0
2012	1	1	330	12	5	20	55	415	00.0	+00.0
2012	0	1	331	12	5	21	0	414	00.0	+00.0
2012	1	1	332	12	5	21	5	415	00.0	+00.0
2012	0	1	333	12	5	21	10	414	00.0	+00.0
2012	1	1	334	12	5	21	15	414	00.0	+00.0
2012	0	1	335	12	5	21	20	412	00.0	+00.0
2012	1	1	336	12	5	21	25	412	00.0	+00.0
2012	0	1	337	12	5	21	30	413	00.0	+00.0
2012	1	1	338	12	5	21	35	412	00.0	+00.0
2012	0	1	339	12	5	21	40	412	00.0	+00.0
2012	1	1	340	12	5	21	45	413	00.0	+00.0
2012	0	1	341	12	5	21	50	412	00.0	+00.0
2012	1	1	342	12	5	21	55	412	00.0	+00.0
2012	0	1	343	12	5	22	0	410	00.0	+00.0
2012	1	1	344	12	5	22	5	410	00.0	+00.0
2012	0	1	345	12	5	22	10	412	00.0	+00.0
2012	1	1	346	12	5	22	15	411	00.0	+00.0
2012	0	1	347	12	5	22	20	412	00.0	+00.0
2012	1	1	348	12	5	22	25	412	00.0	+00.0
2012	0	1	349	12	5	22	30	412	00.0	+00.0
2012	1	1	350	12	5	22	35	413	00.0	+00.0
2012	0	1	351	12	5	22	40	410	00.0	+00.0
2012	1	1	352	12	5	22	45	412	00.0	+00.0
2012	0	1	353	12	5	22	50	413	00.0	+00.0
2012	1	1	354	12	5	22	55	413	00.0	+00.0
2012	0	1	355	12	5	23	0	413	00.0	+00.0
2012	1	1	356	12	5	23	5	413	00.0	+00.0
2012	0	1	357	12	5	23	10	414	00.0	+00.0
2012	1	1	358	12	5	23	15	413	00.0	+00.0
2012	0	1	359	12	5	23	20	411	00.0	+00.0
2012	1	1	360	12	5	23	25	413	00.0	+00.0
2012	0	1	361	12	5	23	30	413	00.0	+00.0
2012	1	1	362	12	5	23	35	414	00.0	+00.0
2012	0	1	363	12	5	23	40	414	00.0	+00.0
2012	1	1	364	12	5	23	45	415	00.0	+00.0
2012	0	1	365	12	5	23	50	415	00.0	+00.0
2012	1	1	366	12	5	23	55	415	00.0	+00.0
2012	0	1	367	13	5	0	0	413	00.0	+00.0
2012	1	1	368	13	5	0	5	415	00.0	+00.0
2012	0	1	369	13	5	0	10	416	00.0	+00.0
2012	1	1	370	13	5	0	15	416	00.0	+00.0
2012	0	1	371	13	5	0	20	417	00.0	+00.0
2012	1	1	372	13	5	0	25	418	00.0	+00.0
2012	0	1	373	13	5	0	30	418	00.0	+00.0
2012	1	1	374	13	5	0	35	419	00.0	+00.0
2012	0	1	375	13	5	0	40	417	00.0	+00.0
2012	1	1	376	13	5	0	45	420	00.0	+00.0
2012	0	1	377	13	5	0	50	420	00.0	+00.0
2012	1	1	378	13	5	0	55	421	00.0	+00.0
2012	0	1	379	13	5	1	0	422	00.0	+00.0
2012	1	1	380	13	5	1	5	422	00.0	+00.0
2012	0	1	381	13	5	1	10	423	00.0	+00.0
2012	1	1	382	13	5	1	15	423	00.0	+00.0
2012	0	1	383	13	5	1	20	421	00.0	+00.0
2012	1	1	384	13	5	1	25	423	00.0	+00.0
2012	0	1	385	13	5	1	30	424	00.0	+00.0
2012	1	1	386	13	5	1	35	425	00.0	+00.0
2012	0	1	387	13	5	1	40	425	00.0	+00.0
2012	1	1	388	13	5	1	45	426	00.0	+00.0
2012	0	1	389	13	5	1	50	426	00.0	+00.0
2012	1	1	390	13	5	1	55	427	00.0	+00.0
2012	0	1	391	13	5	2	0	424	00.0	+00.0
2012	1	1	392	13	5	2	5	427	00.0	+00.0
2012	0	1	393	13	5	2	10	427	00.0	+00.0
2012	1	1	394	13	5	2	15	428	00.0	+00.0
2012	0	1	395	13	5	2	20	428	00.0	+00.0
2012	1	1	396	13	5	2	25	428	00.0	+00.0
2012	0	1	397	13	5	2	30	428	00.0	+00.0
2012	1	1	398	13	5	2	35	428	00.0	+00.0
2012	0	1	399	13	5	2	40	427	00.0	+00.0
2012	1	1	400	13	5	2	45	428	00.0	+00.0
2012	0	1	401	13	5	2	50	429	00.0	+00.0
2012	1	1	402	13	5	2	55	430	00.0	+00.0
2012	0	1	403	13	5	3	0	431	00.0	+00.0
2012	1	1	404	13	5	3	5	431	00.0	+00.0
2012	0	1	405	13	5	3	10	432	00.0	+00.0
2012	1	1	406	13	5	3	15	432	00.0	+00.0
2012	0	1	407	13	5	3	20	430	00.0	+00.0
2012	1	1	408	13	5	3	25	431	00.0	+00.0
2012	0	1	409	13	5	3	30	432	00.0	+00.0
2012	1	1	410	13	5	3	35	433	00.0	+00.0
2012	0	1	411	13	5	3	40	432	00.0	+00.0
2012	1	1	412	13	5	3	45	433	00.0	+00.0
2012	0	1	413	13	5	3	50	433	00.0	+00.0
2012	1	1	414	13	5	3	55	433	00.0	+00.0
2012	0	1	415	13	5	4	0	430	00.0	+00.0
2012	1	1	416	13	5	4	5	433	00.0	+00.0
2012	0	1	417	13	5	4	10	433	00.0	+00.0
2012	1	1	418	13	5	4	15	434	00.0	+00.0
2012	0	1	419	13	5	4	20	434	00.0	+00.0
2012	1	1	420	13	5	4	25	434	00.0	+00.0
2012	0	1	421	13	5	4	30	434	00.0	+00.0
2012	1	1	422	13	5	4	35	434	00.0	+00.0
2012	0	1	423	13	5	4	40	433	00.0	+00.0
2012	1	1	424	13	5	4	45	434	00.0	+00.0
2012	0	1	425	13	5	4	50	435	00.0	+00.0
2012	1	1	426	13	5	4	55	435	00.0	+00.0
2012	0	1	427	13	5	5	0	436	00.0	+00.0
2012	1	1	428	13	5	5	5	435	00.0	+00.0
2012	0	1	429	13	5	5	10	436	00.0	+00.0
2012	1	1	430	13	5	5	15	435	00.0	+00.0
2012	0	1	431	13	5	5	20	433	00.0	+00.0
2012	1	1	432	13	5	5	25	434	00.0	+00.0
2012	0	1	433	13	5	5	30	435	00.0	+00.0
2012	1	1	434	13	5	5	35	435	00.0	+00.0
2012	0	1	435	13	5	5	40	435	00.0	+00.0
2012	1	1	436	13	5	5	45	435	00.0	+00.0
2012	0	1	437	13	5	5	50	435	00.0	+00.0
2012	1	1	438	13	5	5	55	435	00.0	+00.0
2012	0	1	439	13	5	6	0	433	00.0	+00.0
2012	1	1	440	13	5	6	5	434	00.0	+00.0
2012	0	1	441	13	5	6	10	434	00.0	+00.0
2012	1	1	442	13	5	6	15	435	00.0	+00.0
2012	0	1	443	13	5	6	20	435	00.0	+00.0
2012	1	1	444	13	5	6	25	436	00.0	+00.0
2012	0	1	445	13	5	6	30	435	00.0	+00.0
2012	1	1	446	13	5	6	35	435	00.0	+00.0
2012	0	1	447	13	5	6	40	433	00.0	+00.0
2012	1	1	448	13	5	6	45	434	00.0	+00.0
2012	0	1	449	13	5	6	50	435	00.0	+00.0
2012	1	1	450	13	5	6	55	435	00.0	+00.0
2012	0	1	451	13	5	7	0	435	00.0	+00.0
2012	1	1	452	13	5	7	5	435	00.0	+00.0
2012	0	1	453	13	5	7	10	436	00.0	+00.0
2012	1	1	454	13	5	7	15	436	00.0	+00.0
2012	0	1	455	13	5	7	20	433	00.0	+00.0
2012	1	1	456	13	5	7	25	435	00.0	+00.0
2012	0	1	457	13	5	7	30	435	00.0	+00.0
2012	1	1	458	13	5	7	35	435	00.0	+00.0
2012	0	1	459	13	5	7	40	435	00.0	+00.0
2012	1	1	460	13	5	7	45	435	00.0	+00.0
2012	0	1	461	13	5	7	50	435	00.0	+00.0
2012	1	1	462	13	5	7	55	435	00.0	+00.0
2012	0	1	463	13	5	8	0	433	00.0	+00.0
2012	1	1	464	13	5	8	5	435	00.0	+00.0
2012	0	1	465	13	5	8	10	435	00.0	+00.0
2012	1	1	466	13	5	8	15	436	00.0	+00.0
2012	0	1	467	13	5	8	20	436	00.0	+00.0
2012	1	1	468	13	5	8	25	436	00.0	+00.0
2012	0	1	469	13	5	8	30	436	00.0	+00.0
2012	1	1	470	13	5	8	35	434	00.0	+00.0
2012	0	1	471	13	5	8	40	432	00.0	+00.0
2012	1	1	472	13	5	8	45	433	00.0	+00.0
2012	0	1	473	13	5	8	50	434	00.0	+00.0
2012	1	1	474	13	5	8	55	434	00.0	+00.0
2012	0	1	475	13	5	9	0	434	00.0	+00.0
2012	1	1	476	13	5	9	5	434	00.0	+00.0
2012	0	1	477	13	5	9	10	434	00.0	+00.0
2012	1	1	478	13	5	9	15	433	00.0	+00.0
2012	0	1	479	13	5	9	20	431	00.0	+00.0
2012	1	1	480	13	5	9	25	432	00.0	+00.0
2012	0	1	481	13	5	9	30	433	00.0	+00.0
2012	1	1	482	13	5	9	35	433	00.0	+00.0
2012	0	1	483	13	5	9	40	433	00.0	+00.0
2012	1	1	484	13	5	9	45	433	00.0	+00.0
2012	0	1	485	13	5	9	50	433	00.0	+00.0
2012	1	1	486	13	5	9	55	431	00.0	+00.0
2012	0	1	487	13	5	10	0	429	00.0	+00.0
2012	1	1	488	13	5	10	5	430	00.0	+00.0
2012	0	1	489	13	5	10	10	430	00.0	+00.0
2012	1	1	490	13	5	10	15	431	00.0	+00.0
2012	0	1	491	13	5	10	20	431	00.0	+00.0
2012	1	1	492	13	5	10	25	431	00.0	+00.0
2012	0	1	493	13	5	10	30	431	00.0	+00.0
2012	1	1	494	13	5	10	35	429	00.0	+00.0
2012	0	1	495	13	5	10	40	427	00.0	+00.0
2012	1	1	496	13	5	10	45	429	00.0	+00.0
2012	0	1	497	13	5	10	50	430	00.0	+00.0
2012	1	1	498	13	5	10	55	430	00.0	+00.0
2012	0	1	499	13	5	11	0	430	00.0	+00.0
2012	1	1	500	13	5	11	5	430	00.0	+00.0
2012	0	1	501	13	5	11	10	430	00.0	+00.0
2012	1	1	502	13	5	11	15	429	00.0	+00.0
2012	0	1	503	13	5	11	20	427	00.0	+00.0
2012	1	1	504	13	5	11	25	428	00.0	+00.0
2012	0	1	505	13	5	11	30	429	00.0	+00.0
2012	1	1	506	13	5	11	35	429	00.0	+00.0
2012	0	1	507	13	5	11	40	429	00.0	+00.0
2012	1	1	508	13	5	11	45	429	00.0	+00.0
2012	0	1	509	13	5	11	50	430	00.0	+00.0
2012	1	1	510	13	5	11	55	429	00.0	+00.0
2012	0	1	511	13	5	12	0	426	00.0	+00.0
2012	1	1	512	13	5	12	5	429	00.0	+00.0
2012	0	1	513	13	5	12	10	430	00.0	+00.0
2012	1	1	514	13	5	12	15	430	00.0	+00.0
2012	0	1	515	13	5	12	20	430	00.0	+00.0
2012	1	1	516	13	5	12	25	431	00.0	+00.0
2012	0	1	517	13	5	12	30	431	00.0	+00.0
2012	1	1	518	13	5	12	35	430	00.0	+00.0
2012	0	1	519	13	5	12	40	428	00.0	+00.0
2012	1	1	520	13	5	12	45	431	00.0	+00.0
2012	0	1	521	13	5	12	50	431	00.0	+00.0
2012	1	1	522	13	5	12	55	431	00.0	+00.0
2012	0	1	523	13	5	13	0	431	00.0	+00.0
2012	1	1	524	13	5	13	5	432	00.0	+00.0
2012	0	1	525	13	5	13	10	432	00.0	+00.0
2012	1	1	526	13	5	13	15	429	00.0	+00.0
2012	0	1	527	13	5	13	20	428	00.0	+00.0
2012	1	1	528	13	5	13	25	430	00.0	+00.0
2012	0	1	529	13	5	13	30	430	00.0	+00.0
2012	1	1	530	13	5	13	35	430	00.0	+00.0
2012	0	1	531	13	5	13	40	431	00.0	+00.0
2012	1	1	532	13	5	13	45	431	00.0	+00.0
2012	0	1	533	13	5	13	50	431	00.0	+00.0
2012	1	1	534	13	5	13	55	430	00.0	+00.0
2012	0	1	535	13	5	14	0	428	00.0	+00.0
2012	1	1	536	13	5	14	5	431	00.0	+00.0
2012	0	1	537	13	5	14	10	431	00.0	+00.0
2012	1	1	538	13	5	14	15	431	00.0	+00.0
2012	0	1	539	13	5	14	20	431	00.0	+00.0
2012	1	1	540	13	5	14	25	432	00.0	+00.0
2012	0	1	541	13	5	14	30	432	00.0	+00.0
2012	1	1	542	13	5	14	35	430	00.0	+00.0
2012	0	1	543	13	5	14	40	429	00.0	+00.0
2012	1	1	544	13	5	14	45	431	00.0	+00.0
2012	0	1	545	13	5	14	50	432	00.0	+00.0
2012	1	1	546	13	5	14	55	432	00.0	+00.0
2012	0	1	547	13	5	15	0	431	00.0	+00.0
[truncated: 38,782 more rows]
