# Supplementary material for: A direct CO2 control system for ocean acidification experiments: testing effects on the coralline red algae Phymatolithon lusitanicum
Source: PeerJ. 2016 Sep 27;4:e2503. doi: 10.7717/peerj.2503 (PMC5045892; doi:10.7717/peerj.2503)
Supplement: Supplemental Information 1 [file peerj-04-2503-s001.zip › rawdata/peerj-10500-Raw_data_Fig.5&6._I.xls]

## Sheet: Sheet1
	#													Net P/area	Net P/area	Net P/area	Net P/area		Net P/weight	Net P/weight	Net P/weight	Net P/weight
	BR_1		O2 Sat.	O2 15 ml	Cal.		Veloc.	Area	Area	Peso				Taxa Fot. Líq.	Taxa Fot. Líq.	Taxa Fot. Líq.	Taxa Fot. Líq.	Gross P	Taxa Fot. Líq.	Taxa Fot. Líq.	Taxa Fot. Líq.	Taxa Fot. Líq.
Date	BR_1	Temp	(mg/l)	(mg)	(cm)	Exp	(cm/h)	(cm2)	(m2)	(g DW)	PAR	Ang.	tg	(mg O2/m2/h)	(mol O2/m2/h)	(µmol O2/m2/h)	(µmol O2/m2/s)	µmol O2/m2/s	(mg O2/g/h)	(mol O2/g/h)	(µmol O2/g/h)	(µmol O2/g/s)
2013-04-09	BR_1	14	8.4305	0.126458	7.5	2	30	6.838	0.0006838	5.665	0	169	-0.19438	-71.8948	-0.00224671	-2246.71	-0.0624087		-0.00867815	-2.71192e-07	-0.271192	-7.53311e-05
2013-04-09	BR_1	14	8.4305	0.126458	7.5	2	30	6.838	0.0006838	5.665	5	175	-0.0874887	-32.3592	-0.00101122	-1011.22	-0.0280896	-0.0904983	-0.00390595	-1.22061e-07	-0.122061	-3.39058e-05
2013-04-09	BR_1	14	8.4305	0.126458	7.5	2	30	6.838	0.0006838	5.665	14	175	-0.0874887	-32.3592	-0.00101122	-1011.22	-0.0280896	-0.0904983	-0.00390595	-1.22061e-07	-0.122061	-3.39058e-05
2013-04-09	BR_1	14	8.4305	0.126458	7.5	2	30	6.838	0.0006838	5.665	44	20	0.36397	134.621	0.00420689	4206.89	0.116858	0.0544494	0.0162495	5.07798e-07	0.507798	0.000141055
2013-04-09	BR_1	14	8.4305	0.126458	7.5	2	30	6.838	0.0006838	5.665	85	15	0.267949	99.1055	0.00309705	3097.05	0.0860291	0.0236204	0.0119626	3.73833e-07	0.373833	0.000103842
2013-04-09	BR_1	14	8.4305	0.126458	7.5	2	30	6.838	0.0006838	5.665	195	18	0.32492	120.177	0.00375553	3755.53	0.10432	0.0419116	0.0145061	4.53316e-07	0.453316	0.000125921
2013-04-09	BR_1	14	8.4305	0.126458	7.5	2	30	6.838	0.0006838	5.665	420	8	0.140541	51.9814	0.00162442	1624.42	0.0451227	-0.017286	0.00627447	1.96077e-07	0.196077	5.44659e-05
2013-04-09	BR_2	14	8.4305	0.126458	7.5	2	30	6.838	0.0006838	5.665	500	36	0.726543	268.724	0.00839763	8397.63	0.233267	0.170859	0.0324366	1.01364e-06	1.01364	0.000281568
2013-04-09	BR_2	14	8.4305	0.126458	7.5	2	30	6.838	0.0006838	5.665	860	25	0.466308	172.472	0.00538974	5389.74	0.149715	0.0873064	0.0208184	6.50575e-07	0.650575	0.000180715
2013-04-09	BR_2	14	8.4305	0.126458	7.3	2	30	5.444	0.0005444	2.717	0	163	-0.305731	-145.926	-0.0045602	-4560.2	-0.126672		-0.029239	-9.13718e-07	-0.913718	-0.000253811
2013-04-09	BR_2	14	8.4305	0.126458	7.3	2	30	5.444	0.0005444	2.717	6	164	-0.286745	-136.865	-0.00427702	-4277.02	-0.118806	-0.245478	-0.0274233	-8.56978e-07	-0.856978	-0.00023805
2013-04-09	BR_2	14	8.4305	0.126458	7.3	2	30	5.444	0.0005444	2.717	12	175	-0.0874887	-41.7587	-0.00130496	-1304.96	-0.0362488	-0.162921	-0.0083671	-2.61472e-07	-0.261472	-7.26311e-05
2013-04-09	BR_2	14	8.4305	0.126458	7.3	2	30	5.444	0.0005444	2.717	39	3	0.0524078	25.0144	0.000781701	781.701	0.0217139	-0.104958	0.00501209	1.56628e-07	0.156628	4.35078e-05
2013-04-09	BR_2	14	8.4305	0.126458	7.3	2	30	5.444	0.0005444	2.717	83	20.5	0.373885	178.457	0.00557677	5576.77	0.15491	0.028238	0.035757	1.11741e-06	1.11741	0.000310391
2013-04-09	BR_2	14	8.4305	0.126458	7.3	2	30	5.444	0.0005444	2.717	178	21	0.383864	183.22	0.00572562	5725.62	0.159045	0.0323727	0.0367114	1.14723e-06	1.14723	0.000318675
2013-04-09	BR_2	14	8.4305	0.126458	7.3	2	30	5.444	0.0005444	2.717	460	13	0.230868	110.194	0.00344357	3443.57	0.0956547	-0.0310175	0.0220794	6.89982e-07	0.689982	0.000191662
2013-04-09	BR_3	14	8.4305	0.126458	7.3	2	30	5.444	0.0005444	2.717	501	21	0.383864	183.22	0.00572562	5725.62	0.159045	0.0323727	0.0367114	1.14723e-06	1.14723	0.000318675
2013-04-09	BR_3	14	8.4305	0.126458	7.3	2	30	5.444	0.0005444	2.717	875	20	0.36397	173.724	0.00542889	5428.89	0.150802	0.0241302	0.0348088	1.08778e-06	1.08778	0.00030216
2013-04-09	BR_3	14	8.4305	0.126458	7.5	2	30	3.152	0.0003152	1.6834	0	163	-0.305731	-245.317	-0.00766615	-7666.15	-0.212949		-0.0459332	-1.43541e-06	-1.43541	-0.000398725
2013-04-09	BR_3	14	8.4305	0.126458	7.5	2	30	3.152	0.0003152	1.6834	5	170	-0.176327	-141.484	-0.00442137	-4421.37	-0.122816	-0.310839	-0.0264915	-8.27858e-07	-0.827858	-0.000229961
2013-04-09	BR_3	14	8.4305	0.126458	7.5	2	30	3.152	0.0003152	1.6834	14	172	-0.140541	-112.769	-0.00352404	-3524.04	-0.09789	-0.310839	-0.0211149	-6.59842e-07	-0.659842	-0.000183289
2013-04-09	BR_3	14	8.4305	0.126458	7.5	2	30	3.152	0.0003152	1.6834	44	178	-0.0349208	-28.0203	-0.000875633	-875.633	-0.0243231	-0.237272	-0.00524652	-1.63954e-07	-0.163954	-4.55427e-05
2013-04-09	BR_3	14	8.4305	0.126458	7.5	2	30	3.152	0.0003152	1.6834	85	17	0.305731	245.317	0.00766615	7666.15	0.212949	0	0.0459332	1.43541e-06	1.43541	0.000398725
2013-04-09	BR_3	14	8.4305	0.126458	7.5	2	30	3.152	0.0003152	1.6834	195	3	0.0524078	42.0518	0.00131412	1314.12	0.0365033	-0.176445	0.00787378	2.46055e-07	0.246055	6.83487e-05
2013-04-09	BR_3	14	8.4305	0.126458	7.5	2	30	3.152	0.0003152	1.6834	420	14	0.249328	200.06	0.00625186	6251.86	0.173663	-0.0392858	0.0374592	1.1706e-06	1.1706	0.000325167
2013-04-09	BR_4	14	8.4305	0.126458	7.5	2	30	3.152	0.0003152	1.6834	500	29	0.554309	444.775	0.0138992	13899.2	0.386089	0.173141	0.0832797	2.60249e-06	2.60249	0.000722914
2013-04-09	BR_4	14	8.4305	0.126458	7.5	2	30	3.152	0.0003152	1.6834	860	16	0.286745	230.083	0.0071901	7190.1	0.199725	-0.0132237	0.0430808	1.34627e-06	1.34627	0.000373965
2013-04-09	BR_4	14	8.4305	0.126458	7.3	2	30	4.975	0.0004975	2.532	0	175	-0.0874887	-45.6953	-0.00142798	-1427.98	-0.0396661		-0.00897844	-2.80576e-07	-0.280576	-7.79379e-05
2013-04-09	BR_4	14	8.4305	0.126458	7.3	2	30	4.975	0.0004975	2.532	6	168	-0.212557	-111.018	-0.00346932	-3469.32	-0.09637	-0.136036	-0.0218134	-6.81669e-07	-0.681669	-0.000189353
2013-04-09	BR_4	14	8.4305	0.126458	7.3	2	30	4.975	0.0004975	2.532	12	166	-0.249328	-130.224	-0.0040695	-4069.5	-0.113042	-0.152708	-0.0255871	-7.99596e-07	-0.799596	-0.00022211
2013-04-09	BR_4	14	8.4305	0.126458	7.3	2	30	4.975	0.0004975	2.532	39	162	-0.32492	-169.706	-0.0053033	-5303.3	-0.147314	-0.18698	-0.0333446	-1.04202e-06	-1.04202	-0.00028945
2013-04-09	BR_4	14	8.4305	0.126458	7.3	2	30	4.975	0.0004975	2.532	83	156	-0.445229	-232.543	-0.00726696	-7266.96	-0.20186	-0.241526	-0.0456912	-1.42785e-06	-1.42785	-0.000396625
2013-04-09	BR_4	14	8.4305	0.126458	7.3	2	30	4.975	0.0004975	2.532	178	22	0.404026	211.023	0.00659446	6594.46	0.18318	0.143513	0.0414628	1.29571e-06	1.29571	0.00035992
2013-04-09	BR_4	14	8.4305	0.126458	7.3	2	30	4.975	0.0004975	2.532	460	16	0.286745	149.767	0.00468022	4680.22	0.130006	0.0903401	0.029427	9.19593e-07	0.919593	0.000255443
2013-04-09	BR_5	14	8.4305	0.126458	7.3	2	30	4.975	0.0004975	2.532	501	10	0.176327	92.0956	0.00287799	2877.99	0.0799441	0.040278	0.0180954	5.65481e-07	0.565481	0.000157078
2013-04-09	BR_5	14	8.4305	0.126458	7.3	2	30	4.975	0.0004975	2.532	875	0		0	0	0	0	-0.0396661	0	0	0	0
2013-04-09	BR_5	14	8.4305	0.126458	7.5	2	30	2.005	0.0002005	0.5778	0	173	-0.122785	-154.883	-0.0048401	-4840.1	-0.134447		-0.0537453	-1.67954e-06	-1.67954	-0.000466539
2013-04-09	BR_5	14	8.4305	0.126458	7.5	2	30	2.005	0.0002005	0.5778	5	14	0.249328	314.508	0.00982837	9828.37	0.27301	0.138563	0.109136	3.4105e-06	3.4105	0.000947361
2013-04-09	BR_5	14	8.4305	0.126458	7.5	2	30	2.005	0.0002005	0.5778	14	0		0	0	0	0	-0.134447	0	0	0	0
2013-04-09	BR_5	14	8.4305	0.126458	7.5	2	30	2.005	0.0002005	0.5778	44	11	0.19438	245.195	0.00766236	7662.36	0.212843	0.0783962	0.0850843	2.65888e-06	2.65888	0.000738579
2013-04-09	BR_5	14	8.4305	0.126458	7.5	2	30	2.005	0.0002005	0.5778	85	11	0.19438	245.195	0.00766236	7662.36	0.212843	0.0783962	0.0850843	2.65888e-06	2.65888	0.000738579
2013-04-09	BR_5	14	8.4305	0.126458	7.5	2	30	2.005	0.0002005	0.5778	195	18	0.32492	409.861	0.0128081	12808.1	0.355782	0.221335	0.142224	4.4445e-06	4.4445	0.00123458
2013-04-09	BR_5	14	8.4305	0.126458	7.5	2	30	2.005	0.0002005	0.5778	420	23	0.424475	535.442	0.0167326	16732.6	0.464793	0.330346	0.185801	5.80629e-06	5.80629	0.00161286
2013-04-09	BR_6	14	8.4305	0.126458	7.5	2	30	2.005	0.0002005	0.5778	500	24	0.445229	561.621	0.0175507	17550.7	0.487518	0.353071	0.194886	6.09018e-06	6.09018	0.00169172
2013-04-09	BR_6	14	8.4305	0.126458	7.5	2	30	2.005	0.0002005	0.5778	860	27	0.509525	642.726	0.0200852	20085.2	0.557922	0.423475	0.22303	6.96968e-06	6.96968	0.00193602
2013-04-09	BR_6	14	8.4305	0.126458	7.3	2	30	2.493	0.0002493	0.7548	0	175	-0.0874887	-91.189	-0.00284966	-2849.66	-0.0791571		-0.0301185	-9.41202e-07	-0.941202	-0.000261445
2013-04-09	BR_6	14	8.4305	0.126458	7.3	2	30	2.493	0.0002493	0.7548	6	168	-0.212557	-221.547	-0.00692333	-6923.33	-0.192315	-0.271472	-0.0731738	-2.28668e-06	-2.28668	-0.000635189
2013-04-09	BR_6	14	8.4305	0.126458	7.3	2	30	2.493	0.0002493	0.7548	12	167	-0.230868	-240.633	-0.00751977	-7519.77	-0.208883	-0.28804	-0.0794777	-2.48368e-06	-2.48368	-0.00068991
2013-04-09	BR_6	14	8.4305	0.126458	7.3	2	30	2.493	0.0002493	0.7548	39	162	-0.32492	-338.662	-0.0105832	-10583.2	-0.293978	-0.373135	-0.111855	-3.49548e-06	-3.49548	-0.000970967
2013-04-09	BR_6	14	8.4305	0.126458	7.3	2	30	2.493	0.0002493	0.7548	83	-		0	0	0	0		0	0	0	0
2013-04-09	BR_6	14	8.4305	0.126458	7.3	2	30	2.493	0.0002493	0.7548	178	-		0	0	0	0		0	0	0	0
2013-04-09	BR_6	14	8.4305	0.126458	7.3	2	30	2.493	0.0002493	0.7548	460	-		0	0	0	0		0	0	0	0
2013-04-09	RR_1	14	8.4305	0.126458	7.3	2	30	2.493	0.0002493	0.7548	501	-		0	0	0	0		0	0	0	0
2013-04-09	RR_1	14	8.4305	0.126458	7.3	2	30	2.493	0.0002493	0.7548	875	-		0	0	0	0		0	0	0	0
2013-04-11	RR_1	14	8.4305	0.126458	10	2	30	3.105	0.0003105	1.177	0	177	-0.0524078	-32.0162	-0.00100051	-1000.51	-0.0277919		-0.00844608	-2.6394e-07	-0.26394	-7.33167e-05
2013-04-11	RR_1	14	8.4305	0.126458	10	2	30	3.105	0.0003105	1.177	5	178.5	-0.0261859	-15.9971	-0.00049991	-499.91	-0.0138864	-0.0416783	-0.00422014	-1.31879e-07	-0.131879	-3.66332e-05
2013-04-11	RR_1	14	8.4305	0.126458	10	2	30	3.105	0.0003105	1.177	14	6.5	0.113936	69.6039	0.00217512	2175.12	0.0604201	0.0326282	0.018362	5.73811e-07	0.573811	0.000159392
2013-04-11	RR_1	14	8.4305	0.126458	10	2	30	3.105	0.0003105	1.177	44	15	0.267949	163.692	0.00511537	5115.37	0.142094	0.114302	0.0431829	1.34947e-06	1.34947	0.000374852
2013-04-11	RR_1	14	8.4305	0.126458	10	2	30	3.105	0.0003105	1.177	85	12	0.212557	129.852	0.00405788	4057.88	0.112719	0.0849269	0.0342558	1.07049e-06	1.07049	0.000297359
2013-04-11	RR_1	14	8.4305	0.126458	10	2	30	3.105	0.0003105	1.177	195	24	0.445229	271.993	0.00849977	8499.77	0.236105	0.208313	0.0717534	2.24229e-06	2.24229	0.000622859
2013-04-11	RR_1	14	8.4305	0.126458	10	2	30	3.105	0.0003105	1.177	420	27	0.509525	311.272	0.00972725	9727.25	0.270201	0.24241	0.0821155	2.56611e-06	2.56611	0.000712808
2013-04-11	RR_2	14	8.4305	0.126458	10	2	30	3.105	0.0003105	1.177	500	27	0.509525	311.272	0.00972725	9727.25	0.270201	0.24241	0.0821155	2.56611e-06	2.56611	0.000712808
2013-04-11	RR_2	14	8.4305	0.126458	10	2	30	3.105	0.0003105	1.177	860	28	0.531709	324.824	0.0101508	10150.8	0.281966	0.254174	0.0856907	2.67783e-06	2.67783	0.000743843
2013-04-11	RR_2	14	8.4305	0.126458	8.4	2	30	3.967	0.0003967	1.4763	0	176	-0.0699268	-39.805	-0.00124391	-1243.91	-0.034553		-0.0106961	-3.34253e-07	-0.334253	-9.28481e-05
2013-04-11	RR_2	14	8.4305	0.126458	8.4	2	30	3.967	0.0003967	1.4763	6	171	-0.158384	-90.1585	-0.00281745	-2817.45	-0.0782626	-0.112816	-0.0242267	-7.57085e-07	-0.757085	-0.000210301
2013-04-11	RR_2	14	8.4305	0.126458	8.4	2	30	3.967	0.0003967	1.4763	12	2	0.0349208	19.8783	0.000621195	621.195	0.0172554	-0.0172976	0.00534153	1.66923e-07	0.166923	4.63675e-05
2013-04-11	RR_2	14	8.4305	0.126458	8.4	2	30	3.967	0.0003967	1.4763	39	5	0.0874887	49.8019	0.00155631	1556.31	0.0432308	0.00867785	0.0133824	4.182e-07	0.4182	0.000116167
2013-04-11	RR_2	14	8.4305	0.126458	8.4	2	30	3.967	0.0003967	1.4763	83	178	-0.0349208	-19.8783	-0.000621195	-621.195	-0.0172554	-0.0518084	-0.00534153	-1.66923e-07	-0.166923	-4.63675e-05
2013-04-11	RR_2	14	8.4305	0.126458	8.4	2	30	3.967	0.0003967	1.4763	178	21	0.383864	218.51	0.00682844	6828.44	0.189679	0.155126	0.0587164	1.83489e-06	1.83489	0.000509691
2013-04-11	RR_2	14	8.4305	0.126458	8.4	2	30	3.967	0.0003967	1.4763	460	23	0.424475	241.627	0.00755086	7550.86	0.209746	0.175193	0.0649283	2.02901e-06	2.02901	0.000563614
2013-04-11	RR_3	14	8.4305	0.126458	8.4	2	30	3.967	0.0003967	1.4763	501	22	0.404026	229.987	0.0071871	7187.1	0.199642	0.165089	0.0618004	1.93126e-06	1.93126	0.000536462
2013-04-11	RR_3	14	8.4305	0.126458	8.4	2	30	3.967	0.0003967	1.4763	875	24	0.445229	253.441	0.00792004	7920.04	0.220001	0.185448	0.0681028	2.12821e-06	2.12821	0.00059117
2013-04-11	RR_3	14	8.4305	0.126458	10	2	30	3.332	0.0003332	1.2673	0	174	-0.105104	-59.8344	-0.00186983	-1869.83	-0.0519396		-0.0157317	-4.91617e-07	-0.491617	-0.00013656
2013-04-11	RR_3	14	8.4305	0.126458	10	2	30	3.332	0.0003332	1.2673	5	178	-0.0349208	-19.8799	-0.000621248	-621.248	-0.0172569	-0.0691965	-0.00522685	-1.63339e-07	-0.163339	-4.5372e-05
2013-04-11	RR_3	14	8.4305	0.126458	10	2	30	3.332	0.0003332	1.2673	14	1	0.0174551	9.93693	0.000310529	310.529	0.00862581	-0.0433138	0.00261263	8.16447e-08	0.0816447	2.26791e-05
2013-04-11	RR_3	14	8.4305	0.126458	10	2	30	3.332	0.0003332	1.2673	44	10	0.176327	100.381	0.00313689	3136.89	0.0871359	0.0351963	0.0263922	8.24755e-07	0.824755	0.000229099
2013-04-11	RR_3	14	8.4305	0.126458	10	2	30	3.332	0.0003332	1.2673	85	9	0.158384	90.1661	0.00281769	2817.69	0.0782692	0.0263296	0.0237066	7.40831e-07	0.740831	0.000205786
2013-04-11	RR_3	14	8.4305	0.126458	10	2	30	3.332	0.0003332	1.2673	195	13	0.230868	131.43	0.00410719	4107.19	0.114089	0.0621491	0.0345558	1.07987e-06	1.07987	0.000299963
2013-04-11	RR_3	14	8.4305	0.126458	10	2	30	3.332	0.0003332	1.2673	420	17	0.305731	174.048	0.00543901	5439.01	0.151084	0.099144	0.045761	1.43003e-06	1.43003	0.000397231
2013-04-11	RR_4	14	8.4305	0.126458	10	2	30	3.332	0.0003332	1.2673	500	22	0.404026	230.007	0.00718771	7187.71	0.199659	0.147719	0.0604736	1.8898e-06	1.8898	0.000524945
2013-04-11	RR_4	14	8.4305	0.126458	10	2	30	3.332	0.0003332	1.2673	860	18	0.32492	184.972	0.00578039	5780.39	0.160566	0.108627	0.0486332	1.51979e-06	1.51979	0.000422163
2013-04-11	RR_4	14	8.4305	0.126458	8.4	2	30	3.375	0.0003375	1.0232	0	176	-0.0699268	-46.7871	-0.0014621	-1462.1	-0.0406138		-0.0154326	-4.82269e-07	-0.482269	-0.000133964
2013-04-11	RR_4	14	8.4305	0.126458	8.4	2	30	3.375	0.0003375	1.0232	6	175	-0.0874887	-58.5376	-0.0018293	-1829.3	-0.0508138	-0.0914277	-0.0193085	-6.0339e-07	-0.60339	-0.000167608
2013-04-11	RR_4	14	8.4305	0.126458	8.4	2	30	3.375	0.0003375	1.0232	12	179	-0.0174551	-11.679	-0.000364968	-364.968	-0.010138	-0.0507518	-0.00385228	-1.20384e-07	-0.120384	-3.34399e-05
2013-04-11	RR_4	14	8.4305	0.126458	8.4	2	30	3.375	0.0003375	1.0232	39	0		0	0	0	0	-0.0406138	0	0	0	0
2013-04-11	RR_4	14	8.4305	0.126458	8.4	2	30	3.375	0.0003375	1.0232	83	13	0.230868	154.471	0.00482722	4827.22	0.134089	0.0934755	0.0509519	1.59225e-06	1.59225	0.000442291
2013-04-11	RR_4	14	8.4305	0.126458	8.4	2	30	3.375	0.0003375	1.0232	178	18	0.32492	217.4	0.00679374	6793.74	0.188715	0.148101	0.0717087	2.2409e-06	2.2409	0.000622472
2013-04-11	RR_4	14	8.4305	0.126458	8.4	2	30	3.375	0.0003375	1.0232	460	16	0.286745	191.858	0.00599555	5995.55	0.166543	0.125929	0.0632838	1.97762e-06	1.97762	0.000549338
2013-04-11	RR_5	14	8.4305	0.126458	8.4	2	30	3.375	0.0003375	1.0232	501	18	0.32492	217.4	0.00679374	6793.74	0.188715	0.148101	0.0717087	2.2409e-06	2.2409	0.000622472
2013-04-11	RR_5	14	8.4305	0.126458	8.4	2	30	3.375	0.0003375	1.0232	875	28	0.531709	355.76	0.0111175	11117.5	0.308819	0.268206	0.117347	3.66708e-06	3.66708	0.00101863
2013-04-11	RR_5	14	8.4305	0.126458	10	2	30	3.499	0.0003499	1.3768	0	176	-0.0699268	-37.9084	-0.00118464	-1184.64	-0.0329066		-0.00963405	-3.01064e-07	-0.301064	-8.36289e-05
2013-04-11	RR_5	14	8.4305	0.126458	10	2	30	3.499	0.0003499	1.3768	5	175	-0.0874887	-47.429	-0.00148216	-1482.16	-0.041171	-0.0740776	-0.0120536	-3.76675e-07	-0.376675	-0.000104632
2013-04-11	RR_5	14	8.4305	0.126458	10	2	30	3.499	0.0003499	1.3768	14	178	-0.0349208	-18.9311	-0.000591597	-591.597	-0.0164332	-0.0493399	-0.00481115	-1.50348e-07	-0.150348	-4.17634e-05
2013-04-11	RR_5	14	8.4305	0.126458	10	2	30	3.499	0.0003499	1.3768	44	173	-0.122785	-66.5634	-0.00208011	-2080.11	-0.0577808	-0.0906874	-0.0169164	-5.28638e-07	-0.528638	-0.000146844
2013-04-11	RR_5	14	8.4305	0.126458	10	2	30	3.499	0.0003499	1.3768	85	13	0.230868	125.157	0.00391116	3911.16	0.108643	0.0757368	0.0318075	9.93983e-07	0.993983	0.000276106
2013-04-11	RR_5	14	8.4305	0.126458	10	2	30	3.499	0.0003499	1.3768	195	15	0.267949	145.259	0.00453936	4539.36	0.126093	0.0931867	0.0369162	1.15363e-06	1.15363	0.000320453
2013-04-11	RR_5	14	8.4305	0.126458	10	2	30	3.499	0.0003499	1.3768	420	20	0.36397	197.314	0.00616606	6166.06	0.171279	0.138373	0.0501454	1.56704e-06	1.56704	0.00043529
2013-04-11	RR_6	14	8.4305	0.126458	10	2	30	3.499	0.0003499	1.3768	500	27	0.509525	276.222	0.00863193	8631.93	0.239776	0.206869	0.070199	2.19372e-06	2.19372	0.000609366
2013-04-11	RR_6	14	8.4305	0.126458	10	2	30	3.499	0.0003499	1.3768	860	25	0.466308	252.793	0.00789977	7899.77	0.219438	0.186531	0.0642447	2.00765e-06	2.00765	0.00055768
2013-04-11	RR_6	14	8.4305	0.126458	8.4	2	30	3.764	0.0003764	1.4367	0	177.5	-0.0436609	-26.1939	-0.000818559	-818.559	-0.0227378		-0.00686252	-2.14454e-07	-0.214454	-5.95705e-05
2013-04-11	RR_6	14	8.4305	0.126458	8.4	2	30	3.764	0.0003764	1.4367	6	176	-0.0699268	-41.9518	-0.00131099	-1310.99	-0.0364165	-0.0591543	-0.0109909	-3.43466e-07	-0.343466	-9.54073e-05
2013-04-11	RR_6	14	8.4305	0.126458	8.4	2	30	3.764	0.0003764	1.4367	12	170	-0.176327	-105.785	-0.00330579	-3305.79	-0.0918276	-0.114565	-0.0277146	-8.66083e-07	-0.866083	-0.000240578
2013-04-11	RR_6	14	8.4305	0.126458	8.4	2	30	3.764	0.0003764	1.4367	39	170	-0.176327	-105.785	-0.00330579	-3305.79	-0.0918276	-0.114565	-0.0277146	-8.66083e-07	-0.866083	-0.000240578
2013-04-11	RR_6	14	8.4305	0.126458	8.4	2	30	3.764	0.0003764	1.4367	83	2	0.0349208	20.9503	0.000654698	654.698	0.018186	-0.00455171	0.00548876	1.71524e-07	0.171524	4.76455e-05
2013-04-11	RR_6	14	8.4305	0.126458	8.4	2	30	3.764	0.0003764	1.4367	178	16	0.286745	172.03	0.00537593	5375.93	0.149331	0.126594	0.0450699	1.40844e-06	1.40844	0.000391232
2013-04-11	RR_6	14	8.4305	0.126458	8.4	2	30	3.764	0.0003764	1.4367	460	15	0.267949	160.753	0.00502353	5023.53	0.139543	0.116805	0.0421156	1.31611e-06	1.31611	0.000365587
2013-04-11	RR_7	14	8.4305	0.126458	8.4	2	30	3.764	0.0003764	1.4367	501	21	0.383864	230.295	0.00719672	7196.72	0.199909	0.177171	0.0603348	1.88546e-06	1.88546	0.00052374
2013-04-11	RR_7	14	8.4305	0.126458	8.4	2	30	3.764	0.0003764	1.4367	875	20	0.36397	218.36	0.00682375	6823.75	0.189548	0.166811	0.0572079	1.78775e-06	1.78775	0.000496597
2013-04-11	RR_7	14	8.4305	0.126458	10	2	30	3.682	0.0003682	1.6656	0	175	-0.0874887	-45.0717	-0.00140849	-1408.49	-0.0391247		-0.00996361	-3.11363e-07	-0.311363	-8.64897e-05
2013-04-11	RR_7	14	8.4305	0.126458	10	2	30	3.682	0.0003682	1.6656	5	2	0.0349208	17.9902	0.000562194	562.194	0.0156165	-0.0235082	0.00397694	1.24279e-07	0.124279	3.4522e-05
2013-04-11	RR_7	14	8.4305	0.126458	10	2	30	3.682	0.0003682	1.6656	14	4	0.0699268	36.0243	0.00112576	1125.76	0.0312711	-0.00785362	0.00796359	2.48862e-07	0.248862	6.91284e-05
2013-04-11	RR_7	14	8.4305	0.126458	10	2	30	3.682	0.0003682	1.6656	44	8	0.140541	72.4027	0.00226258	2262.58	0.0628495	0.078466	0.0160054	5.0017e-07	0.50017	0.000138936
2013-04-11	RR_7	14	8.4305	0.126458	10	2	30	3.682	0.0003682	1.6656	85	14	0.249328	128.447	0.00401396	4013.96	0.111499	0.0723742	0.0283946	8.87332e-07	0.887332	0.000246481
2013-04-11	RR_7	14	8.4305	0.126458	10	2	30	3.682	0.0003682	1.6656	195	7	0.122785	63.2551	0.00197672	1976.72	0.054909	0.0157842	0.0139833	4.36977e-07	0.436977	0.000121383
2013-04-11	RR_7	14	8.4305	0.126458	10	2	30	3.682	0.0003682	1.6656	420	12	0.212557	109.503	0.00342197	3421.97	0.0950548	0.0559301	0.0242069	7.56466e-07	0.756466	0.00021013
2013-04-11	RR_8	14	8.4305	0.126458	10	2	30	3.682	0.0003682	1.6656	500	13	0.230868	118.937	0.00371677	3716.77	0.103244	0.064119	0.0262923	8.21636e-07	0.821636	0.000228232
2013-04-11	RR_8	14	8.4305	0.126458	10	2	30	3.682	0.0003682	1.6656	860	18	0.32492	167.389	0.00523092	5230.92	0.145303	0.106179	0.0370034	1.15636e-06	1.15636	0.00032121
2013-04-11	RR_8	14	8.4305	0.126458	8.4	2	30	4.278	0.0004278	1.7991	0	168	-0.212557	-112.199	-0.00350623	-3506.23	-0.0973953		-0.0266794	-8.33731e-07	-0.833731	-0.000231592
2013-04-11	RR_8	14	8.4305	0.126458	8.4	2	30	4.278	0.0004278	1.7991	6	167	-0.230868	-121.865	-0.00380829	-3808.29	-0.105786	-0.203181	-0.0289778	-9.05556e-07	-0.905556	-0.000251543
2013-04-11	RR_8	14	8.4305	0.126458	8.4	2	30	4.278	0.0004278	1.7991	12	2	0.0349208	18.4332	0.000576036	576.036	0.016001	-0.0813943	0.00438314	1.36973e-07	0.136973	3.80481e-05
2013-04-11	RR_8	14	8.4305	0.126458	8.4	2	30	4.278	0.0004278	1.7991	39	11	0.19438	102.605	0.0032064	3206.4	0.0890667	-0.00832852	0.024398	7.62436e-07	0.762436	0.000211788
2013-04-11	RR_8	14	8.4305	0.126458	8.4	2	30	4.278	0.0004278	1.7991	83	0		0	0	0	0	-0.0973953	0	0	0	0
2013-04-11	RR_8	14	8.4305	0.126458	8.4	2	30	4.278	0.0004278	1.7991	178	24	0.445229	235.017	0.00734428	7344.28	0.204008	0.106612	0.0558836	1.74636e-06	1.74636	0.000485101
2013-04-11	RR_8	14	8.4305	0.126458	8.4	2	30	4.278	0.0004278	1.7991	460	31	0.600861	317.168	0.0099115	9911.5	0.27532	0.177924	0.075418	2.35681e-06	2.35681	0.00065467
2013-04-11	PR_1	14	8.4305	0.126458	8.4	2	30	4.278	0.0004278	1.7991	501	31	0.600861	317.168	0.0099115	9911.5	0.27532	0.177924	0.075418	2.35681e-06	2.35681	0.00065467
2013-04-11	PR_1	14	8.4305	0.126458	8.4	2	30	4.278	0.0004278	1.7991	875	32	0.624869	329.841	0.0103075	10307.5	0.286321	0.188925	0.0784315	2.45098e-06	2.45098	0.000680829
2013-04-12	PR_1	14	8.4305	0.126458	8.8	2	30	3.622	0.0003622	1.2908	0	175	-0.0874887	-52.0663	-0.00162707	-1627.07	-0.0451964		-0.0146099	-4.56558e-07	-0.456558	-0.000126822
2013-04-12	PR_1	14	8.4305	0.126458	8.8	2	30	3.622	0.0003622	1.2908	5	174	-0.105104	-62.5497	-0.00195468	-1954.68	-0.0542966	-0.099493	-0.0175515	-5.48485e-07	-0.548485	-0.000152357
2013-04-12	PR_1	14	8.4305	0.126458	8.8	2	30	3.622	0.0003622	1.2908	14	179.5	-0.00872687	-5.19354	-0.000162298	-162.298	-0.00450828	-0.0497047	-0.00145731	-4.5541e-08	-0.045541	-1.26503e-05
2013-04-12	PR_1	14	8.4305	0.126458	8.8	2	30	3.622	0.0003622	1.2908	44	4	0.0699268	41.6149	0.00130046	1300.46	0.036124	-0.00907241	0.0116772	3.64912e-07	0.364912	0.000101364
2013-04-12	PR_1	14	8.4305	0.126458	8.8	2	30	3.622	0.0003622	1.2908	85	22	0.404026	240.444	0.00751388	7513.88	0.208719	0.163522	0.0674689	2.1084e-06	2.1084	0.000585668
2013-04-12	PR_1	14	8.4305	0.126458	8.8	2	30	3.622	0.0003622	1.2908	195	22	0.404026	240.444	0.00751388	7513.88	0.208719	0.163522	0.0674689	2.1084e-06	2.1084	0.000585668
2013-04-12	PR_1	14	8.4305	0.126458	8.8	2	30	3.622	0.0003622	1.2908	420	18	0.32492	193.366	0.0060427	6042.7	0.167853	0.122656	0.0542588	1.69559e-06	1.69559	0.000470997
2013-04-12	PR_2	14	8.4305	0.126458	8.8	2	30	3.622	0.0003622	1.2908	500	24	0.445229	264.965	0.00828014	8280.14	0.230004	0.184808	0.0743494	2.32342e-06	2.32342	0.000645394
2013-04-12	PR_2	14	8.4305	0.126458	8.8	2	30	3.622	0.0003622	1.2908	860	31	0.600861	357.584	0.0111745	11174.5	0.310403	0.265207	0.100339	3.13558e-06	3.13558	0.000870995
2013-04-12	PR_2	14	8.4305	0.126458	9.6	2	30	3.439	0.0003439	1.4024	0	174	-0.105104	-60.3883	-0.00188713	-1887.13	-0.0524204		-0.0148086	-4.62768e-07	-0.462768	-0.000128547
2013-04-12	PR_2	14	8.4305	0.126458	9.6	2	30	3.439	0.0003439	1.4024	6	2	0.0349208	20.0639	0.000626998	626.998	0.0174166	-0.0350038	0.00492013	1.53754e-07	0.153754	4.27095e-05
2013-04-12	PR_2	14	8.4305	0.126458	9.6	2	30	3.439	0.0003439	1.4024	12	0		0	0	0	0	-0.0524204	0	0	0	0
2013-04-12	PR_2	14	8.4305	0.126458	9.6	2	30	3.439	0.0003439	1.4024	39	0		0	0	0	0	-0.0524204	0	0	0	0
2013-04-12	PR_2	14	8.4305	0.126458	9.6	2	30	3.439	0.0003439	1.4024	83	0		0	0	0	0	-0.0524204	0	0	0	0
2013-04-12	PR_2	14	8.4305	0.126458	9.6	2	30	3.439	0.0003439	1.4024	178	10	0.176327	101.31	0.00316593	3165.93	0.0879425	0.0355221	0.0248434	7.76357e-07	0.776357	0.000215655
2013-04-12	PR_2	14	8.4305	0.126458	9.6	2	30	3.439	0.0003439	1.4024	460	10	0.176327	101.31	0.00316593	3165.93	0.0879425	0.0355221	0.0248434	7.76357e-07	0.776357	0.000215655
2013-04-12	PR_3	14	8.4305	0.126458	9.6	2	30	3.439	0.0003439	1.4024	501	-		0	0	0	0		0	0	0	0
2013-04-12	PR_3	14	8.4305	0.126458	9.6	2	30	3.439	0.0003439	1.4024	875	-		0	0	0	0		0	0	0	0
2013-04-12	PR_3	14	8.4305	0.126458	8.8	2	30	2.606	0.0002606	0.859	0	0		0	0	0	0		0	0	0	0
2013-04-12	PR_3	14	8.4305	0.126458	8.8	2	30	2.606	0.0002606	0.859	5	178	-0.0349208	-28.8843	-0.000902636	-902.636	-0.0250732	-0.0250732	-0.00876282	-2.73838e-07	-0.273838	-7.60661e-05
2013-04-12	PR_3	14	8.4305	0.126458	8.8	2	30	2.606	0.0002606	0.859	14	4	0.0699268	57.8392	0.00180748	1807.48	0.0502077	0.0502077	0.017547	5.48345e-07	0.548345	0.000152318
2013-04-12	PR_3	14	8.4305	0.126458	8.8	2	30	2.606	0.0002606	0.859	44	9	0.158384	131.006	0.00409394	4093.94	0.113721	0.113721	0.0397441	1.242e-06	1.242	0.000345001
2013-04-12	PR_3	14	8.4305	0.126458	8.8	2	30	2.606	0.0002606	0.859	85	10	0.176327	145.847	0.00455772	4557.72	0.126603	0.126603	0.0442465	1.3827e-06	1.3827	0.000384084
2013-04-12	PR_3	14	8.4305	0.126458	8.8	2	30	2.606	0.0002606	0.859	195	14	0.249328	206.229	0.00644466	6444.66	0.179018	0.179018	0.0625649	1.95515e-06	1.95515	0.000543098
2013-04-12	PR_3	14	8.4305	0.126458	8.8	2	30	2.606	0.0002606	0.859	420	15	0.267949	221.631	0.00692598	6925.98	0.192388	0.192388	0.0672376	2.10118e-06	2.10118	0.00058366
2013-04-12	PR_4	14	8.4305	0.126458	8.8	2	30	2.606	0.0002606	0.859	500	20	0.36397	301.054	0.00940794	9407.94	0.261332	0.261332	0.0913326	2.85414e-06	2.85414	0.000792818
2013-04-12	PR_4	14	8.4305	0.126458	8.8	2	30	2.606	0.0002606	0.859	860	24	0.445229	368.266	0.0115083	11508.3	0.319676	0.319676	0.111723	3.49135e-06	3.49135	0.000969819
2013-04-12	PR_4	14	8.4305	0.126458	9.6	2	30	2.553	0.0002553	0.8397	0	176	-0.0699268	-54.12	-0.00169125	-1691.25	-0.0469791		-0.0164545	-5.14203e-07	-0.514203	-0.000142834
2013-04-12	PR_4	14	8.4305	0.126458	9.6	2	30	2.553	0.0002553	0.8397	6	172	-0.140541	-108.772	-0.00339912	-3399.12	-0.09442	-0.141399	-0.0330707	-1.03346e-06	-1.03346	-0.000287072
2013-04-12	PR_4	14	8.4305	0.126458	9.6	2	30	2.553	0.0002553	0.8397	12	-		0	0	0	0		0	0	0	0
2013-04-12	PR_4	14	8.4305	0.126458	9.6	2	30	2.553	0.0002553	0.8397	39	4	0.0699268	54.12	0.00169125	1691.25	0.0469791	-1.45717e-16	0.0164545	5.14203e-07	0.514203	0.000142834
2013-04-12	PR_4	14	8.4305	0.126458	9.6	2	30	2.553	0.0002553	0.8397	83	-		0	0	0	0		0	0	0	0
2013-04-12	PR_4	14	8.4305	0.126458	9.6	2	30	2.553	0.0002553	0.8397	178	-		0	0	0	0		0	0	0	0
2013-04-12	PR_4	14	8.4305	0.126458	9.6	2	30	2.553	0.0002553	0.8397	460	11	0.19438	150.441	0.00470128	4701.28	0.130591	0.083612	0.0457396	1.42936e-06	1.42936	0.000397045
2013-04-12	PR_5	14	8.4305	0.126458	9.6	2	30	2.553	0.0002553	0.8397	501	13	0.230868	178.681	0.00558378	5583.78	0.155105	0.108126	0.0543256	1.69768e-06	1.69768	0.000471576
2013-04-12	PR_5	14	8.4305	0.126458	9.6	2	30	2.553	0.0002553	0.8397	875	21	0.383864	297.092	0.00928413	9284.13	0.257893	0.210913	0.0903271	2.82272e-06	2.82272	0.000784089
2013-04-12	PR_5	14	8.4305	0.126458	8.8	2	30	2.309	0.0002309	0.9573	0	175	-0.0874887	-81.6735	-0.0025523	-2552.3	-0.0708971		-0.0196996	-6.15612e-07	-0.615612	-0.000171003
2013-04-12	PR_5	14	8.4305	0.126458	8.8	2	30	2.309	0.0002309	0.9573	5	179	-0.0174551	-16.2949	-0.000509214	-509.214	-0.0141448	-0.085042	-0.00393031	-1.22822e-07	-0.122822	-3.41173e-05
2013-04-12	PR_5	14	8.4305	0.126458	8.8	2	30	2.309	0.0002309	0.9573	14	175	-0.0874887	-81.6735	-0.0025523	-2552.3	-0.0708971	-0.141794	-0.0196996	-6.15612e-07	-0.615612	-0.000171003
2013-04-12	PR_5	14	8.4305	0.126458	8.8	2	30	2.309	0.0002309	0.9573	44	6	0.105104	98.1182	0.00306619	3066.19	0.085172	0.0142749	0.023666	7.39563e-07	0.739563	0.000205434
2013-04-12	PR_5	14	8.4305	0.126458	8.8	2	30	2.309	0.0002309	0.9573	85	3	0.0524078	48.9243	0.00152889	1528.89	0.042469	-0.0284281	0.0118005	3.68766e-07	0.368766	0.000102435
2013-04-12	PR_5	14	8.4305	0.126458	8.8	2	30	2.309	0.0002309	0.9573	195	0		0	0	0	0	-0.0708971	0	0	0	0
2013-04-12	PR_5	14	8.4305	0.126458	8.8	2	30	2.309	0.0002309	0.9573	420	5	0.0874887	81.6735	0.0025523	2552.3	0.0708971	0	0.0196996	6.15612e-07	0.615612	0.000171003
2013-04-12	PR_6	14	8.4305	0.126458	8.8	2	30	2.309	0.0002309	0.9573	500	0		0	0	0	0	-0.0708971	0	0	0	0
2013-04-12	PR_6	14	8.4305	0.126458	8.8	2	30	2.309	0.0002309	0.9573	860	8	0.140541	131.199	0.00409998	4099.98	0.113888	0.0429912	0.0316452	9.88912e-07	0.988912	0.000274698
2013-04-12	PR_6	14	8.4305	0.126458	9.6	2	30	2.096	0.0002096	0.6117	0	163	-0.305731	-288.212	-0.00900663	-9006.63	-0.250184		-0.0987564	-3.08614e-06	-3.08614	-0.00085726
2013-04-12	PR_6	14	8.4305	0.126458	9.6	2	30	2.096	0.0002096	0.6117	6			0	0	0	0	-0.250184	0	0	0	0
2013-04-12	PR_6	14	8.4305	0.126458	9.6	2	30	2.096	0.0002096	0.6117	12			0	0	0	0	-0.250184	0	0	0	0
2013-04-12	PR_6	14	8.4305	0.126458	9.6	2	30	2.096	0.0002096	0.6117	39			0	0	0	0	-0.250184	0	0	0	0
2013-04-12	PR_6	14	8.4305	0.126458	9.6	2	30	2.096	0.0002096	0.6117	83	6	0.105104	99.0817	0.0030963	3096.3	0.0860084	-0.164176	0.0339505	1.06095e-06	1.06095	0.000294709
2013-04-12	PR_6	14	8.4305	0.126458	9.6	2	30	2.096	0.0002096	0.6117	178	16	0.286745	270.315	0.00844734	8447.34	0.234648	-0.015536	0.0926238	2.89449e-06	2.89449	0.000804026
2013-04-12	PR_6	14	8.4305	0.126458	9.6	2	30	2.096	0.0002096	0.6117	460	14	0.249328	235.041	0.00734504	7345.04	0.204029	-0.0461552	0.0805373	2.51679e-06	2.51679	0.000699109
2013-04-12	PR_7	14	8.4305	0.126458	9.6	2	30	2.096	0.0002096	0.6117	501	15	0.267949	252.596	0.00789361	7893.61	0.219267	-0.0309172	0.0865523	2.70476e-06	2.70476	0.000751322
2013-04-12	PR_7	14	8.4305	0.126458	9.6	2	30	2.096	0.0002096	0.6117	875	6	0.105104	99.0817	0.0030963	3096.3	0.0860084	-0.164176	0.0339505	1.06095e-06	1.06095	0.000294709
2013-04-12	PR_7	14	8.4305	0.126458	8.8	2	30	2.589	0.0002589	0.9081	0	178	-0.0349208	-29.074	-0.000908563	-908.563	-0.0252379		-0.00828902	-2.59032e-07	-0.259032	-7.19533e-05
2013-04-12	PR_7	14	8.4305	0.126458	8.8	2	30	2.589	0.0002589	0.9081	5	4	0.0699268	58.219	0.00181934	1819.34	0.0505373	0.0252995	0.0165983	5.18696e-07	0.518696	0.000144082
2013-04-12	PR_7	14	8.4305	0.126458	8.8	2	30	2.589	0.0002589	0.9081	14	7	0.122785	102.227	0.00319459	3194.59	0.0887386	0.0635007	0.0291449	9.1078e-07	0.91078	0.000252994
2013-04-12	PR_7	14	8.4305	0.126458	8.8	2	30	2.589	0.0002589	0.9081	44	4.5	0.0787017	65.5247	0.00204765	2047.65	0.0568791	0.107416	0.0186812	5.83786e-07	0.583786	0.000162163
2013-04-12	PR_7	14	8.4305	0.126458	8.8	2	30	2.589	0.0002589	0.9081	85	16	0.286745	238.736	0.00746049	7460.49	0.207236	0.181998	0.0680638	2.12699e-06	2.12699	0.000590831
2013-04-12	PR_7	14	8.4305	0.126458	8.8	2	30	2.589	0.0002589	0.9081	195	23	0.424475	353.405	0.0110439	11043.9	0.306775	0.281538	0.100756	3.14863e-06	3.14863	0.000874619
2013-04-12	PR_7	14	8.4305	0.126458	8.8	2	30	2.589	0.0002589	0.9081	420	24	0.445229	370.684	0.0115839	11583.9	0.321775	0.296537	0.105682	3.30257e-06	3.30257	0.000917382
2013-04-12	PR_8	14	8.4305	0.126458	8.8	2	30	2.589	0.0002589	0.9081	500	26	0.487733	406.072	0.0126897	12689.7	0.352493	0.327255	0.115771	3.61786e-06	3.61786	0.00100496
2013-04-12	PR_8	14	8.4305	0.126458	8.8	2	30	2.589	0.0002589	0.9081	860	30	0.57735	480.685	0.0150214	15021.4	0.417261	0.392023	0.137044	4.28261e-06	4.28261	0.00118961
2013-04-12	PR_8	14	8.4305	0.126458	9.6	2	30	2.198	0.0002198	0.9372	0	178	-0.0349208	-31.3921	-0.000981004	-981.004	-0.0272501		-0.00736234	-2.30073e-07	-0.230073	-6.39092e-05
2013-04-12	PR_8	14	8.4305	0.126458	9.6	2	30	2.198	0.0002198	0.9372	6	4	0.0699268	62.8609	0.0019644	1964.4	0.0545668	0.0273167	0.0147427	4.60708e-07	0.460708	0.000127975
2013-04-12	PR_8	14	8.4305	0.126458	9.6	2	30	2.198	0.0002198	0.9372	12	5	0.0874887	78.6482	0.00245776	2457.76	0.068271	0.0410209	0.0184452	5.76413e-07	0.576413	0.000160115
2013-04-12	PR_8	14	8.4305	0.126458	9.6	2	30	2.198	0.0002198	0.9372	39	-		0	0	0	0		0	0	0	0
2013-04-12	PR_8	14	8.4305	0.126458	9.6	2	30	2.198	0.0002198	0.9372	83	26	0.487733	438.449	0.0137015	13701.5	0.380598	0.353348	0.102829	3.2134e-06	3.2134	0.00089261
2013-04-12	PR_8	14	8.4305	0.126458	9.6	2	30	2.198	0.0002198	0.9372	178	29	0.554309	498.298	0.0155718	15571.8	0.43255	0.4053	0.116865	3.65203e-06	3.65203	0.00101445
2013-04-12	PR_8	14	8.4305	0.126458	9.6	2	30	2.198	0.0002198	0.9372	460	26	0.487733	438.449	0.0137015	13701.5	0.380598	0.353348	0.102829	3.2134e-06	3.2134	0.00089261
2013-04-12		14	8.4305	0.126458	9.6	2	30	2.198	0.0002198	0.9372	501	44	0.965689	868.109	0.0271284	27128.4	0.753567	0.726316	0.203596	6.36238e-06	6.36238	0.00176733
2013-04-12		14	8.4305	0.126458	9.6	2	30	2.198	0.0002198	0.9372	875	51	1.2349	1110.11	0.0346911	34691.1	0.963641	0.936391	0.260353	8.13604e-06	8.13604	0.00226001
