# Supplementary material for: A direct CO2 control system for ocean acidification experiments: testing effects on the coralline red algae Phymatolithon lusitanicum
Source: PeerJ. 2016 Sep 27;4:e2503. doi: 10.7717/peerj.2503 (PMC5045892; doi:10.7717/peerj.2503)
Supplement: Supplemental Information 1 [file peerj-04-2503-s001.zip › rawdata/peerj-10500-Raw_data_Fig.7.xls]

## Sheet: data
	Rita, esta é uma folha simplificada para fazer os cálculos das taxas fotossintéticas. As colunas coloridas têm fórmulas, não são para preencher. Os valores que deixei são um exemplo.
	A coluna C é para o valor de O2 da tabela. A velocidade do papel que está aqui (30 cm/h) é a que tu usaste (igual a 5 mm/min). O PAR é a intensidade luminosa.
			O2 Sat.	O2 15 ml	Cal.		Veloc.	Peso	Area				Taxa Fot. Líq.	Net Photosyntesis	Gross P	Gross P			Taxa Fot. Líq.	Net Photosyntesis	Gross P	Gross P
Date	#	Temp	(mg/l)	(mg)	(cm)	Exp	(cm/h)	(g DW)	(cm)	PAR	Ang.	tg	(mg O2/m2/h)	(mg O2/g/h)	(mg O2/g/h)	mmol 02g-1s-1		Area (cm)	(mg O2/m2/h)	(mg O2/g/h)	(mg O2/g/h)	mmol 02g-1s-1
example	1	21	7.262	0.10893	17.8	5	30	0.012		9	3	0.0524078
2013-09-22	BR_1	12	8.648	0.12972	7.8	5	30	1.7837	3.5	0	176	0.07093	0.00202221	0.003968	0.007936	6.88889e-05			#DIV/0!
2013-09-22	BR_2	12	8.648	0.12972	7.8	5	30	1.0732	2.424	0	175	-1.33861	-0.0551041	-0.124462	-0.120494	-0.00104595			#DIV/0!	#DIV/0!	#DIV/0!	#DIV/0!
2013-09-22	BR_3	12	8.648	0.12972	7.8	5	30	0.8202	2.543	0	178	-1.83042	-0.0718238	-0.222687	-0.218719	-0.0018986
2013-09-22	BR_5	12	8.648	0.12972	7.8	5	30	0.7304	2.404	0	178	-1.83042	-0.0759767	-0.250066	-0.246098	-0.00213626
2013-09-22	BR_6	12	8.648	0.12972	7.8	5	30	1.0014	2.831	0	178	-1.83042	-0.0645171	-0.182393	-0.178425	-0.00154882
2013-09-22	BR_7	12	8.648	0.12972	7.8	10	30	1.0912	2.733	0	169	-0.753917	-0.0137631	-0.0344709	-0.0305029	-0.000264782
2013-09-22	RR_1	12	8.648	0.12972	7.8	5	30	0.6293	1.74	0	180	1.33869	0.0767705	0.212269	0.216237	0.00187705
2013-09-22	RR_3	12	8.648	0.12972	7.8	5	30	0.7908	2.456	0	178	-1.83042	-0.0743681	-0.230966	-0.226998	-0.00197047
2013-09-22	RR_4	12	8.648	0.12972	7.8	5	30	0.9425	2.667	0	168	13.2716	0.49655	1.40509	1.40906	0.0122314								RR_2=0,5666
2013-09-22	RR_5	12	8.648	0.12972	7.8	5	30	0.6575	2.076	0	173	0.215657	0.0103657	0.0327289	0.0366969	0.000318549
2013-09-22	RR_6	12	8.648	0.12972	7.8	5	30	0.5633	1.4	0	174	2.66974	0.190285	0.472925	0.476893	0.0041397
2013-09-22	RR_7	12	8.648	0.12972	7.8	5	30	0.9653	2.026	0	178	-1.83042	-0.090152	-0.189214	-0.185246	-0.00160804
2013-09-22	PR_1	12	8.648	0.12972	7.8	5	30	0.6891	1.377	0	178	-1.83042	-0.132642	-0.265053	-0.261085	-0.00226636
2013-09-22	PR_2	12	8.648	0.12972	7.8	5	30	2.0301	4.305	0	172	-1.00441	-0.0232809	-0.0493691	-0.0454011	-0.000394107
2013-09-22	PR_3	12	8.648	0.12972	7.8	5	30	0.8957	2.324	0	179	-0.0708997	-0.00304419	-0.00789851	-0.00393051	-3.4119e-05
2013-09-22	PR_4	12	8.648	0.12972	7.8	5	30	1.0502	2.334	0	174	2.66974	0.114138	0.253665	0.257633	0.0022364
2013-09-22	PR_5	12	8.648	0.12972	7.8	5	30	0.9184	2.576	0	176	0.07093	0.00274756	0.00770658	0.0116746	0.000101342
2013-09-22	PR_6	12	8.648	0.12972	7.8	5	30	1.1115	2.443	0	171	4.54006	0.185439	0.407583	0.411551	0.00357249
2013-09-19	BR_1	14	8.3	0.1245	7.9	2	30	0.6554	2.608	0	177	1.83055	0.165924	0.660252	0.66422	0.0057658
2013-09-19	BR_2	14	8.3	0.1245	7.9	2	30	1.1729	2.671	0	173	0.215657	0.0190864	0.0434646	0.0474326	0.000411742
2013-09-19	BR_3	14	8.3	0.1245	7.9	5	30	0.8504	2.444	0	175	-1.33861	-0.0517899	-0.148841	-0.144873	-0.00125758
2013-09-19	BR_4	14	8.3	0.1245	7.9	5	30	0.8274	2.501	0	173	0.215657	0.00815349	0.0246457	0.0286137	0.000248383
2013-09-19	BR_5	14	8.3	0.1245	7.9	5	30	0.8493	4.28	0	170	0.369564	0.00816469	0.0411455	0.0451135	0.00039161
2013-09-19	BR_6	14	8.3	0.1245	7.9	5	30	0.5586	1.869	0	174	2.66974	0.135068	0.45192	0.455888	0.00395736
													#DIV/0!
2013-09-19	RR_1	14	8.3	0.1245	7.9	5	30	0.8672	2.697	0	174	2.66974	0.0936012	0.291101	0.295069	0.00256136
2013-09-19	RR_2	14	8.3	0.1245	7.9	5	30	1.1851	2.733	0	167	0.540589	0.0187034	0.0431326	0.0471006	0.00040886
2013-09-19	RR_3	14	8.3	0.1245	7.9	5	30	1.1771	3.678	0	166	-0.552043	-0.0141924	-0.0443459	-0.0403779	-0.000350502
2013-09-19	RR_4	14	8.3	0.1245	7.9	5	30	1.2428	3.842	0	173	0.215657	0.00530762	0.016408	0.020376	0.000176875
2013-09-19	RR_5	14	8.3	0.1245	7.9	5	30	0.9531	2.984	0	171	4.54006	0.143865	0.450419	0.454387	0.00394433
2013-09-19	RR_6	14	8.3	0.1245	7.9	5	30	1.3259	3.19	0	171	4.54006	0.134575	0.323776	0.327744	0.002845
													#DIV/0!
2013-09-19	PR_1	14	8.3	0.1245	7.9	5	30	0.9255	2.655	0	169	-0.753917	-0.0268505	-0.0770266	-0.0730586	-0.000634189
2013-09-19	PR_2	14	8.3	0.1245	7.9	5	30	1.5722	3.76	0	166	-0.552043	-0.0138829	-0.0332016	-0.0292336	-0.000253764
2013-09-19	PR_3	14	8.3	0.1245	7.9	5	30	1.0539	2.3	0	169	-0.753917	-0.0309948	-0.0676422	-0.0636742	-0.000552727
2013-09-19	PR_4	14	8.3	0.1245	7.9	5	30	0.6394	2.262	0	179	-0.0708997	-0.00296378	-0.0104849	-0.00651692	-5.65705e-05
2013-09-19	PR_5	14	8.3	0.1245	7.9	5	30	1.3726	3.525	0	168	13.2716	0.356005	0.914264	0.918232	0.00797076
2013-09-19	PR_6	14	8.3	0.1245	7.9	5	30	0.8526	2.367	0	166	-0.552043	-0.022053	-0.061224	-0.057256	-0.000497013
													#DIV/0!
2013-09-18	BR_1	16	7.976	0.11964	9.6	1	30	0.7826	2.347	0	177	1.83055	0.291606
2013-09-18	BR_2	16	7.976	0.11964	10	1	30	1.3675	3.729	0	175	-1.33861	-0.128842
2013-09-18	BR_3	16	7.976	0.11964	9.6	2	30	1.0364	2.898	0	175	-1.33861	-0.0863477
2013-09-18	BR_5	16	7.976	0.11964	9.6	2	30	1.3899	2.576	0	171	4.54006	0.329467
2013-09-18	BR_7	16	7.976	0.11964	9.6	2	30	1.2166	2.985	0	175	-1.33861	-0.083831
2013-09-18	BR_9	16	7.976	0.11964	9.6	5	30	0.7034	1.842	0	168	13.2716	0.538752
2013-09-18	BR_10	16	7.976	0.11964	10	5	30	0.7141	2.068	0	177	1.83055	0.0635418
2013-09-18	BR_11	16	7.976	0.11964	9.6	5	30	1.0728		0	162	-4.73867	#DIV/0!
													#DIV/0!
2013-09-18	RR_1	16	7.976	0.11964	9.6	2	30	1.5467	3.62	0	173	0.215657	0.0111366
2013-09-18	RR_2	16	7.976	0.11964	10	2	30	0.9502	2.466	0	177	1.83055	0.133216
2013-09-18	RR_3	16	7.976	0.11964	9.6	2	30	0.9914	2.628	0	176	0.07093	0.00504546
2013-09-18	RR_4	16	7.976	0.11964	10	2	30	0.8087	2.208	0	171	4.54006	0.369003
2013-09-18	RR_5	16	7.976	0.11964	9.6	2	30	1.1551	2.366	0	173	0.215657	0.017039
2013-09-18	RR_6	16	7.976	0.11964	10	2	30	1.0607	2.688	0	174	2.66974	0.178241
2013-09-18	RR_7	16	7.976	0.11964	9.6	5	30	0.8589		0	159	-2.74317	#DIV/0!
2013-09-18	RR_8	16	7.976	0.11964	10	5	30	0.9633		0	160	-0.224906	#DIV/0!
													#DIV/0!
2013-09-18	PR_1	16	7.976	0.11964	9.6	2	30	1.2116	2.157	0	174	2.66974	0.231374
2013-09-18	PR_2	16	7.976	0.11964	9.6	2	30	0.7189	2.179	0	177	1.83055	0.157044
2013-09-18	PR_3	16	7.976	0.11964	9.6	2	30	0.9912	2.598	0	176	0.07093	0.00510372
2013-09-18	PR_4	16	7.976	0.11964	9.6	2	30	0.9188	2.273	0	176	0.07093	0.00583347
2013-09-18	PR_5	16	7.976	0.11964	9.6	5	30	0.5837	1.514	0	166	-0.552043	-0.0272649
2013-09-18	PR_6	16	7.976	0.11964	10	5	30	0.5922	1.639	0	171	4.54006	0.198843				PR10=0,5342	PR11=0,7417
													#DIV/0!
2013-09-21	BR_1	18	7.676	0.11514	7.6	5	30	1.141	2.857	0	171	4.54006	0.144449
2013-09-21	BR_2	18	7.676	0.11514	7.6	5	30	0.7367	2.045	0	173	0.215657	0.00958593
2013-09-21	BR_3	18	7.676	0.11514	7.6	5	30	1.5806	3.727	0	166	-0.552043	-0.0134641
2013-09-21	BR_4	18	7.676	0.11514	7.6	5	30	1.1435	5.605	0	167	0.540589	0.00876709
2013-09-21	BR_5	18	7.676	0.11514	7.6	5	30	1.1302	2.537	0	164	0.740173	0.0265202
2013-09-21	BR_6	18	7.676	0.11514	7.6	5	30	1.2811	2.545	0	167	0.540589	0.0193083				BR7=1,6995
													#DIV/0!
2013-09-21	RR_1	18	7.676	0.11514	7.6	5	30	0.7622	1.9	0	177	1.83055	0.0875775
2013-09-21	RR_2	18	7.676	0.11514	7.6	5	30	0.4952	1.977	0	174	2.66974	0.122751
2013-09-21	RR_3	18	7.676	0.11514	7.6	5	30	1.1472	2.693	0	173	0.215657	0.00727932
2013-09-21	RR_4	18	7.676	0.11514	7.6	5	30	0.9441	2.534	0	174	2.66974	0.0957692
2013-09-21	RR_5	18	7.676	0.11514	7.6	5	30	0.5114	1.605	0	174	2.66974	0.151202
2013-09-21	RR_6	18	7.676	0.11514	7.6	5	30	0.7432	2.218	0	172	-1.00441	-0.0411634
													#DIV/0!
2013-09-21	PR_1	18	7.676	0.11514	7.6	5	30	0.5362	1.853	0	175	-1.33861	-0.0656661
2013-09-21	PR_2	18	7.676	0.11514	7.6	5	30	0.3815	1.917	0	176	0.07093	0.00336335
2013-09-21	PR_3	18	7.676	0.11514	7.6	5	30	0.9272	2.707	0	170	0.369564	0.0124098
2013-09-21	PR_4	18	7.676	0.11514	7.6	5	30	0.5063	1.643	0	175	-1.33861	-0.0740592
2013-09-21	PR_5	18	7.676	0.11514	7.6	5	30	0.7601	2.086	0	172	-1.00441	-0.0437682
2013-09-21	PR_6	18	7.676	0.11514	7.6	5	30	1.3898	3.398	0	165	-15.0414	-0.402372
													#DIV/0!
2013-09-14	BR_1	20	7.396	0.11094	13.4	2	30	1.403	3.3	0	175	-1.33861	-0.0503748
2013-09-14	BR_2	20	7.396	0.11094	13.9	2	30	1.2956	3.105	0	171	4.54006	0.175051
2013-09-14	BR_3	20	7.396	0.11094	13.4	2	30	1.4181	3.232	0	167	0.540589	0.0207716
2013-09-14	BR_4	20	7.396	0.11094	13.9	2	30	0.9735	2.65	0	177	1.83055	0.0826992
2013-09-14	BR_5	20	7.396	0.11094	13.4	2	30	0.8219	2.355	0	173	0.215657	0.0113723
2013-09-14	BR_6	20	7.396	0.11094	13.9	2	30	0.5959	1.884	0	160	-0.224906	-0.0142918
													#DIV/0!
2013-09-14	RR_1	20	7.396	0.11094	13.4	2	30	0.4191	1.544	0	169	-0.753917	-0.0606388
2013-09-14	RR_2	20	7.396	0.11094	13.9	2	30	0.8843	2.733	0	173	0.215657	0.00944688
2013-09-14	RR_3	20	7.396	0.11094	13.4	2	30	0.7003	2.27	0	169	-0.753917	-0.0412451
2013-09-14	RR_4	20	7.396	0.11094	13.9	2	30	1.6557	2.613	0	163	-0.379624	-0.0173932
2013-09-14	RR_5	20	7.396	0.11094	13.4	2	30	1.1038	2.707	0	177	1.83055	0.0839786
2013-09-14	RR_6	20	7.396	0.11094	13.9	2	30	0.53	1.584	0	176	0.07093	0.00536092
													#DIV/0!
2013-09-14	PR_1	20	7.396	0.11094	13.4	2	30	0.8834	2.429	0	167	0.540589	0.0276385
2013-09-14	PR_2	20	7.396	0.11094	13.9	2	30	0.8267	2.073	0	175	-1.33861	-0.0773069
2013-09-14	PR_3	20	7.396	0.11094	13.4	2	30	0.7123	2.284	0	173	0.215657	0.0117258
2013-09-14	PR_4	20	7.396	0.11094	13.9	2	30	0.6387	2.232	0	177	1.83055	0.0981867
2013-09-14	PR_5	20	7.396	0.11094	13.4	2	30	0.7237	1.953	0	175	-1.33861	-0.0851187
2013-09-14	PR_6	20	7.396	0.11094	13.9	2	30	0.745	1.987	0	175	-1.33861	-0.0806528
													#DIV/0!
2013-09-15	BR_1	22	7.134	0.10701	13.5	2	30	0.8566	2.107	0	173	0.215657	0.0121697
2013-09-15	BR_2	22	7.134	0.10701	13.6	2	30	0.4776		0	166	-0.552043	#DIV/0!
2013-09-15	BR_3	22	7.134	0.10701	13.5	2	30	1.0061	3.129	0	160	-0.224906	-0.0085463
2013-09-15	BR_4	22	7.134	0.10701	13.6	2	30	0.8845	2.573	0	169	-0.753917	-0.0345828
2013-09-15	BR_5	22	7.134	0.10701	13.5	2	30	0.8712	2.384	0	172	-1.00441	-0.0500939
2013-09-15	BR_6	22	7.134	0.10701	13.6	2	30	1.1763	3.022	0	166	-0.552043	-0.0215603
													#DIV/0!
2013-09-15	RR_1	22	7.134	0.10701	13.5	2	30	0.689	2.264	0	174	2.66974	0.140208
2013-09-15	RR_2	22	7.134	0.10701	13.6	2	30	1.3635	3.614	0	170	0.369564	0.0120692
2013-09-15	RR_3	22	7.134	0.10701	13.5	2	30	1.464	3.737	0	170	0.369564	0.0117584
2013-09-15	RR_4	22	7.134	0.10701	13.6	2	30	1.0532	2.85	0	174	2.66974	0.110561
2013-09-15	RR_5	22	7.134	0.10701	13.5	2	30	1.0546	2.158	0	168	13.2716	0.731227
2013-09-15	RR_6	22	7.134	0.10701	13.6	2	30	0.9413	3.116	0	169	-0.753917	-0.0285564
													#DIV/0!
2013-09-15	PR_1	22	7.134	0.10701	13.5	2	30	1.5397	3.72	0	173	0.215657	0.00689291
2013-09-15	PR_2	22	7.134	0.10701	13.6	2	30	1.2746	3.345	0	169	-0.753917	-0.0266014
2013-09-15	PR_3	22	7.134	0.10701	13.5	2	30	1.1737	3.242	0	171	4.54006	0.166506				PR4=1,6615
2013-09-15	PR_5	22	7.134	0.10701	13.5	2	30	1.4245	3.89	0	173	0.215657	0.00659168
2013-09-15	PR_6	22	7.134	0.10701	13.5	2	30	1.3204	2.31	0	168	13.2716	0.683112
2013-09-15	PR_7	22	7.134	0.10701	13.6	2	30	0.7055	2.077	0	156	-1.86956	-0.106238
													#DIV/0!
2013-09-16	BR_1	24	6.888	0.10332	14.2	2	30	1.3215	2.777	0	148	0.359537	0.0141304
2013-09-16	BR_2	24	6.888	0.10332	14.4	2	30	0.8728	2.55	0	164	0.740173	0.0312396
2013-09-16	BR_3	24	6.888	0.10332	14.2	2	30	1.4281	3.573	0	168	13.2716	0.405393
2013-09-16	BR_4	24	6.888	0.10332	14.4	2	30	0.6946	2.185	0	166	-0.552043	-0.0271916
2013-09-16	BR_5	24	6.888	0.10332	14.2	2	30	0.8448	2.192	0	170	0.369564	0.0184008
2013-09-16	BR_6	24	6.888	0.10332	14.4	2	30	0.7422	1.88	0	169	-0.753917	-0.0431597
													#DIV/0!
2013-09-16	RR_1	24	6.888	0.10332	14.2	2	30	1.2942	3.161	0	167	0.540589	0.0186651
2013-09-16	RR_2	24	6.888	0.10332	14.4	2	30	1.085	2.842	0	163	-0.379624	-0.0143761
2013-09-16	RR_3	24	6.888	0.10332	14.2	2	30	0.8405	2.215	0	166	-0.552043	-0.0272011
2013-09-16	RR_4	24	6.888	0.10332	14.4	2	30	1.3582	3.032	0	165	-15.0414	-0.533913
2013-09-16	RR_5	24	6.888	0.10332	14.2	2	30	0.982	2.17	0	170	0.369564	0.0185874
2013-09-16	RR_6	24	6.888	0.10332	14.4	2	30	0.9934	2.559	0	162	-4.73867	-0.199296
													#DIV/0!
2013-09-16	PR_1	24	6.888	0.10332	14.2	2	30	0.8471	2.324	0	166	-0.552043	-0.0259253
2013-09-16	PR_2	24	6.888	0.10332	14.4	2	30	1.7085	4.569	0	158	1.31427	0.0309581
2013-09-16	PR_3	24	6.888	0.10332	14.2	2	30	1.3628	3.299	0	167	0.540589	0.0178843
2013-09-16	PR_4	24	6.888	0.10332	14.4	2	30	0.7871	2.381	0	162	-4.73867	-0.214195
2013-09-16	PR_5	24	6.888	0.10332	14.2	2	30	1.5938	2.732	0	166	-0.552043	-0.0220536
2013-09-16	PR_6	24	6.888	0.10332	14.4	2	30	0.9297	2.842	0	166	-0.552043	-0.0209056
													#DIV/0!
2013-09-17	BR_1	26	6.658	0.09987	14.8	2	30	0.9836	2.566	0	164	0.740173	0.0291972
2013-09-17	BR_2	26	6.658	0.09987	14.6	2	30	0.7119	1.949	0	147	-0.767893	-0.0404262
2013-09-17	BR_3	26	6.658	0.09987	14.8	2	30	0.9338	2.497	0	167	0.540589	0.0219136
2013-09-17	BR_4	26	6.658	0.09987	14.6	2	30	0.9624	2.38	0	158	1.31427	0.0566604
2013-09-17	BR_5	26	6.658	0.09987	14.8	2	30	0.8636	2.545	0	149	4.35615	0.173252
2013-09-17	BR_6	26	6.658	0.09987	14.6	2	30	1.3675	3.199	0	162	-4.73867	-0.15199
													#DIV/0!
2013-09-17	RR_1	26	6.658	0.09987	14.8	2	30	1.1977	2.906	0	157	-0.0798014	-0.00277958
2013-09-17	RR_2	26	6.658	0.09987	14.6	2	30	0.7723	2.087	0	155	1.79265	0.0881348
2013-09-17	RR_3	26	6.658	0.09987	14.8	2	30	0.8324	2.485	0	150	-1.02235	-0.0416424
2013-09-17	RR_4	26	6.658	0.09987	14.6	2	30	0.7516	2.474	0	146	11.8685	0.49223
2013-09-17	RR_5	26	6.658	0.09987	14.8	2	30	1.029	2.724	0	161	0.98684	0.0366694
2013-09-17	RR_7	26	6.658	0.09987	14.6	2	30	0.9067	2.305	0	165	-15.0414	-0.66956
													#DIV/0!
2013-09-17	PR_1	26	6.658	0.09987	14.8	2	30	0.7613	1.735	0	165	-15.0414	-0.87751
2013-09-17	PR_2	26	6.658	0.09987	14.6	2	30	0.9673	2.43	0	161	0.98684	0.0416691
2013-09-17	PR_3	26	6.658	0.09987	14.8	2	30	0.9066	1.938	0	158	1.31427	0.0686426
2013-09-17	PR_5	26	6.658	0.09987	14.8	2	30	0.666	2.03	0	162	-4.73867	-0.236279
2013-09-17	PR_7	26	6.658	0.09987	14.8	2	30	0.8136	2.072	0	163	-0.379624	-0.018545
2013-09-17	PR_8	26	6.658	0.09987	14.6	2	30	0.7576	2.186	0	150	-1.02235	-0.0479867

## Sheet: work
			O2 Sat.	O2 15 ml	Cal.		Veloc.	Peso	Area	Area				Taxa Fot. Líq.	Taxa Fot. Líq.	Taxa Fot. Líq.	Taxa Fot. Líq.
Date	#	Temp	(mg/l)	(mg)	(cm)	Exp	(cm/h)	(g DW)	(cm2)	(m2)	PAR	Ang.	tg	(mg O2/m2/h)	(mol O2/m2/h)	(µmol O2/m2/h)	(µmol O2/m2/s-1)
2013-09-22	BR_1	12	8.648	0.12972	7.8	5	30	1.7837	3.5	0.00035	0	176	-0.0699268	-19.9361	-0.000623002	-623.002	-0.173056
2013-09-22	BR_2	12	8.648	0.12972	7.8	5	30	1.0732	2.424	0.0002424	0	175	-0.0874887	-36.0149	-0.00112547	-1125.47	-0.31263
2013-09-22	BR_3	12	8.648	0.12972	7.8	5	30	0.8202	2.543	0.0002543	0	178	-0.0349208	-13.7025	-0.000428204	-428.204	-0.118946
2013-09-22	BR_5	12	8.648	0.12972	7.8	5	30	0.7304	2.404	0.0002404	0	178	-0.0349208	-14.4948	-0.000452963	-452.963	-0.125823
2013-09-22	BR_6	12	8.648	0.12972	7.8	5	30	1.0014	2.831	0.0002831	0	178	-0.0349208	-12.3086	-0.000384643	-384.643	-0.106845
2013-09-22	BR_7	12	8.648	0.12972	7.8	10	30	1.0912	2.733	0.0002733	0	169	-0.19438	-35.4851	-0.00110891	-1108.91	-0.308031
										0			0		0		0
2013-09-22	RR_1	12	8.648	0.12972	7.8	5	30	0.6293	1.74	0.000174	0	180	-1.22515e-16	-7.02592e-14	-2.1956e-18	-2.1956e-12	-6.09889e-16
2013-09-22	RR_3	12	8.648	0.12972	7.8	5	30	0.7908	2.456	0.0002456	0	178	-0.0349208	-14.1879	-0.000443373	-443.373	-0.123159
2013-09-22	RR_4	12	8.648	0.12972	7.8	5	30	0.9425	2.667	0.0002667	0	168	-0.212557	-79.5271	-0.00248522	-2485.22	-0.690339
2013-09-22	RR_5	12	8.648	0.12972	7.8	5	30	0.6575	2.076	0.0002076	0	173	-0.122785	-59.0174	-0.00184429	-1844.29	-0.512304
2013-09-22	RR_6	12	8.648	0.12972	7.8	5	30	0.5633	1.4	0.00014	0	174	-0.105104	-74.9128	-0.00234102	-2341.02	-0.650284
2013-09-22	RR_7	12	8.648	0.12972	7.8	5	30	0.9653	2.026	0.0002026	0	178	-0.0349208	-17.1992	-0.000537475	-537.475	-0.149299
										0			0		0	0	0
2013-09-22	PR_1	12	8.648	0.12972	7.8	5	30	0.6891	1.377	0.0001377	0	178	-0.0349208	-25.3054	-0.000790794	-790.794	-0.219665
2013-09-22	PR_2	12	8.648	0.12972	7.8	5	30	2.0301	4.305	0.0004305	0	172	-0.140541	-32.5756	-0.00101799	-1017.99	-0.282775
2013-09-22	PR_3	12	8.648	0.12972	7.8	5	30	0.8957	2.324	0.0002324	0	179	-0.0174551	-7.49461	-0.000234207	-234.207	-0.0650574
2013-09-22	PR_4	12	8.648	0.12972	7.8	5	30	1.0502	2.334	0.0002334	0	174	-0.105104	-44.9348	-0.00140421	-1404.21	-0.390059
2013-09-22	PR_5	12	8.648	0.12972	7.8	5	30	0.9184	2.576	0.0002576	0	176	-0.0699268	-27.087	-0.00084647	-846.47	-0.235131
2013-09-22	PR_6	12	8.648	0.12972	7.8	5	30	1.1115	2.443	0.0002443	0	171	-0.158384	-64.6923	-0.00202163	-2021.63	-0.561565
										0			0		0	0	0
2013-09-19	BR_1	14	8.3	0.1245	7.9	2	30	0.6554	2.608	0.0002608	0	177	-0.0524078	-47.5031	-0.00148447	-1484.47	-0.412353
2013-09-19	BR_2	14	8.3	0.1245	7.9	2	30	1.1729	2.671	0.0002671	0	173	-0.122785	-108.668	-0.00339589	-3395.89	-0.943302
2013-09-19	BR_3	14	8.3	0.1245	7.9	5	30	0.8504	2.444	0.0002444	0	175	-0.0874887	-33.8489	-0.00105778	-1057.78	-0.293827
2013-09-19	BR_4	14	8.3	0.1245	7.9	5	30	0.8274	2.501	0.0002501	0	173	-0.122785	-46.422	-0.00145069	-1450.69	-0.402969
2013-09-19	BR_5	14	8.3	0.1245	7.9	5	30	0.8493	4.28	0.000428	0	170	-0.176327	-38.9555	-0.00121736	-1217.36	-0.338155
2013-09-19	BR_6	14	8.3	0.1245	7.9	5	30	0.5586	1.869	0.0001869	0	174	-0.105104	-53.1746	-0.00166171	-1661.71	-0.461585
										0			0		0	0	0
2013-09-19	RR_1	14	8.3	0.1245	7.9	5	30	0.8672	2.697	0.0002697	0	174	-0.105104	-36.8496	-0.00115155	-1151.55	-0.319875
2013-09-19	RR_2	14	8.3	0.1245	7.9	5	30	1.1851	2.733	0.0002733	0	167	-0.230868	-79.8763	-0.00249613	-2496.13	-0.693371
2013-09-19	RR_3	14	8.3	0.1245	7.9	5	30	1.1771	3.678	0.0003678	0	166	-0.249328	-64.0992	-0.0020031	-2003.1	-0.556417
2013-09-19	RR_4	14	8.3	0.1245	7.9	5	30	1.2428	3.842	0.0003842	0	173	-0.122785	-30.219	-0.000944343	-944.343	-0.262318
2013-09-19	RR_5	14	8.3	0.1245	7.9	5	30	0.9531	2.984	0.0002984	0	171	-0.158384	-50.1888	-0.0015684	-1568.4	-0.435667
2013-09-19	RR_6	14	8.3	0.1245	7.9	5	30	1.3259	3.19	0.000319	0	171	-0.158384	-46.9478	-0.00146712	-1467.12	-0.407533
										0			0		0	0	0
2013-09-19	PR_1	14	8.3	0.1245	7.9	5	30	0.9255	2.655	0.0002655	0	169	-0.19438	-69.2279	-0.00216337	-2163.37	-0.600937
2013-09-19	PR_2	14	8.3	0.1245	7.9	5	30	1.5722	3.76	0.000376	0	166	-0.249328	-62.7013	-0.00195942	-1959.42	-0.544282
2013-09-19	PR_3	14	8.3	0.1245	7.9	5	30	1.0539	2.3	0.00023	0	169	-0.19438	-79.9131	-0.00249728	-2497.28	-0.69369
2013-09-19	PR_4	14	8.3	0.1245	7.9	5	30	0.6394	2.262	0.0002262	0	179	-0.0174551	-7.29663	-0.00022802	-228.02	-0.0633388
2013-09-19	PR_5	14	8.3	0.1245	7.9	5	30	1.3726	3.525	0.0003525	0	168	-0.212557	-57.0176	-0.0017818	-1781.8	-0.494944
2013-09-19	PR_6	14	8.3	0.1245	7.9	5	30	0.8526	2.367	0.0002367	0	166	-0.249328	-99.6016	-0.00311255	-3112.55	-0.864597
										0			0		0	0	0
2013-09-18	BR_1	16	7.976	0.11964	9.6	1	30	0.7826	2.347	0.0002347	0	177	-0.0524078	-83.4851	-0.00260891	-2608.91	-0.724697
2013-09-18	BR_2	16	7.976	0.11964	10	1	30	1.3675	3.729	0.0003729	0	175	-0.0874887	-84.2087	-0.00263152	-2631.52	-0.730978
2013-09-18	BR_3	16	7.976	0.11964	9.6	2	30	1.0364	2.898	0.0002898	0	175	-0.0874887	-56.4352	-0.0017636	-1763.6	-0.489889
2013-09-18	BR_5	16	7.976	0.11964	9.6	2	30	1.3899	2.576	0.0002576	0	171	-0.158384	-114.938	-0.00359181	-3591.81	-0.997724
2013-09-18	BR_7	16	7.976	0.11964	9.6	2	30	1.2166	2.985	0.0002985	0	175	-0.0874887	-54.7903	-0.0017122	-1712.2	-0.47561
2013-09-18	BR_10	16	7.976	0.11964	10	5	30	0.7141	2.068	0.0002068	0	177	-0.0524078	-18.1917	-0.00056849	-568.49	-0.157914
										0			0		0	0	0
2013-09-18	RR_1	16	7.976	0.11964	9.6	2	30	1.5467	3.62	0.000362	0	173	-0.122785	-63.4062	-0.00198144	-1981.44	-0.550401
2013-09-18	RR_2	16	7.976	0.11964	10	2	30	0.9502	2.466	0.0002466	0	177	-0.0524078	-38.1391	-0.00119185	-1191.85	-0.331069
2013-09-18	RR_3	16	7.976	0.11964	9.6	2	30	0.9914	2.628	0.0002628	0	176	-0.0699268	-49.741	-0.00155441	-1554.41	-0.43178
2013-09-18	RR_4	16	7.976	0.11964	10	2	30	0.8087	2.208	0.0002208	0	171	-0.158384	-128.73	-0.00402282	-4022.82	-1.11745
2013-09-18	RR_5	16	7.976	0.11964	9.6	2	30	1.1551	2.366	0.0002366	0	173	-0.122785	-97.012	-0.00303162	-3031.62	-0.842118
2013-09-18	RR_6	16	7.976	0.11964	10	2	30	1.0607	2.688	0.0002688	0	174	-0.105104	-70.1712	-0.00219285	-2192.85	-0.609125
										0			0		0	0	0
2013-09-18	PR_1	16	7.976	0.11964	9.6	2	30	1.2116	2.157	0.0002157	0	174	-0.105104	-91.0891	-0.00284653	-2846.53	-0.790704
2013-09-18	PR_2	16	7.976	0.11964	9.6	2	30	0.7189	2.179	0.0002179	0	177	-0.0524078	-44.9609	-0.00140503	-1405.03	-0.390286
2013-09-18	PR_3	16	7.976	0.11964	9.6	2	30	0.9912	2.598	0.0002598	0	176	-0.0699268	-50.3154	-0.00157236	-1572.36	-0.436766
2013-09-18	PR_4	16	7.976	0.11964	9.6	2	30	0.9188	2.273	0.0002273	0	176	-0.0699268	-57.5096	-0.00179718	-1797.18	-0.499216
2013-09-18	PR_5	16	7.976	0.11964	9.6	5	30	0.5837	1.514	0.0001514	0	166	-0.249328	-123.141	-0.00384815	-3848.15	-1.06893
2013-09-18	PR_6	16	7.976	0.11964	10	5	30	0.5922	1.639	0.0001639	0	171	-0.158384	-69.3683	-0.00216776	-2167.76	-0.602156
										0			0		0	0	0
2013-09-21	BR_1	18	7.676	0.11514	7.6	5	30	1.141	2.857	0.0002857	0	171	-0.158384	-50.3925	-0.00157477	-1574.77	-0.437435
2013-09-21	BR_2	18	7.676	0.11514	7.6	5	30	0.7367	2.045	0.0002045	0	173	-0.122785	-54.5776	-0.00170555	-1705.55	-0.473764
2013-09-21	BR_3	18	7.676	0.11514	7.6	5	30	1.5806	3.727	0.0003727	0	166	-0.249328	-60.8101	-0.00190031	-1900.31	-0.527865
2013-09-21	BR_4	18	7.676	0.11514	7.6	5	30	1.1435	5.605	0.0005605	0	167	-0.230868	-37.4414	-0.00117004	-1170.04	-0.325012
2013-09-21	BR_5	18	7.676	0.11514	7.6	5	30	1.1302	2.537	0.0002537	0	164	-0.286745	-102.74	-0.00321063	-3210.63	-0.891841
2013-09-21	BR_6	18	7.676	0.11514	7.6	5	30	1.2811	2.545	0.0002545	0	167	-0.230868	-82.4594	-0.00257686	-2576.86	-0.715793
										0			0	#DIV/0!	#DIV/0!	#DIV/0!	#DIV/0!
2013-09-21	RR_1	18	7.676	0.11514	7.6	5	30	0.7622	1.9	0.00019	0	177	-0.0524078	-25.073	-0.000783531	-783.531	-0.217647
2013-09-21	RR_2	18	7.676	0.11514	7.6	5	30	0.4952	1.977	0.0001977	0	174	-0.105104	-48.3256	-0.00151018	-1510.18	-0.419493
2013-09-21	RR_3	18	7.676	0.11514	7.6	5	30	1.1472	2.693	0.0002693	0	173	-0.122785	-41.4449	-0.00129515	-1295.15	-0.359765
2013-09-21	RR_4	18	7.676	0.11514	7.6	5	30	0.9441	2.534	0.0002534	0	174	-0.105104	-37.7031	-0.00117822	-1178.22	-0.327284
2013-09-21	RR_5	18	7.676	0.11514	7.6	5	30	0.5114	1.605	0.0001605	0	174	-0.105104	-59.5263	-0.0018602	-1860.2	-0.516722
2013-09-21	RR_6	18	7.676	0.11514	7.6	5	30	0.7432	2.218	0.0002218	0	172	-0.140541	-57.5977	-0.00179993	-1799.93	-0.49998
										0			0		0	0	0
2013-09-21	PR_1	18	7.676	0.11514	7.6	5	30	0.5362	1.853	0.0001853	0	175	-0.0874887	-42.9181	-0.00134119	-1341.19	-0.372553
2013-09-21	PR_2	18	7.676	0.11514	7.6	5	30	0.3815	1.917	0.0001917	0	176	-0.0699268	-33.1578	-0.00103618	-1036.18	-0.287828
2013-09-21	PR_3	18	7.676	0.11514	7.6	5	30	0.9272	2.707	0.0002707	0	170	-0.176327	-59.2099	-0.00185031	-1850.31	-0.513975
2013-09-21	PR_4	18	7.676	0.11514	7.6	5	30	0.5063	1.643	0.0001643	0	175	-0.0874887	-48.4036	-0.00151261	-1512.61	-0.420171
2013-09-21	PR_5	18	7.676	0.11514	7.6	5	30	0.7601	2.086	0.0002086	0	172	-0.140541	-61.2424	-0.00191382	-1913.82	-0.531618
2013-09-21	PR_6	18	7.676	0.11514	7.6	5	30	1.3898	3.398	0.0003398	0	165	-0.267949	-71.6792	-0.00223997	-2239.97	-0.622215
										0			0		0	0	0
2013-09-14	BR_1	20	7.396	0.11094	13.4	2	30	1.403	3.3	0.00033	0	175	-0.0874887	-32.924	-0.00102887	-1028.87	-0.285799
2013-09-14	BR_2	20	7.396	0.11094	13.9	2	30	1.2956	3.105	0.0003105	0	171	-0.158384	-61.0683	-0.00190838	-1908.38	-0.530106
2013-09-14	BR_3	20	7.396	0.11094	13.4	2	30	1.4181	3.232	0.0003232	0	167	-0.230868	-88.7089	-0.00277215	-2772.15	-0.770043
2013-09-14	BR_4	20	7.396	0.11094	13.9	2	30	0.9735	2.65	0.000265	0	177	-0.0524078	-23.6763	-0.000739886	-739.886	-0.205524
2013-09-14	BR_5	20	7.396	0.11094	13.4	2	30	0.8219	2.355	0.0002355	0	173	-0.122785	-64.7482	-0.00202338	-2023.38	-0.56205
2013-09-14	BR_6	20	7.396	0.11094	13.9	2	30	0.5959	1.884	0.0001884	0	160	-0.36397	-231.286	-0.00722769	-7227.69	-2.00769
										0			0		0	0	0
2013-09-14	RR_1	20	7.396	0.11094	13.4	2	30	0.4191	1.544	0.0001544	0	169	-0.19438	-156.343	-0.00488573	-4885.73	-1.35715
2013-09-14	RR_2	20	7.396	0.11094	13.9	2	30	0.8843	2.733	0.0002733	0	173	-0.122785	-53.7859	-0.00168081	-1680.81	-0.466892
2013-09-14	RR_3	20	7.396	0.11094	13.4	2	30	0.7003	2.27	0.000227	0	169	-0.19438	-106.341	-0.00332316	-3323.16	-0.9231
2013-09-14	RR_4	20	7.396	0.11094	13.9	2	30	1.6557	2.613	0.0002613	0	163	-0.305731	-140.076	-0.00437738	-4377.38	-1.21594
2013-09-14	RR_5	20	7.396	0.11094	13.4	2	30	1.1038	2.707	0.0002707	0	177	-0.0524078	-24.0426	-0.000751332	-751.332	-0.208703
2013-09-14	RR_6	20	7.396	0.11094	13.9	2	30	0.53	1.584	0.0001584	0	176	-0.0699268	-52.851	-0.00165159	-1651.59	-0.458776
										0			0	#DIV/0!	#DIV/0!	#DIV/0!	#DIV/0!
2013-09-14	PR_1	20	7.396	0.11094	13.4	2	30	0.8834	2.429	0.0002429	0	167	-0.230868	-118.035	-0.0036886	-3688.6	-1.02461
2013-09-14	PR_2	20	7.396	0.11094	13.9	2	30	0.8267	2.073	0.0002073	0	175	-0.0874887	-50.5263	-0.00157895	-1578.95	-0.438596
2013-09-14	PR_3	20	7.396	0.11094	13.4	2	30	0.7123	2.284	0.0002284	0	173	-0.122785	-66.7609	-0.00208628	-2086.28	-0.579522
2013-09-14	PR_4	20	7.396	0.11094	13.9	2	30	0.6387	2.232	0.0002232	0	177	-0.0524078	-28.1103	-0.000878448	-878.448	-0.244013
2013-09-14	PR_5	20	7.396	0.11094	13.4	2	30	0.7237	1.953	0.0001953	0	175	-0.0874887	-55.6319	-0.0017385	-1738.5	-0.482916
2013-09-14	PR_6	20	7.396	0.11094	13.9	2	30	0.745	1.987	0.0001987	0	175	-0.0874887	-52.7131	-0.00164728	-1647.28	-0.457579
										0			0		0	0	0
2013-09-15	BR_1	22	7.134	0.10701	13.5	2	30	0.8566	2.107	0.0002107	0	173	-0.122785	-69.2885	-0.00216527	-2165.27	-0.601463
2013-09-15	BR_2	22	7.134	0.10701	13.6	2	30	0.4776		0	0	166	-0.249328		0	0	0
2013-09-15	BR_3	22	7.134	0.10701	13.5	2	30	1.0061	3.129	0.0003129	0	160	-0.36397	-138.306	-0.00432207	-4322.07	-1.20058
2013-09-15	BR_4	22	7.134	0.10701	13.6	2	30	0.8845	2.573	0.0002573	0	169	-0.19438	-89.1639	-0.00278637	-2786.37	-0.773992
2013-09-15	BR_5	22	7.134	0.10701	13.5	2	30	0.8712	2.384	0.0002384	0	172	-0.140541	-70.0936	-0.00219042	-2190.42	-0.608451
2013-09-15	BR_6	22	7.134	0.10701	13.6	2	30	1.1763	3.022	0.0003022	0	166	-0.249328	-97.3763	-0.00304301	-3043.01	-0.84528
										0			0		0	0	0
2013-09-15	RR_1	22	7.134	0.10701	13.5	2	30	0.689	2.264	0.0002264	0	174	-0.105104	-55.1983	-0.00172495	-1724.95	-0.479152
2013-09-15	RR_2	22	7.134	0.10701	13.6	2	30	1.3635	3.614	0.0003614	0	170	-0.176327	-57.5847	-0.00179952	-1799.52	-0.499867
2013-09-15	RR_3	22	7.134	0.10701	13.5	2	30	1.464	3.737	0.0003737	0	170	-0.176327	-56.1019	-0.00175318	-1753.18	-0.486996
2013-09-15	RR_4	22	7.134	0.10701	13.6	2	30	1.0532	2.85	0.000285	0	174	-0.105104	-43.5263	-0.0013602	-1360.2	-0.377833
2013-09-15	RR_5	22	7.134	0.10701	13.5	2	30	1.0546	2.158	0.0002158	0	168	-0.212557	-117.113	-0.00365978	-3659.78	-1.01661
2013-09-15	RR_6	22	7.134	0.10701	13.6	2	30	0.9413	3.116	0.0003116	0	169	-0.19438	-73.6261	-0.00230081	-2300.81	-0.639115
										0			0		0	0	0
2013-09-15	PR_1	22	7.134	0.10701	13.5	2	30	1.5397	3.72	0.000372	0	173	-0.122785	-39.2449	-0.0012264	-1226.4	-0.340667
2013-09-15	PR_2	22	7.134	0.10701	13.6	2	30	1.2746	3.345	0.0003345	0	169	-0.19438	-68.5856	-0.0021433	-2143.3	-0.595361
2013-09-15	PR_3	22	7.134	0.10701	13.5	2	30	1.1737	3.242	0.0003242	0	171	-0.158384	-58.0873	-0.00181523	-1815.23	-0.50423
2013-09-15	PR_5	22	7.134	0.10701	13.5	2	30	1.4245	3.89	0.000389	0	173	-0.122785	-37.5298	-0.00117281	-1172.81	-0.325779
2013-09-15	PR_6	22	7.134	0.10701	13.5	2	30	1.3204	2.31	0.000231	0	168	-0.212557	-109.407	-0.00341896	-3418.96	-0.949712
2013-09-15	PR_7	22	7.134	0.10701	13.6	2	30	0.7055	2.077	0.0002077	0	156	-0.445229	-253.002	-0.0079063	-7906.3	-2.19619
										0			0		0	0	0
2013-09-16	BR_1	24	6.888	0.10332	14.2	2	30	1.3215	2.777	0.0002777	0	148	-0.624869	-245.584	-0.00767451	-7674.51	-2.13181
2013-09-16	BR_2	24	6.888	0.10332	14.4	2	30	0.8728	2.55	0.000255	0	164	-0.286745	-121.023	-0.00378198	-3781.98	-1.05055
2013-09-16	BR_3	24	6.888	0.10332	14.2	2	30	1.4281	3.573	0.0003573	0	168	-0.212557	-64.9275	-0.00202898	-2028.98	-0.563607
2013-09-16	BR_4	24	6.888	0.10332	14.4	2	30	0.6946	2.185	0.0002185	0	166	-0.249328	-122.81	-0.0038378	-3837.8	-1.06606
2013-09-16	BR_5	24	6.888	0.10332	14.2	2	30	0.8448	2.192	0.0002192	0	170	-0.176327	-87.7941	-0.00274357	-2743.57	-0.762102
2013-09-16	BR_6	24	6.888	0.10332	14.4	2	30	0.7422	1.88	0.000188	0	169	-0.19438	-111.278	-0.00347742	-3477.42	-0.965951
										0			0		0	0	0
2013-09-16	RR_1	24	6.888	0.10332	14.2	2	30	1.2942	3.161	0.0003161	0	167	-0.230868	-79.7126	-0.00249102	-2491.02	-0.69195
2013-09-16	RR_2	24	6.888	0.10332	14.4	2	30	1.085	2.842	0.0002842	0	163	-0.305731	-115.779	-0.00361808	-3618.08	-1.00502
2013-09-16	RR_3	24	6.888	0.10332	14.2	2	30	0.8405	2.215	0.0002215	0	166	-0.249328	-122.853	-0.00383915	-3839.15	-1.06643
2013-09-16	RR_4	24	6.888	0.10332	14.4	2	30	1.3582	3.032	0.0003032	0	165	-0.267949	-95.1122	-0.00297226	-2972.26	-0.825627
2013-09-16	RR_5	24	6.888	0.10332	14.2	2	30	0.982	2.17	0.000217	0	170	-0.176327	-88.6842	-0.00277138	-2771.38	-0.769828
2013-09-16	RR_6	24	6.888	0.10332	14.4	2	30	0.9934	2.559	0.0002559	0	162	-0.32492	-136.653	-0.0042704	-4270.4	-1.18622
										0			0		0	0	0
2013-09-16	PR_1	24	6.888	0.10332	14.2	2	30	0.8471	2.324	0.0002324	0	166	-0.249328	-117.091	-0.00365908	-3659.08	-1.01641
2013-09-16	PR_2	24	6.888	0.10332	14.4	2	30	1.7085	4.569	0.0004569	0	158	-0.404026	-95.1703	-0.00297407	-2974.07	-0.826131
2013-09-16	PR_3	24	6.888	0.10332	14.2	2	30	1.3628	3.299	0.0003299	0	167	-0.230868	-76.3781	-0.00238682	-2386.82	-0.663005
2013-09-16	PR_4	24	6.888	0.10332	14.4	2	30	0.7871	2.381	0.0002381	0	162	-0.32492	-146.869	-0.00458965	-4589.65	-1.2749
2013-09-16	PR_5	24	6.888	0.10332	14.2	2	30	1.5938	2.732	0.0002732	0	166	-0.249328	-99.6042	-0.00311263	-3112.63	-0.86462
2013-09-16	PR_6	24	6.888	0.10332	14.4	2	30	0.9297	2.842	0.0002842	0	166	-0.249328	-94.4192	-0.0029506	-2950.6	-0.819611
										0			0		0	0	0
2013-09-17	BR_1	26	6.658	0.09987	14.8	2	30	0.9836	2.566	0.0002566	0	164	-0.286745	-113.111	-0.00353471	-3534.71	-0.981865
2013-09-17	BR_2	26	6.658	0.09987	14.6	2	30	0.7119	1.949	0.0001949	0	147	-0.649408	-341.884	-0.0106839	-10683.9	-2.96774
2013-09-17	BR_3	26	6.658	0.09987	14.8	2	30	0.9338	2.497	0.0002497	0	167	-0.230868	-93.5858	-0.00292456	-2924.56	-0.812377
2013-09-17	BR_4	26	6.658	0.09987	14.6	2	30	0.9624	2.38	0.000238	0	158	-0.404026	-174.183	-0.00544322	-5443.22	-1.51201
2013-09-17	BR_5	26	6.658	0.09987	14.8	2	30	0.8636	2.545	0.0002545	0	149	-0.600861	-238.974	-0.00746794	-7467.94	-2.07443
2013-09-17	BR_6	26	6.658	0.09987	14.6	2	30	1.3675	3.199	0.0003199	0	162	-0.32492	-104.216	-0.00325676	-3256.76	-0.904655
										0			0		0	0	0
2013-09-17	RR_1	26	6.658	0.09987	14.8	2	30	1.1977	2.906	0.0002906	0	157	-0.424475	-147.85	-0.00462031	-4620.31	-1.28342
2013-09-17	RR_2	26	6.658	0.09987	14.6	2	30	0.7723	2.087	0.0002087	0	155	-0.466308	-229.257	-0.0071643	-7164.3	-1.99008
2013-09-17	RR_3	26	6.658	0.09987	14.8	2	30	0.8324	2.485	0.0002485	0	150	-0.57735	-235.168	-0.00734899	-7348.99	-2.04139
2013-09-17	RR_4	26	6.658	0.09987	14.6	2	30	0.7516	2.474	0.0002474	0	146	-0.674509	-279.744	-0.00874201	-8742.01	-2.42834
2013-09-17	RR_5	26	6.658	0.09987	14.8	2	30	1.029	2.724	0.0002724	0	161	-0.344328	-127.947	-0.00399834	-3998.34	-1.11065
2013-09-17	RR_7	26	6.658	0.09987	14.6	2	30	0.9067	2.305	0.0002305	0	165	-0.267949	-119.277	-0.00372739	-3727.39	-1.03539
										0			0		0	0	0
2013-09-17	PR_1	26	6.658	0.09987	14.8	2	30	0.7613	1.735	0.0001735	0	165	-0.267949	-156.321	-0.00488503	-4885.03	-1.35695
2013-09-17	PR_2	26	6.658	0.09987	14.6	2	30	0.9673	2.43	0.000243	0	161	-0.344328	-145.392	-0.00454348	-4543.48	-1.26208
2013-09-17	PR_3	26	6.658	0.09987	14.8	2	30	0.9066	1.938	0.0001938	0	158	-0.404026	-211.018	-0.00659433	-6594.33	-1.83176
2013-09-17	PR_5	26	6.658	0.09987	14.8	2	30	0.666	2.03	0.000203	0	162	-0.32492	-162.011	-0.00506284	-5062.84	-1.40635
2013-09-17	PR_7	26	6.658	0.09987	14.8	2	30	0.8136	2.072	0.0002072	0	163	-0.305731	-149.353	-0.00466728	-4667.28	-1.29647
2013-09-17	PR_8	26	6.658	0.09987	14.6	2	30	0.7576	2.186	0.0002186	0	150	-0.57735	-270.996	-0.00846862	-8468.62	-2.35239

## Sheet: ANOVA
380 ppm						550 ppm						750 ppm
Temperature	Taxa Fot. Líq.		Mean		Error	Temperature	Taxa Fot. Líq.		Mean		Error	Temperature	Taxa Fot. Líq.		Mean		Error
	(µmol O2/m2/h)	(µmol O2/m2/s-1)					(µmol O2/m2/h)	(µmol O2/m2/s-1)					(µmol O2/m2/h)	(µmol O2/m2/s-1)
12	-0.0623002	-0.173056	-0.0687198	0.034279	0.0139943	12	-2.1956e-16	-6.09889e-16	-0.127523	0.107576	0.0439178	12	-0.0790794	-0.219665	-0.105255	0.0607397	0.0247969
12	-0.112547	-0.31263	-0.190888	0.0952195	0.0388732	12	-0.0443373	-0.123159	-0.354231	0.298823	0.121994	12	-0.101799	-0.282775	-0.292375	0.168721	0.0688803
12	-0.0428204	-0.118946				12	-0.248522	-0.690339				12	-0.0234207	-0.0650574
12	-0.0452963	-0.125823				12	-0.184429	-0.512304				12	-0.140421	-0.390059
12	-0.0384643	-0.106845				12	-0.234102	-0.650284				12	-0.084647	-0.235131
12	-0.110891	-0.308031				12	-0.0537475	-0.149299				12	-0.202163	-0.561565
14	-0.148447	-0.412353	-0.171131	0.0852143	0.0347886	14	-0.115155	-0.319875	-0.160511	0.0568338	0.0232023	14	-0.216337	-0.600937	-0.195707	0.096849	0.0395384
14	-0.339589	-0.943302	-0.475365	0.236706	0.096635	14	-0.249613	-0.693371	-0.445863	0.157872	0.0644508	14	-0.195942	-0.544282	-0.543632	0.269025	0.109829
14	-0.105778	-0.293827				14	-0.20031	-0.556417				14	-0.249728	-0.69369
14	-0.145069	-0.402969				14	-0.0944343	-0.262318				14	-0.022802	-0.0633388
14	-0.121736	-0.338155				14	-0.15684	-0.435667				14	-0.17818	-0.494944
14	-0.166171	-0.461585				14	-0.146712	-0.407533				14	-0.311255	-0.864597
16	-0.260891	-0.724697	-0.214609	0.10357	0.0422821	16	-0.198144	-0.550401	-0.232917	0.103877	0.0424074	16	-0.284653	-0.790704	-0.227283	0.0926476	0.0378232
16	-0.263152	-0.730978	-0.596136	0.287693	0.11745	16	-0.119185	-0.331069	-0.646991	0.288546	0.117798	16	-0.140503	-0.390286	-0.631343	0.257354	0.105065
16	-0.17636	-0.489889				16	-0.155441	-0.43178				16	-0.157236	-0.436766
16	-0.359181	-0.997724				16	-0.402282	-1.11745				16	-0.179718	-0.499216
16	-0.17122	-0.47561				16	-0.303162	-0.842118				16	-0.384815	-1.06893
16	-0.056849	-0.157914				16	-0.219285	-0.609125				16	-0.216776	-0.602156
18	-0.157477	-0.437435	-0.202303	0.0743167	0.0303397	18	-0.0783531	-0.217647	-0.132546	0.0398857	0.0162833	18	-0.134119	-0.372553	-0.164902	0.0435615	0.0177839
18	-0.170555	-0.473764	-0.561952	0.206435	0.0842769	18	-0.151018	-0.419493	-0.390149	0.112762	0.0460349	18	-0.103618	-0.287828	-0.45806	0.121004	0.0493998
18	-0.190031	-0.527865				18	-0.129515	-0.359765				18	-0.185031	-0.513975
18	-0.117004	-0.325012				18	-0.117822	-0.327284				18	-0.151261	-0.420171
18	-0.321063	-0.891841				18	-0.18602	-0.516722				18	-0.191382	-0.531618
18	-0.257686	-0.715793				18	-0.179993	-0.49998				18	-0.223997	-0.622215
20	-0.102887	-0.285799	-0.261673	0.237414	0.096924	20	-0.488573	-1.35715	-0.280306	0.164693	0.0672354	20	-0.36886	-1.02461	-0.193634	0.0944717	0.0385679
20	-0.190838	-0.530106	-0.726869	0.659484	0.269233	20	-0.168081	-0.466892	-0.77176	0.462777	0.188928	20	-0.157895	-0.438596	-0.537873	0.262421	0.107133
20	-0.277215	-0.770043				20	-0.332316	-0.9231				20	-0.208628	-0.579522
20	-0.0739886	-0.205524				20	-0.437738	-1.21594				20	-0.0878448	-0.244013
20	-0.202338	-0.56205				20	-0.0751332	-0.208703				20	-0.17385	-0.482916
20	-0.722769	-2.00769				20	-0.165159	-0.458776				20	-0.164728	-0.457579
22	-0.216527	-0.601463	-0.290143	0.0880196	0.0393636	22	-0.172495	-0.479152	-0.199154	0.0832098	0.0339703	22	-0.12264	-0.340667	-0.294717	0.25633	0.104646
22		0	-0.671627	0.395074	0.176683	22	-0.179952	-0.499867	-0.583261	0.228109	0.093125	22	-0.21433	-0.595361	-0.818657	0.712027	0.290684
22	-0.432207	-1.20058				22	-0.175318	-0.486996				22	-0.181523	-0.50423
22	-0.278637	-0.773992				22	-0.13602	-0.377833				22	-0.117281	-0.325779
22	-0.219042	-0.608451				22	-0.365978	-1.01661				22	-0.341896	-0.949712
22	-0.304301	-0.84528				22	-0.230081	-0.639115				22	-0.79063	-2.19619
24	-0.767451	-2.13181	-0.392405	0.196356	0.080162	24	-0.249102	-0.69195	-0.299878	0.0614352	0.0250808	24	-0.365908	-1.01641	-0.327881	0.0759838	0.0310203
24	-0.378198	-1.05055	-1.09001	0.545434	0.222672	24	-0.361808	-1.00502	-0.92418	0.191262	0.0780823	24	-0.297407	-0.826131	-0.91078	0.211066	0.0861674
24	-0.202898	-0.563607				24	-0.383915	-1.06643				24	-0.238682	-0.663005
24	-0.38378	-1.06606				24	-0.297226	-0.825627				24	-0.458965	-1.2749
24	-0.274357	-0.762102				24	-0.277138	-0.769828				24	-0.311263	-0.86462
24	-0.347742	-0.965951				24	-0.42704	-1.18622				24	-0.29506	-0.819611
26	-0.353471	-0.981865	-0.555184	0.304171	0.124177	26	-0.462031	-1.28342	-0.602406	0.197951	0.080813	26	-0.488503	-1.35695	-0.57036	0.154526	0.0630851
26	-1.06839	-2.96774	-1.54218	0.844918	0.344936	26	-0.71643	-1.99008	-1.64821	0.579251	0.236478	26	-0.454348	-1.26208	-1.58433	0.42924	0.175236
26	-0.292456	-0.812377				26	-0.734899	-2.04139				26	-0.659433	-1.83176
26	-0.544322	-1.51201				26	-0.874201	-2.42834				26	-0.506284	-1.40635
26	-0.746794	-2.07443				26	-0.399834	-1.11065				26	-0.466728	-1.29647
26	-0.325676	-0.904655				26	-0.372739	-1.03539				26	-0.846862	-2.35239

## Sheet: Respiration
	Temperature	CO2	Mean	Standard error
	12	380	-0.190888	0.0388732
	14	380	-0.475365	0.096635
	16	380	-0.596136	0.11745
	18	380	-0.561952	0.0842769
	20	380	-0.726869	0.269233
	22	380	-0.671627	0.176683
	24	380	-1.09001	0.222672
	26	380	-1.54218	0.344936
	12	550	-0.354231	0.121994
	14	550	-0.445863	0.0644508
	16	550	-0.646991	0.117798
	18	550	-0.390149	0.0460349
	20	550	-0.77176	0.188928
	22	550	-0.583261	0.093125
	24	550	-0.92418	0.0780823
	26	550	-1.64821	0.236478
	12	750	-0.292375	0.0688803
	14	750	-0.543632	0.109829
	16	750	-0.631343	0.105065
	18	750	-0.45806	0.0493998
	20	750	-0.537873	0.107133
	22	750	-0.818657	0.290684
	24	750	-0.91078	0.0861674
	26	750	-1.58433	0.175236
