# Supplementary material for: A direct CO2 control system for ocean acidification experiments: testing effects on the coralline red algae Phymatolithon lusitanicum
Source: PeerJ. 2016 Sep 27;4:e2503. doi: 10.7717/peerj.2503 (PMC5045892; doi:10.7717/peerj.2503)
Supplement: Supplemental Information 1 [file peerj-04-2503-s001.zip › rawdata/peerj-10500-Raw_data_Fig._3..xls]

## Sheet: Sheet1
Hours	pCO2	set point
1899-12-31 00:24:02	405	400
1899-12-31 00:47:57	405	400
1899-12-31 01:12:00	405	400
1899-12-31 01:36:02	404	400
1899-12-31 01:59:57	404	400
1899-12-31 02:24:00	404	400
1899-12-31 02:48:02	403	400
1899-12-31 03:11:57	403	400
1899-12-31 03:36:00	402	400
1899-12-31 04:00:02	402	400
1899-12-31 04:23:57	402	400
1899-12-31 04:48:00	403	400
1899-12-31 05:12:02	403	400
1899-12-31 05:35:57	403	400
1899-12-31 06:00:00	403	400
1899-12-31 06:24:02	403	400
1899-12-31 06:47:57	403	400
1899-12-31 07:12:00	403	400
1899-12-31 07:36:02	404	400
1899-12-31 07:59:57	404	400
1899-12-31 08:24:00	404	400
1899-12-31 08:48:02	404	400
1899-12-31 09:11:57	404	400
1899-12-31 09:36:00	404	400
1899-12-31 10:00:02	403	400
1899-12-31 10:23:57	403	400
1899-12-31 10:48:00	402	400
1899-12-31 11:12:02	402	400
1899-12-31 11:35:57	402	400
1899-12-31 12:00:00	402	400
1899-12-31 12:24:02	402	400
1899-12-31 12:47:57	402	400
1899-12-31 13:12:00	403	400
1899-12-31 13:36:02	403	400
1899-12-31 13:59:57	404	400
1899-12-31 14:24:00	404	400
1899-12-31 14:48:02	404	400
1899-12-31 15:11:57	405	400
1899-12-31 15:36:00	405	400
1899-12-31 16:00:02	405	400
1899-12-31 16:23:57	405	400
1899-12-31 16:48:00	406	400
1899-12-31 17:12:02	406	400
1899-12-31 17:35:57	405	400
1899-12-31 18:00:00	405	400
1899-12-31 18:24:02	404	400
1899-12-31 18:47:57	404	400
1899-12-31 19:12:00	404	400
1899-12-31 19:36:02	404	400
1899-12-31 19:59:57	404	400
1899-12-31 20:24:00	404	400
1899-12-31 20:48:02	404	400
1899-12-31 21:11:57	404	400
1899-12-31 21:36:00	405	400
1899-12-31 22:00:02	405	400
1899-12-31 22:23:57	405	400
1899-12-31 22:48:00	405	400
1899-12-31 23:12:02	405	400
1899-12-31 23:35:57	405	400
1900-01-01	405	400
1900-01-01 00:24:02	405	400
1900-01-01 00:47:57	405	400
1900-01-01 01:12:00	405	400
1900-01-01 01:36:02	405	400
1900-01-01 01:59:57	404	400
1900-01-01 02:24:00	403	400
1900-01-01 02:48:02	403	400
1900-01-01 03:11:57	403	400
1900-01-01 03:36:00	403	400
1900-01-01 04:00:02	403	400
1900-01-01 04:23:57	403	400
1900-01-01 04:48:00	403	400
1900-01-01 05:12:02	404	400
1900-01-01 05:35:57	404	400
1900-01-01 06:00:00	404	400
1900-01-01 06:24:02	404	400
1900-01-01 06:47:57	404	400
1900-01-01 07:12:00	404	400
1900-01-01 07:36:02	404	400
1900-01-01 07:59:57	404	400
1900-01-01 08:24:00	404	400
1900-01-01 08:48:02	404	400
1900-01-01 09:11:57	404	400
1900-01-01 09:36:00	403	400
1900-01-01 10:00:02	403	400
1900-01-01 10:23:57	402	400
1900-01-01 10:48:00	402	400
1900-01-01 11:12:02	402	400
1900-01-01 11:35:57	402	400
1900-01-01 12:00:00	402	400
1900-01-01 12:24:02	403	400
1900-01-01 12:47:57	403	400
1900-01-01 13:12:00	403	400
1900-01-01 13:36:02	404	400
1900-01-01 13:59:57	404	400
1900-01-01 14:24:00	404	400
1900-01-01 14:48:02	405	400
1900-01-01 15:11:57	405	400
1900-01-01 15:36:00	405	400
1900-01-01 16:00:02	405	400
1900-01-01 16:23:57	404	400
1900-01-01 16:48:00	404	400
1900-01-01 17:12:02	404	400
1900-01-01 17:35:57	404	400
1900-01-01 18:00:00	403	400
1900-01-01 18:24:02	403	400
1900-01-01 18:47:57	402	400
1900-01-01 19:12:00	403	400
1900-01-01 19:36:02	403	400
1900-01-01 19:59:57	403	400
1900-01-01 20:24:00	403	400
1900-01-01 20:48:02	403	400
1900-01-01 21:11:57	404	400
1900-01-01 21:36:00	404	400
1900-01-01 22:00:02	404	400
1900-01-01 22:23:57	404	400
1900-01-01 22:48:00	404	400
1900-01-01 23:12:02	404	400
1900-01-01 23:35:57	404	400
1900-01-02	404	400
1900-01-02 00:24:02	404	400
1900-01-02 00:47:57	403	400
1900-01-02 01:12:00	403	400
1900-01-02 01:36:02	402	400
1900-01-02 01:59:57	402	400
1900-01-02 02:24:00	401	400
1900-01-02 02:48:02	402	400
1900-01-02 03:11:57	402	400
1900-01-02 03:36:00	402	400
1900-01-02 04:00:02	402	400
1900-01-02 04:23:57	403	400
1900-01-02 04:48:00	403	400
1900-01-02 05:12:02	403	400
1900-01-02 05:35:57	403	400
1900-01-02 06:00:00	404	400
1900-01-02 06:24:02	404	400
1900-01-02 06:47:57	404	400
1900-01-02 07:12:00	404	400
1900-01-02 07:36:02	404	400
1900-01-02 07:59:57	404	400
1900-01-02 08:24:00	404	400
1900-01-02 08:48:02	403	400
1900-01-02 09:11:57	403	400
1900-01-02 09:36:00	402	400
1900-01-02 10:00:02	402	400
1900-01-02 10:23:57	402	400
1900-01-02 10:48:00	402	400
1900-01-02 11:12:02	403	400
1900-01-02 11:35:57	403	400
1900-01-02 12:00:00	403	400
1900-01-02 12:24:02	403	400
1900-01-02 12:47:57	403	400
1900-01-02 13:12:00	403	400
1900-01-02 13:36:02	403	400
1900-01-02 13:59:57	403	400
1900-01-02 14:24:00	404	400
1900-01-02 14:48:02	404	400
1900-01-02 15:11:57	404	400
1900-01-02 15:36:00	403	400
1900-01-02 16:00:02	404	400
1900-01-02 16:23:57	403	400
1900-01-02 16:48:00	403	400
1900-01-02 17:12:02	402	400
1900-01-02 17:35:57	402	400
1900-01-02 18:00:00	401	400
1900-01-02 18:24:02	402	400
1900-01-02 18:47:57	402	400
1900-01-02 19:12:00	402	400
1900-01-02 19:36:02	402	400
1900-01-02 19:59:57	402	400
1900-01-02 20:24:00	403	400
1900-01-02 20:48:02	404	400
1900-01-02 21:11:57	404	400
1900-01-02 21:36:00	404	400
1900-01-02 22:00:02	405	400
1900-01-02 22:23:57	405	400
1900-01-02 22:48:00	405	400
1900-01-02 23:12:02	405	400
1900-01-02 23:35:57	405	400
1900-01-03	405	400
1900-01-03 00:24:02	405	400
1900-01-03 00:47:57	404	400
1900-01-03 01:12:00	404	400
1900-01-03 01:36:02	403	400
1900-01-03 01:59:57	403	400
1900-01-03 02:24:00	403	400
1900-01-03 02:48:02	404	400
1900-01-03 03:11:57	404	400
1900-01-03 03:36:00	404	400
1900-01-03 04:00:02	404	400
1900-01-03 04:23:57	404	400
1900-01-03 04:48:00	404	400
1900-01-03 05:12:02	404	400
1900-01-03 05:35:57	404	400
1900-01-03 06:00:00	405	400
1900-01-03 06:24:02	405	400
1900-01-03 06:47:57	404	400
1900-01-03 07:12:00	404	400
1900-01-03 07:36:02	404	400
1900-01-03 07:59:57	404	400
1900-01-03 08:24:00	403	400
1900-01-03 08:48:02	403	400
1900-01-03 09:11:57	402	400
1900-01-03 09:36:00	402	400
1900-01-03 10:00:02	402	400
1900-01-03 10:23:57	402	400
1900-01-03 10:48:00	402	400
1900-01-03 11:12:02	403	400
1900-01-03 11:35:57	403	400
1900-01-03 12:00:00	404	400
1900-01-03 12:24:02	404	400
1900-01-03 12:47:57	404	400
1900-01-03 13:12:00	404	400
1900-01-03 13:36:02	404	400
1900-01-03 13:59:57	404	400
1900-01-03 14:24:00	404	400
1900-01-03 14:48:02	404	400
1900-01-03 15:11:57	404	400
1900-01-03 15:36:00	404	400
1900-01-03 16:00:02	403	400
1900-01-03 16:23:57	403	400
1900-01-03 16:48:00	402	400
1900-01-03 17:12:02	402	400
1900-01-03 17:35:57	402	400
1900-01-03 18:00:00	402	400
1900-01-03 18:24:02	402	400
1900-01-03 18:47:57	402	400
1900-01-03 19:12:00	402	400
1900-01-03 19:36:02	402	400
1900-01-03 19:59:57	403	400
1900-01-03 20:24:00	403	400
1900-01-03 20:48:02	403	400
1900-01-03 21:11:57	403	400
1900-01-03 21:36:00	403	400
1900-01-03 22:00:02	403	400
1900-01-03 22:23:57	403	400
1900-01-03 22:48:00	403	400
1900-01-03 23:12:02	402	400
1900-01-03 23:35:57	402	400
1900-01-04	402	400
1900-01-04 00:24:02	401	400
1900-01-04 00:47:57	401	400
1900-01-04 01:12:00	400	400
1900-01-04 01:36:02	401	400
1900-01-04 01:59:57	401	400
1900-01-04 02:24:00	401	400
1900-01-04 02:48:02	402	400
1900-01-04 03:11:57	403	400
1900-01-04 03:36:00	404	400
1900-01-04 04:00:02	405	400
1900-01-04 04:23:57	406	400
1900-01-04 04:48:00	407	400
1900-01-04 05:12:02	409	400
1900-01-04 05:35:57	409	400
1900-01-04 06:00:00	409	400
1900-01-04 06:24:02	409	400
1900-01-04 06:47:57	409	400
1900-01-04 07:12:00	409	400
1900-01-04 07:36:02	409	400
1900-01-04 07:59:57	408	400
1900-01-04 08:24:00	408	400
1900-01-04 08:48:02	408	400
1900-01-04 09:11:57	408	400
1900-01-04 09:36:00	408	400
1900-01-04 10:00:02	408	400
1900-01-04 10:23:57	408	400
1900-01-04 10:48:00	409	400
1900-01-04 11:12:02	409	400
1900-01-04 11:35:57	409	400
1900-01-04 12:00:00	409	400
1900-01-04 12:24:02	409	400
1900-01-04 12:47:57	409	400
1900-01-04 13:12:00	409	400
1900-01-04 13:36:02	408	400
1900-01-04 13:59:57	408	400
1900-01-04 14:24:00	408	400
1900-01-04 14:48:02	408	400
1900-01-04 15:11:57	408	400
1900-01-04 15:36:00	407	400
1900-01-04 16:00:02	407	400
1900-01-04 16:23:57	406	400
1900-01-04 16:48:00	406	400
1900-01-04 17:12:02	406	400
1900-01-04 17:35:57	406	400
1900-01-04 18:00:00	407	400
1900-01-04 18:24:02	407	400
1900-01-04 18:47:57	407	400
1900-01-04 19:12:00	407	400
1900-01-04 19:36:02	407	400
1900-01-04 19:59:57	407	400
1900-01-04 20:24:00	407	400
1900-01-04 20:48:02	407	400
1900-01-04 21:11:57	407	400
1900-01-04 21:36:00	407	400
1900-01-04 22:00:02	407	400
1900-01-04 22:23:57	407	400
1900-01-04 22:48:00	407	400
1900-01-04 23:12:02	406	400
1900-01-04 23:35:57	406	400
1900-01-05	405	400
1900-01-05 00:24:02	405	400
1900-01-05 00:47:57	405	400
1900-01-05 01:12:00	405	400
1900-01-05 01:36:02	405	400
1900-01-05 01:59:57	405	400
1900-01-05 02:24:00	405	400
1900-01-05 02:48:02	406	400
1900-01-05 03:11:57	406	400
1900-01-05 03:36:00	406	400
1900-01-05 04:00:02	406	400
1900-01-05 04:23:57	406	400
1900-01-05 04:48:00	406	400
1900-01-05 05:12:02	406	400
1900-01-05 05:35:57	406	400
1900-01-05 06:00:00	406	400
1900-01-05 06:24:02	406	400
1900-01-05 06:47:57	406	400
1900-01-05 07:12:00	405	400
1900-01-05 07:36:02	404	400
1900-01-05 07:59:57	404	400
1900-01-05 08:24:00	404	400
1900-01-05 08:48:02	404	400
1900-01-05 09:11:57	404	400
1900-01-05 09:36:00	405	400
1900-01-05 10:00:02	405	400
1900-01-05 10:23:57	405	400
1900-01-05 10:48:00	405	400
1900-01-05 11:12:02	405	400
1900-01-05 11:35:57	405	400
1900-01-05 12:00:00	405	400
1900-01-05 12:24:02	405	400
1900-01-05 12:47:57	405	400
1900-01-05 13:12:00	405	400
1900-01-05 13:36:02	405	400
1900-01-05 13:59:57	405	400
1900-01-05 14:24:00	405	400
1900-01-05 14:48:02	404	400
1900-01-05 15:11:57	404	400
1900-01-05 15:36:00	403	400
1900-01-05 16:00:02	403	400
1900-01-05 16:23:57	403	400
1900-01-05 16:48:00	403	400
1900-01-05 17:12:02	404	400
1900-01-05 17:35:57	404	400
1900-01-05 18:00:00	404	400
1900-01-05 18:24:02	404	400
1900-01-05 18:47:57	404	400
1900-01-05 19:12:00	404	400
1900-01-05 19:36:02	404	400
1900-01-05 19:59:57	405	400
1900-01-05 20:24:00	404	400
1900-01-05 20:48:02	404	400
1900-01-05 21:11:57	404	400
1900-01-05 21:36:00	404	400
1900-01-05 22:00:02	404	400
1900-01-05 22:23:57	404	400
1900-01-05 22:48:00	403	400
1900-01-05 23:12:02	403	400
1900-01-05 23:35:57	403	400
1900-01-06	402	400
1900-01-06 00:24:02	403	400
1900-01-06 00:47:57	403	400
1900-01-06 01:12:00	403	400
1900-01-06 01:36:02	403	400
1900-01-06 01:59:57	404	400
1900-01-06 02:24:00	404	400
1900-01-06 02:48:02	404	400
1900-01-06 03:11:57	404	400
1900-01-06 03:36:00	405	400
1900-01-06 04:00:02	405	400
1900-01-06 04:23:57	405	400
1900-01-06 04:48:00	405	400
1900-01-06 05:12:02	405	400
1900-01-06 05:35:57	405	400
1900-01-06 06:00:00	405	400
1900-01-06 06:24:02	404	400
1900-01-06 06:47:57	404	400
1900-01-06 07:12:00	403	400
1900-01-06 07:36:02	403	400
1900-01-06 07:59:57	404	400
1900-01-06 08:24:00	404	400
1900-01-06 08:48:02	404	400
1900-01-06 09:11:57	404	400
1900-01-06 09:36:00	405	400
1900-01-06 10:00:02	405	400
1900-01-06 10:23:57	405	400
1900-01-06 10:48:00	405	400
1900-01-06 11:12:02	405	400
1900-01-06 11:35:57	405	400
1900-01-06 12:00:00	405	400
1900-01-06 12:24:02	405	400
1900-01-06 12:47:57	405	400
1900-01-06 13:12:00	405	400
1900-01-06 13:36:02	405	400
1900-01-06 13:59:57	405	400
1900-01-06 14:24:00	404	400
1900-01-06 14:48:02	404	400
1900-01-06 15:11:57	403	400
1900-01-06 15:36:00	404	400
1900-01-06 16:00:02	404	400
1900-01-06 16:23:57	404	400
1900-01-06 16:48:00	404	400
1900-01-06 17:12:02	404	400
1900-01-06 17:35:57	405	400
1900-01-06 18:00:00	405	400
1900-01-06 18:24:02	405	400
1900-01-06 18:47:57	405	400
1900-01-06 19:12:00	405	400
1900-01-06 19:36:02	405	400
1900-01-06 19:59:57	405	400
1900-01-06 20:24:00	405	400
1900-01-06 20:48:02	405	400
1900-01-06 21:11:57	405	400
1900-01-06 21:36:00	405	400
1900-01-06 22:00:02	405	400
1900-01-06 22:23:57	404	400
1900-01-06 22:48:00	404	400
1900-01-06 23:12:02	404	400
1900-01-06 23:35:57	404	400
1900-01-07	404	400
1900-01-07 00:24:02	404	400
1900-01-07 00:47:57	405	400
1900-01-07 01:12:00	405	400
1900-01-07 01:36:02	405	400
1900-01-07 01:59:57	405	400
1900-01-07 02:24:00	405	400
1900-01-07 02:48:02	405	400
1900-01-07 03:11:57	406	400
1900-01-07 03:36:00	406	400
1900-01-07 04:00:02	406	400
1900-01-07 04:23:57	405	400
1900-01-07 04:48:00	406	400
1900-01-07 05:12:02	406	400
1900-01-07 05:35:57	406	400
1900-01-07 06:00:00	405	400
1900-01-07 06:24:02	404	400
1900-01-07 06:47:57	404	400
1900-01-07 07:12:00	405	400
1900-01-07 07:36:02	404	400
1900-01-07 07:59:57	405	400
1900-01-07 08:24:00	405	400
1900-01-07 08:48:02	405	400
1900-01-07 09:11:57	405	400
1900-01-07 09:36:00	406	400
1900-01-07 10:00:02	406	400
1900-01-07 10:23:57	406	400
1900-01-07 10:48:00	406	400
1900-01-07 11:12:02	406	400
1900-01-07 11:35:57	406	400
1900-01-07 12:00:00	406	400
1900-01-07 12:24:02	406	400
1900-01-07 12:47:57	406	400
1900-01-07 13:12:00	406	400
1900-01-07 13:36:02	405	400
1900-01-07 13:59:57	404	400
1900-01-07 14:24:00	404	400
1900-01-07 14:48:02	404	400
1900-01-07 15:11:57	405	400
1900-01-07 15:36:00	405	400
1900-01-07 16:00:02	405	400
1900-01-07 16:23:57	405	400
1900-01-07 16:48:00	406	400
1900-01-07 17:12:02	406	400
1900-01-07 17:35:57	406	400
1900-01-07 18:00:00	406	400
1900-01-07 18:24:02	406	400
1900-01-07 18:47:57	406	400
1900-01-07 19:12:00	406	400
1900-01-07 19:36:02	406	400
1900-01-07 19:59:57	406	400
1900-01-07 20:24:00	406	400
1900-01-07 20:48:02	406	400
1900-01-07 21:11:57	406	400
1900-01-07 21:36:00	405	400
1900-01-07 22:00:02	405	400
1900-01-07 22:23:57	404	400
1900-01-07 22:48:00	405	400
1900-01-07 23:12:02	405	400
1900-01-07 23:35:57	405	400
1900-01-08	405	400
1900-01-08 00:24:02	406	400
1900-01-08 00:47:57	406	400
1900-01-08 01:12:00	406	400
1900-01-08 01:36:02	406	400
1900-01-08 01:59:57	406	400
1900-01-08 02:24:00	406	400
1900-01-08 02:48:02	406	400
1900-01-08 03:11:57	406	400
1900-01-08 03:36:00	406	400
1900-01-08 04:00:02	406	400
1900-01-08 04:23:57	406	400
1900-01-08 04:48:00	406	400
1900-01-08 05:12:02	405	400
1900-01-08 05:35:57	404	400
1900-01-08 06:00:00	404	400
1900-01-08 06:24:02	404	400
1900-01-08 06:47:57	404	400
1900-01-08 07:12:00	404	400
1900-01-08 07:36:02	405	400
1900-01-08 07:59:57	405	400
1900-01-08 08:24:00	405	400
1900-01-08 08:48:02	405	400
1900-01-08 09:11:57	405	400
1900-01-08 09:36:00	405	400
1900-01-08 10:00:02	405	400
1900-01-08 10:23:57	405	400
1900-01-08 10:48:00	405	400
1900-01-08 11:12:02	405	400
1900-01-08 11:35:57	405	400
1900-01-08 12:00:00	405	400
1900-01-08 12:24:02	405	400
1900-01-08 12:47:57	404	400
1900-01-08 13:12:00	403	400
1900-01-08 13:36:02	403	400
1900-01-08 13:59:57	403	400
1900-01-08 14:24:00	403	400
1900-01-08 14:48:02	403	400
1900-01-08 15:11:57	404	400
1900-01-08 15:36:00	404	400
1900-01-08 16:00:02	404	400
1900-01-08 16:23:57	404	400
1900-01-08 16:48:00	404	400
1900-01-08 17:12:02	404	400
1900-01-08 17:35:57	405	400
1900-01-08 18:00:00	405	400
1900-01-08 18:24:02	404	400
1900-01-08 18:47:57	405	400
1900-01-08 19:12:00	404	400
1900-01-08 19:36:02	405	400
1900-01-08 19:59:57	404	400
1900-01-08 20:24:00	404	400
1900-01-08 20:48:02	403	400
1900-01-08 21:11:57	403	400
1900-01-08 21:36:00	403	400
1900-01-08 22:00:02	402	400
1900-01-08 22:23:57	403	400
1900-01-08 22:48:00	403	400
1900-01-08 23:12:02	403	400
1900-01-08 23:35:57	404	400
1900-01-09	404	400
1900-01-09 00:24:02	404	400
1900-01-09 00:47:57	404	400
1900-01-09 01:12:00	404	400
1900-01-09 01:36:02	405	400
1900-01-09 01:59:57	405	400
1900-01-09 02:24:00	405	400
1900-01-09 02:48:02	405	400
1900-01-09 03:11:57	405	400
1900-01-09 03:36:00	405	400
1900-01-09 04:00:02	405	400
1900-01-09 04:23:57	404	400
1900-01-09 04:48:00	403	400
1900-01-09 05:12:02	403	400
1900-01-09 05:35:57	403	400
1900-01-09 06:00:00	403	400
1900-01-09 06:24:02	403	400
1900-01-09 06:47:57	404	400
1900-01-09 07:12:00	404	400
1900-01-09 07:36:02	404	400
1900-01-09 07:59:57	404	400
1900-01-09 08:24:00	404	400
1900-01-09 08:48:02	404	400
1900-01-09 09:11:57	404	400
1900-01-09 09:36:00	404	400
1900-01-09 10:00:02	404	400
1900-01-09 10:23:57	404	400
1900-01-09 10:48:00	404	400
1900-01-09 11:12:02	404	400
1900-01-09 11:35:57	404	400
1900-01-09 12:00:00	404	400
1900-01-09 12:24:02	403	400
1900-01-09 12:47:57	402	400
1900-01-09 13:12:00	402	400
1900-01-09 13:36:02	402	400
1900-01-09 13:59:57	402	400
1900-01-09 14:24:00	402	400
1900-01-09 14:48:02	402	400
1900-01-09 15:11:57	403	400
1900-01-09 15:36:00	403	400
1900-01-09 16:00:02	403	400
1900-01-09 16:23:57	403	400
1900-01-09 16:48:00	403	400
1900-01-09 17:12:02	403	400
1900-01-09 17:35:57	404	400
1900-01-09 18:00:00	404	400
1900-01-09 18:24:02	404	400
1900-01-09 18:47:57	404	400
1900-01-09 19:12:00	403	400
1900-01-09 19:36:02	403	400
1900-01-09 19:59:57	403	400
1900-01-09 20:24:00	403	400
1900-01-09 20:48:02	402	400
1900-01-09 21:11:57	402	400
1900-01-09 21:36:00	402	400
1900-01-09 22:00:02	402	400
1900-01-09 22:23:57	403	400
1900-01-09 22:48:00	403	400
1900-01-09 23:12:02	403	400
1900-01-09 23:35:57	404	400
1900-01-10	404	400
1900-01-10 00:24:02	404	400
1900-01-10 00:47:57	404	400
1900-01-10 01:12:00	404	400
1900-01-10 01:36:02	404	400
1900-01-10 01:59:57	404	400
1900-01-10 02:24:00	404	400
1900-01-10 02:48:02	404	400
1900-01-10 03:11:57	404	400
1900-01-10 03:36:00	404	400
1900-01-10 04:00:02	403	400
1900-01-10 04:23:57	402	400
1900-01-10 04:48:00	402	400
1900-01-10 05:12:02	402	400
1900-01-10 05:35:57	402	400
1900-01-10 06:00:00	403	400
1900-01-10 06:24:02	403	400
1900-01-10 06:47:57	403	400
1900-01-10 07:12:00	404	400
1900-01-10 07:36:02	404	400
1900-01-10 07:59:57	404	400
1900-01-10 08:24:00	404	400
1900-01-10 08:48:02	405	400
1900-01-10 09:11:57	405	400
1900-01-10 09:36:00	405	400
1900-01-10 10:00:02	405	400
1900-01-10 10:23:57	405	400
1900-01-10 10:48:00	405	400
1900-01-10 11:12:02	405	400
1900-01-10 11:35:57	404	400
1900-01-10 12:00:00	403	400
1900-01-10 12:24:02	403	400
1900-01-10 12:47:57	403	400
1900-01-10 13:12:00	403	400
1900-01-10 13:36:02	403	400
1900-01-10 13:59:57	403	400
1900-01-10 14:24:00	404	400
1900-01-10 14:48:02	404	400
1900-01-10 15:11:57	404	400
1900-01-10 15:36:00	404	400
1900-01-10 16:00:02	404	400
1900-01-10 16:23:57	404	400
1900-01-10 16:48:00	404	400
1900-01-10 17:12:02	404	400
1900-01-10 17:35:57	404	400
1900-01-10 18:00:00	404	400
1900-01-10 18:24:02	404	400
1900-01-10 18:47:57	404	400
1900-01-10 19:12:00	403	400
1900-01-10 19:36:02	403	400
1900-01-10 19:59:57	402	400
1900-01-10 20:24:00	402	400
1900-01-10 20:48:02	402	400
1900-01-10 21:11:57	402	400
1900-01-10 21:36:00	403	400
1900-01-10 22:00:02	403	400
1900-01-10 22:23:57	403	400
1900-01-10 22:48:00	403	400
1900-01-10 23:12:02	403	400
1900-01-10 23:35:57	403	400
1900-01-11	403	400
1900-01-11 00:24:02	403	400
1900-01-11 00:47:57	403	400
1900-01-11 01:12:00	403	400
1900-01-11 01:36:02	403	400
1900-01-11 01:59:57	403	400
1900-01-11 02:24:00	403	400
1900-01-11 02:48:02	403	400
1900-01-11 03:11:57	402	400
1900-01-11 03:36:00	402	400
1900-01-11 04:00:02	401	400
1900-01-11 04:23:57	401	400
1900-01-11 04:48:00	401	400
1900-01-11 05:12:02	401	400
1900-01-11 05:35:57	402	400
1900-01-11 06:00:00	402	400
1900-01-11 06:24:02	403	400
1900-01-11 06:47:57	404	400
1900-01-11 07:12:00	404	400
1900-01-11 07:36:02	405	400
1900-01-11 07:59:57	406	400
1900-01-11 08:24:00	407	400
1900-01-11 08:48:02	407	400
1900-01-11 09:11:57	407	400
1900-01-11 09:36:00	407	400
1900-01-11 10:00:02	407	400
1900-01-11 10:23:57	407	400
1900-01-11 10:48:00	407	400
1900-01-11 11:12:02	406	400
1900-01-11 11:35:57	406	400
1900-01-11 12:00:00	405	400
1900-01-11 12:24:02	406	400
1900-01-11 12:47:57	406	400
1900-01-11 13:12:00	406	400
1900-01-11 13:36:02	406	400
1900-01-11 13:59:57	406	400
1900-01-11 14:24:00	407	400
1900-01-11 14:48:02	407	400
1900-01-11 15:11:57	406	400
1900-01-11 15:36:00	406	400
1900-01-11 16:00:02	407	400
1900-01-11 16:23:57	407	400
1900-01-11 16:48:00	406	400
1900-01-11 17:12:02	406	400
1900-01-11 17:35:57	406	400
1900-01-11 18:00:00	406	400
1900-01-11 18:24:02	406	400
1900-01-11 18:47:57	405	400
1900-01-11 19:12:00	404	400
1900-01-11 19:36:02	404	400
1900-01-11 19:59:57	404	400
1900-01-11 20:24:00	404	400
1900-01-11 20:48:02	404	400
1900-01-11 21:11:57	405	400
1900-01-11 21:36:00	405	400
1900-01-11 22:00:02	405	400
1900-01-11 22:23:57	405	400
1900-01-11 22:48:00	405	400
1900-01-11 23:12:02	405	400
1900-01-11 23:35:57	405	400
1900-01-12	405	400
1900-01-12 00:24:02	405	400
1900-01-12 00:47:57	405	400
1900-01-12 01:12:00	405	400
1900-01-12 01:36:02	405	400
1900-01-12 01:59:57	405	400
1900-01-12 02:24:00	404	400
1900-01-12 02:48:02	404	400
1900-01-12 03:11:57	403	400
1900-01-12 03:36:00	403	400
1900-01-12 04:00:02	403	400
1900-01-12 04:23:57	404	400
1900-01-12 04:48:00	404	400
1900-01-12 05:12:02	404	400
1900-01-12 05:35:57	404	400
1900-01-12 06:00:00	404	400
1900-01-12 06:24:02	404	400
1900-01-12 06:47:57	404	400
1900-01-12 07:12:00	404	400
1900-01-12 07:36:02	404	400
1900-01-12 07:59:57	404	400
1900-01-12 08:24:00	404	400
1900-01-12 08:48:02	404	400
1900-01-12 09:11:57	404	400
1900-01-12 09:36:00	404	400
1900-01-12 10:00:02	403	400
1900-01-12 10:23:57	403	400
1900-01-12 10:48:00	402	400
1900-01-12 11:12:02	402	400
1900-01-12 11:35:57	402	400
1900-01-12 12:00:00	402	400
1900-01-12 12:24:02	402	400
1900-01-12 12:47:57	403	400
1900-01-12 13:12:00	403	400
1900-01-12 13:36:02	403	400
1900-01-12 13:59:57	403	400
1900-01-12 14:24:00	403	400
1900-01-12 14:48:02	403	400
1900-01-12 15:11:57	403	400
1900-01-12 15:36:00	403	400
1900-01-12 16:00:02	403	400
1900-01-12 16:23:57	403	400
1900-01-12 16:48:00	403	400
1900-01-12 17:12:02	403	400
1900-01-12 17:35:57	403	400
1900-01-12 18:00:00	403	400
1900-01-12 18:24:02	402	400
1900-01-12 18:47:57	402	400
1900-01-12 19:12:00	402	400
1900-01-12 19:36:02	402	400
1900-01-12 19:59:57	402	400
1900-01-12 20:24:00	402	400
1900-01-12 20:48:02	403	400
1900-01-12 21:11:57	403	400
1900-01-12 21:36:00	404	400
1900-01-12 22:00:02	404	400
1900-01-12 22:23:57	404	400
1900-01-12 22:48:00	404	400
1900-01-12 23:12:02	404	400
1900-01-12 23:35:57	405	400
1900-01-13	405	400
1900-01-13 00:24:02	404	400
1900-01-13 00:47:57	405	400
1900-01-13 01:12:00	405	400
1900-01-13 01:36:02	404	400
1900-01-13 01:59:57	404	400
1900-01-13 02:24:00	403	400
1900-01-13 02:48:02	403	400
1900-01-13 03:11:57	403	400
1900-01-13 03:36:00	404	400
1900-01-13 04:00:02	404	400
1900-01-13 04:23:57	404	400
1900-01-13 04:48:00	404	400
1900-01-13 05:12:02	405	400
1900-01-13 05:35:57	405	400
1900-01-13 06:00:00	405	400
1900-01-13 06:24:02	405	400
1900-01-13 06:47:57	405	400
1900-01-13 07:12:00	405	400
1900-01-13 07:36:02	405	400
1900-01-13 07:59:57	405	400
1900-01-13 08:24:00	406	400
1900-01-13 08:48:02	405	400
1900-01-13 09:11:57	405	400
1900-01-13 09:36:00	404	400
1900-01-13 10:00:02	404	400
1900-01-13 10:23:57	404	400
1900-01-13 10:48:00	403	400
1900-01-13 11:12:02	404	400
1900-01-13 11:35:57	405	400
1900-01-13 12:00:00	405	400
1900-01-13 12:24:02	405	400
1900-01-13 12:47:57	405	400
1900-01-13 13:12:00	406	400
1900-01-13 13:36:02	406	400
1900-01-13 13:59:57	406	400
1900-01-13 14:24:00	406	400
1900-01-13 14:48:02	407	400
1900-01-13 15:11:57	406	400
1900-01-13 15:36:00	407	400
1900-01-13 16:00:02	407	400
1900-01-13 16:23:57	407	400
1900-01-13 16:48:00	407	400
1900-01-13 17:12:02	406	400
1900-01-13 17:35:57	406	400
1900-01-13 18:00:00	406	400
1900-01-13 18:24:02	405	400
1900-01-13 18:47:57	405	400
1900-01-13 19:12:00	406	400
1900-01-13 19:36:02	406	400
1900-01-13 19:59:57	406	400
1900-01-13 20:24:00	407	400
1900-01-13 20:48:02	407	400
1900-01-13 21:11:57	407	400
1900-01-13 21:36:00	408	400
1900-01-13 22:00:02	408	400
1900-01-13 22:23:57	408	400
1900-01-13 22:48:00	408	400
1900-01-13 23:12:02	408	400
1900-01-13 23:35:57	408	400
1900-01-14	409	400
1900-01-14 00:24:02	408	400
1900-01-14 00:47:57	408	400
1900-01-14 01:12:00	408	400
1900-01-14 01:36:02	407	400
1900-01-14 01:59:57	407	400
1900-01-14 02:24:00	407	400
1900-01-14 02:48:02	408	400
1900-01-14 03:11:57	408	400
1900-01-14 03:36:00	408	400
1900-01-14 04:00:02	408	500
1900-01-14 04:23:57	409	500
1900-01-14 04:48:00	409	500
1900-01-14 05:12:02	409	500
1900-01-14 05:35:57	410	500
1900-01-14 06:00:00	411	500
1900-01-14 06:24:02	412	500
1900-01-14 06:47:57	414	500
1900-01-14 07:12:00	417	500
1900-01-14 07:36:02	420	500
1900-01-14 07:59:57	424	500
1900-01-14 08:24:00	427	500
1900-01-14 08:48:02	431	500
1900-01-14 09:11:57	434	500
1900-01-14 09:36:00	438	500
1900-01-14 10:00:02	442	500
1900-01-14 10:23:57	447	500
1900-01-14 10:48:00	452	500
1900-01-14 11:12:02	457	500
1900-01-14 11:35:57	462	500
1900-01-14 12:00:00	468	500
1900-01-14 12:24:02	474	500
1900-01-14 12:47:57	479	500
1900-01-14 13:12:00	485	500
1900-01-14 13:36:02	491	500
1900-01-14 13:59:57	499	500
1900-01-14 14:24:00	505	500
1900-01-14 14:48:02	512	500
1900-01-14 15:11:57	518	500
1900-01-14 15:36:00	524	500
1900-01-14 16:00:02	531	500
1900-01-14 16:23:57	536	500
1900-01-14 16:48:00	542	500
1900-01-14 17:12:02	548	500
1900-01-14 17:35:57	553	500
1900-01-14 18:00:00	559	500
1900-01-14 18:24:02	565	500
1900-01-14 18:47:57	572	500
1900-01-14 19:12:00	578	500
1900-01-14 19:36:02	584	500
1900-01-14 19:59:57	589	500
1900-01-14 20:24:00	595	500
1900-01-14 20:48:02	600	500
1900-01-14 21:11:57	605	500
1900-01-14 21:36:00	610	500
1900-01-14 22:00:02	616	500
1900-01-14 22:23:57	619	500
1900-01-14 22:48:00	622	500
1900-01-14 23:12:02	625	500
1900-01-14 23:35:57	627	500
1900-01-15	627	500
1900-01-15 00:24:02	626	500
1900-01-15 00:47:57	625	500
1900-01-15 01:12:00	625	500
1900-01-15 01:36:02	624	500
1900-01-15 01:59:57	623	500
1900-01-15 02:24:00	623	500
1900-01-15 02:48:02	622	500
1900-01-15 03:11:57	621	500
1900-01-15 03:36:00	620	500
1900-01-15 04:00:02	619	500
1900-01-15 04:23:57	618	500
1900-01-15 04:48:00	616	500
1900-01-15 05:12:02	615	500
1900-01-15 05:35:57	613	500
1900-01-15 06:00:00	611	500
1900-01-15 06:24:02	609	500
1900-01-15 06:47:57	607	500
1900-01-15 07:12:00	606	500
1900-01-15 07:36:02	604	500
1900-01-15 07:59:57	602	500
1900-01-15 08:24:00	599	500
1900-01-15 08:48:02	597	500
1900-01-15 09:11:57	595	500
1900-01-15 09:36:00	593	500
1900-01-15 10:00:02	592	500
1900-01-15 10:23:57	591	500
1900-01-15 10:48:00	590	500
1900-01-15 11:12:02	589	500
1900-01-15 11:35:57	589	500
1900-01-15 12:00:00	589	500
1900-01-15 12:24:02	589	500
1900-01-15 12:47:57	589	500
1900-01-15 13:12:00	589	500
1900-01-15 13:36:02	589	500
1900-01-15 13:59:57	589	500
1900-01-15 14:24:00	588	500
1900-01-15 14:48:02	587	500
1900-01-15 15:11:57	586	500
1900-01-15 15:36:00	585	500
1900-01-15 16:00:02	584	500
1900-01-15 16:23:57	582	500
1900-01-15 16:48:00	581	500
1900-01-15 17:12:02	581	500
1900-01-15 17:35:57	582	500
1900-01-15 18:00:00	582	500
1900-01-15 18:24:02	583	500
1900-01-15 18:47:57	584	500
1900-01-15 19:12:00	585	500
1900-01-15 19:36:02	586	500
1900-01-15 19:59:57	586	500
1900-01-15 20:24:00	585	500
1900-01-15 20:48:02	584	500
1900-01-15 21:11:57	583	500
1900-01-15 21:36:00	582	500
1900-01-15 22:00:02	581	500
1900-01-15 22:23:57	580	500
1900-01-15 22:48:00	579	500
1900-01-15 23:12:02	578	500
1900-01-15 23:35:57	576	500
1900-01-16	574	500
1900-01-16 00:24:02	573	500
1900-01-16 00:47:57	573	500
1900-01-16 01:12:00	573	500
1900-01-16 01:36:02	574	500
1900-01-16 01:59:57	575	500
1900-01-16 02:24:00	576	500
1900-01-16 02:48:02	577	500
1900-01-16 03:11:57	578	500
1900-01-16 03:36:00	578	500
1900-01-16 04:00:02	578	500
1900-01-16 04:23:57	577	500
1900-01-16 04:48:00	577	500
1900-01-16 05:12:02	576	500
1900-01-16 05:35:57	575	500
1900-01-16 06:00:00	574	500
1900-01-16 06:24:02	573	500
1900-01-16 06:47:57	572	500
1900-01-16 07:12:00	571	500
1900-01-16 07:36:02	569	500
1900-01-16 07:59:57	567	500
1900-01-16 08:24:00	565	500
1900-01-16 08:48:02	565	500
1900-01-16 09:11:57	565	500
1900-01-16 09:36:00	565	500
1900-01-16 10:00:02	566	500
1900-01-16 10:23:57	566	500
1900-01-16 10:48:00	568	500
1900-01-16 11:12:02	568	500
1900-01-16 11:35:57	569	500
1900-01-16 12:00:00	568	500
1900-01-16 12:24:02	569	500
1900-01-16 12:47:57	568	500
1900-01-16 13:12:00	567	500
1900-01-16 13:36:02	567	500
1900-01-16 13:59:57	566	500
1900-01-16 14:24:00	565	500
1900-01-16 14:48:02	564	500
1900-01-16 15:11:57	563	500
1900-01-16 15:36:00	561	500
1900-01-16 16:00:02	559	500
1900-01-16 16:23:57	558	500
1900-01-16 16:48:00	558	500
1900-01-16 17:12:02	558	500
1900-01-16 17:35:57	558	500
1900-01-16 18:00:00	559	500
1900-01-16 18:24:02	559	500
1900-01-16 18:47:57	560	500
1900-01-16 19:12:00	561	500
1900-01-16 19:36:02	561	500
1900-01-16 19:59:57	562	500
1900-01-16 20:24:00	562	500
1900-01-16 20:48:02	561	500
1900-01-16 21:11:57	560	500
1900-01-16 21:36:00	560	500
1900-01-16 22:00:02	560	500
1900-01-16 22:23:57	559	500
1900-01-16 22:48:00	557	500
1900-01-16 23:12:02	556	500
1900-01-16 23:35:57	554	500
1900-01-17	553	500
1900-01-17 00:24:02	552	500
1900-01-17 00:47:57	552	500
1900-01-17 01:12:00	552	500
1900-01-17 01:36:02	552	500
1900-01-17 01:59:57	553	500
1900-01-17 02:24:00	553	500
1900-01-17 02:48:02	554	500
1900-01-17 03:11:57	555	500
1900-01-17 03:36:00	555	500
1900-01-17 04:00:02	554	500
1900-01-17 04:23:57	554	500
1900-01-17 04:48:00	553	500
1900-01-17 05:12:02	552	500
1900-01-17 05:35:57	551	500
1900-01-17 06:00:00	551	500
1900-01-17 06:24:02	550	500
1900-01-17 06:47:57	548	500
1900-01-17 07:12:00	547	500
1900-01-17 07:36:02	546	500
1900-01-17 07:59:57	545	500
1900-01-17 08:24:00	545	500
1900-01-17 08:48:02	545	500
1900-01-17 09:11:57	546	500
1900-01-17 09:36:00	547	500
1900-01-17 10:00:02	548	500
1900-01-17 10:23:57	548	500
1900-01-17 10:48:00	549	500
1900-01-17 11:12:02	549	500
1900-01-17 11:35:57	549	500
1900-01-17 12:00:00	549	500
1900-01-17 12:24:02	548	500
1900-01-17 12:47:57	547	500
1900-01-17 13:12:00	547	500
1900-01-17 13:36:02	546	500
1900-01-17 13:59:57	545	500
1900-01-17 14:24:00	544	500
1900-01-17 14:48:02	542	500
1900-01-17 15:11:57	541	500
1900-01-17 15:36:00	540	500
1900-01-17 16:00:02	539	500
1900-01-17 16:23:57	539	500
1900-01-17 16:48:00	539	500
1900-01-17 17:12:02	539	500
1900-01-17 17:35:57	540	500
1900-01-17 18:00:00	541	500
1900-01-17 18:24:02	541	500
1900-01-17 18:47:57	542	500
1900-01-17 19:12:00	543	500
1900-01-17 19:36:02	543	500
1900-01-17 19:59:57	543	500
1900-01-17 20:24:00	543	500
1900-01-17 20:48:02	542	500
1900-01-17 21:11:57	542	500
1900-01-17 21:36:00	541	500
1900-01-17 22:00:02	540	500
1900-01-17 22:23:57	539	500
1900-01-17 22:48:00	537	500
1900-01-17 23:12:02	536	500
1900-01-17 23:35:57	535	500
1900-01-18	535	500
1900-01-18 00:24:02	535	500
1900-01-18 00:47:57	535	500
1900-01-18 01:12:00	535	500
1900-01-18 01:36:02	536	500
1900-01-18 01:59:57	536	500
1900-01-18 02:24:00	537	500
1900-01-18 02:48:02	538	500
1900-01-18 03:11:57	538	500
1900-01-18 03:36:00	539	500
1900-01-18 04:00:02	538	500
1900-01-18 04:23:57	538	500
1900-01-18 04:48:00	537	500
1900-01-18 05:12:02	537	500
1900-01-18 05:35:57	536	500
1900-01-18 06:00:00	535	500
1900-01-18 06:24:02	534	500
1900-01-18 06:47:57	532	500
1900-01-18 07:12:00	531	500
1900-01-18 07:36:02	531	500
1900-01-18 07:59:57	530	500
1900-01-18 08:24:00	530	500
1900-01-18 08:48:02	530	500
1900-01-18 09:11:57	530	500
1900-01-18 09:36:00	531	500
1900-01-18 10:00:02	531	500
1900-01-18 10:23:57	532	500
1900-01-18 10:48:00	532	500
1900-01-18 11:12:02	532	500
1900-01-18 11:35:57	532	500
1900-01-18 12:00:00	531	500
1900-01-18 12:24:02	531	500
1900-01-18 12:47:57	530	500
1900-01-18 13:12:00	530	500
1900-01-18 13:36:02	529	500
1900-01-18 13:59:57	528	500
1900-01-18 14:24:00	526	500
1900-01-18 14:48:02	525	500
1900-01-18 15:11:57	525	500
1900-01-18 15:36:00	525	500
1900-01-18 16:00:02	525	500
1900-01-18 16:23:57	526	500
1900-01-18 16:48:00	527	500
1900-01-18 17:12:02	528	500
1900-01-18 17:35:57	529	500
1900-01-18 18:00:00	529	500
1900-01-18 18:24:02	529	500
1900-01-18 18:47:57	529	500
1900-01-18 19:12:00	529	500
1900-01-18 19:36:02	529	500
1900-01-18 19:59:57	528	500
1900-01-18 20:24:00	528	500
1900-01-18 20:48:02	528	500
1900-01-18 21:11:57	527	500
1900-01-18 21:36:00	526	500
1900-01-18 22:00:02	524	500
1900-01-18 22:23:57	523	500
1900-01-18 22:48:00	522	500
1900-01-18 23:12:02	522	500
1900-01-18 23:35:57	521	500
1900-01-19	521	500
1900-01-19 00:24:02	521	500
1900-01-19 00:47:57	521	500
1900-01-19 01:12:00	521	500
1900-01-19 01:36:02	522	500
1900-01-19 01:59:57	522	500
1900-01-19 02:24:00	522	500
1900-01-19 02:48:02	523	500
1900-01-19 03:11:57	523	500
1900-01-19 03:36:00	523	500
1900-01-19 04:00:02	523	500
1900-01-19 04:23:57	522	500
1900-01-19 04:48:00	522	500
1900-01-19 05:12:02	521	500
1900-01-19 05:35:57	520	500
1900-01-19 06:00:00	519	500
1900-01-19 06:24:02	518	500
1900-01-19 06:47:57	517	500
1900-01-19 07:12:00	517	500
1900-01-19 07:36:02	517	500
1900-01-19 07:59:57	517	500
1900-01-19 08:24:00	517	500
1900-01-19 08:48:02	518	500
1900-01-19 09:11:57	518	500
1900-01-19 09:36:00	519	500
1900-01-19 10:00:02	519	500
1900-01-19 10:23:57	519	500
1900-01-19 10:48:00	519	500
1900-01-19 11:12:02	519	500
1900-01-19 11:35:57	518	500
1900-01-19 12:00:00	518	500
1900-01-19 12:24:02	517	500
1900-01-19 12:47:57	517	500
1900-01-19 13:12:00	516	500
1900-01-19 13:36:02	514	500
1900-01-19 13:59:57	513	500
1900-01-19 14:24:00	512	500
1900-01-19 14:48:02	512	500
1900-01-19 15:11:57	512	500
1900-01-19 15:36:00	512	500
1900-01-19 16:00:02	513	500
1900-01-19 16:23:57	513	500
1900-01-19 16:48:00	514	500
1900-01-19 17:12:02	514	500
1900-01-19 17:35:57	515	500
1900-01-19 18:00:00	515	500
1900-01-19 18:24:02	515	500
1900-01-19 18:47:57	515	500
1900-01-19 19:12:00	514	500
1900-01-19 19:36:02	514	500
1900-01-19 19:59:57	513	500
1900-01-19 20:24:00	513	500
1900-01-19 20:48:02	512	500
1900-01-19 21:11:57	511	500
1900-01-19 21:36:00	510	500
1900-01-19 22:00:02	509	500
1900-01-19 22:23:57	508	500
1900-01-19 22:48:00	508	500
1900-01-19 23:12:02	508	500
1900-01-19 23:35:57	508	500
1900-01-20	509	500
1900-01-20 00:24:02	510	500
1900-01-20 00:47:57	510	500
1900-01-20 01:12:00	511	500
1900-01-20 01:36:02	512	500
1900-01-20 01:59:57	512	500
1900-01-20 02:24:00	512	500
1900-01-20 02:48:02	512	500
1900-01-20 03:11:57	512	500
1900-01-20 03:36:00	511	500
1900-01-20 04:00:02	511	500
1900-01-20 04:23:57	510	500
1900-01-20 04:48:00	510	500
1900-01-20 05:12:02	508	500
1900-01-20 05:35:57	507	500
1900-01-20 06:00:00	506	500
1900-01-20 06:24:02	506	500
1900-01-20 06:47:57	505	500
1900-01-20 07:12:00	505	500
1900-01-20 07:36:02	506	500
1900-01-20 07:59:57	506	500
1900-01-20 08:24:00	506	500
1900-01-20 08:48:02	507	500
1900-01-20 09:11:57	508	500
1900-01-20 09:36:00	508	500
1900-01-20 10:00:02	508	500
1900-01-20 10:23:57	509	500
1900-01-20 10:48:00	508	500
1900-01-20 11:12:02	508	500
1900-01-20 11:35:57	508	500
1900-01-20 12:00:00	507	500
1900-01-20 12:24:02	507	500
1900-01-20 12:47:57	508	500
1900-01-20 13:12:00	507	500
1900-01-20 13:36:02	506	500
1900-01-20 13:59:57	506	500
1900-01-20 14:24:00	506	500
1900-01-20 14:48:02	507	500
1900-01-20 15:11:57	507	500
1900-01-20 15:36:00	507	500
1900-01-20 16:00:02	508	500
1900-01-20 16:23:57	507	500
1900-01-20 16:48:00	507	500
1900-01-20 17:12:02	507	500
1900-01-20 17:35:57	507	500
1900-01-20 18:00:00	506	500
1900-01-20 18:24:02	506	500
1900-01-20 18:47:57	505	500
1900-01-20 19:12:00	503	500
1900-01-20 19:36:02	502	500
1900-01-20 19:59:57	502	500
1900-01-20 20:24:00	501	500
1900-01-20 20:48:02	501	500
1900-01-20 21:11:57	501	500
1900-01-20 21:36:00	501	500
1900-01-20 22:00:02	502	500
1900-01-20 22:23:57	503	500
1900-01-20 22:48:00	504	500
1900-01-20 23:12:02	504	500
1900-01-20 23:35:57	505	500
1900-01-21	506	500
1900-01-21 00:24:02	507	500
1900-01-21 00:47:57	508	500
1900-01-21 01:12:00	509	500
1900-01-21 01:36:02	509	500
1900-01-21 01:59:57	509	500
1900-01-21 02:24:00	509	500
1900-01-21 02:48:02	508	500
1900-01-21 03:11:57	507	500
1900-01-21 03:36:00	506	500
1900-01-21 04:00:02	505	500
1900-01-21 04:23:57	505	500
1900-01-21 04:48:00	505	500
1900-01-21 05:12:02	505	500
1900-01-21 05:35:57	504	500
1900-01-21 06:00:00	504	500
1900-01-21 06:24:02	503	500
1900-01-21 06:47:57	503	500
1900-01-21 07:12:00	502	500
1900-01-21 07:36:02	501	500
1900-01-21 07:59:57	502	500
1900-01-21 08:24:00	501	500
1900-01-21 08:48:02	501	500
1900-01-21 09:11:57	501	500
1900-01-21 09:36:00	501	500
1900-01-21 10:00:02	502	500
1900-01-21 10:23:57	502	500
1900-01-21 10:48:00	502	500
1900-01-21 11:12:02	502	500
1900-01-21 11:35:57	502	500
1900-01-21 12:00:00	503	500
1900-01-21 12:24:02	504	500
1900-01-21 12:47:57	506	500
1900-01-21 13:12:00	507	500
1900-01-21 13:36:02	509	500
1900-01-21 13:59:57	509	500
1900-01-21 14:24:00	510	500
1900-01-21 14:48:02	511	500
1900-01-21 15:11:57	511	500
1900-01-21 15:36:00	511	500
1900-01-21 16:00:02	511	500
1900-01-21 16:23:57	510	500
1900-01-21 16:48:00	510	500
1900-01-21 17:12:02	509	500
1900-01-21 17:35:57	509	500
1900-01-21 18:00:00	508	500
1900-01-21 18:24:02	507	500
1900-01-21 18:47:57	506	500
1900-01-21 19:12:00	504	500
1900-01-21 19:36:02	504	500
1900-01-21 19:59:57	503	500
1900-01-21 20:24:00	503	500
1900-01-21 20:48:02	503	500
1900-01-21 21:11:57	502	500
1900-01-21 21:36:00	501	500
1900-01-21 22:00:02	501	500
1900-01-21 22:23:57	500	500
1900-01-21 22:48:00	500	500
1900-01-21 23:12:02	499	500
1900-01-21 23:35:57	499	500
1900-01-22	499	500
1900-01-22 00:24:02	499	500
1900-01-22 00:47:57	500	500
1900-01-22 01:12:00	500	500
1900-01-22 01:36:02	501	500
1900-01-22 01:59:57	502	500
1900-01-22 02:24:00	502	500
1900-01-22 02:48:02	503	500
1900-01-22 03:11:57	504	500
1900-01-22 03:36:00	505	500
1900-01-22 04:00:02	507	500
1900-01-22 04:23:57	508	500
1900-01-22 04:48:00	510	500
1900-01-22 05:12:02	511	500
1900-01-22 05:35:57	511	500
1900-01-22 06:00:00	512	500
1900-01-22 06:24:02	512	500
1900-01-22 06:47:57	512	500
1900-01-22 07:12:00	512	500
1900-01-22 07:36:02	511	500
1900-01-22 07:59:57	511	500
1900-01-22 08:24:00	510	500
1900-01-22 08:48:02	510	500
1900-01-22 09:11:57	509	500
1900-01-22 09:36:00	509	500
1900-01-22 10:00:02	507	500
1900-01-22 10:23:57	506	500
1900-01-22 10:48:00	505	500
1900-01-22 11:12:02	504	500
1900-01-22 11:35:57	503	500
1900-01-22 12:00:00	503	500
1900-01-22 12:24:02	502	500
1900-01-22 12:47:57	502	500
1900-01-22 13:12:00	502	500
1900-01-22 13:36:02	501	500
1900-01-22 13:59:57	500	500
1900-01-22 14:24:00	500	500
1900-01-22 14:48:02	500	500
1900-01-22 15:11:57	501	500
1900-01-22 15:36:00	501	500
1900-01-22 16:00:02	501	500
1900-01-22 16:23:57	502	500
1900-01-22 16:48:00	503	500
1900-01-22 17:12:02	504	500
1900-01-22 17:35:57	505	500
1900-01-22 18:00:00	505	500
1900-01-22 18:24:02	505	500
1900-01-22 18:47:57	506	500
1900-01-22 19:12:00	506	500
1900-01-22 19:36:02	506	500
1900-01-22 19:59:57	506	500
1900-01-22 20:24:00	507	500
1900-01-22 20:48:02	507	500
1900-01-22 21:11:57	506	500
1900-01-22 21:36:00	506	500
1900-01-22 22:00:02	506	500
1900-01-22 22:23:57	506	500
1900-01-22 22:48:00	505	500
1900-01-22 23:12:02	505	500
1900-01-22 23:35:57	504	500
1900-01-23	503	500
1900-01-23 00:24:02	503	500
1900-01-23 00:47:57	502	500
1900-01-23 01:12:00	501	500
1900-01-23 01:36:02	500	500
1900-01-23 01:59:57	498	500
1900-01-23 02:24:00	497	500
1900-01-23 02:48:02	497	500
1900-01-23 03:11:57	497	500
1900-01-23 03:36:00	497	500
1900-01-23 04:00:02	498	500
1900-01-23 04:23:57	499	500
1900-01-23 04:48:00	500	500
1900-01-23 05:12:02	501	500
1900-01-23 05:35:57	503	500
1900-01-23 06:00:00	504	500
1900-01-23 06:24:02	506	500
1900-01-23 06:47:57	508	500
1900-01-23 07:12:00	510	500
1900-01-23 07:36:02	511	500
1900-01-23 07:59:57	513	500
1900-01-23 08:24:00	513	500
1900-01-23 08:48:02	514	500
1900-01-23 09:11:57	514	500
1900-01-23 09:36:00	513	500
1900-01-23 10:00:02	512	500
1900-01-23 10:23:57	512	500
1900-01-23 10:48:00	512	500
1900-01-23 11:12:02	512	500
1900-01-23 11:35:57	511	500
1900-01-23 12:00:00	511	500
1900-01-23 12:24:02	511	500
1900-01-23 12:47:57	511	500
1900-01-23 13:12:00	510	500
1900-01-23 13:36:02	509	500
1900-01-23 13:59:57	509	500
1900-01-23 14:24:00	509	500
1900-01-23 14:48:02	508	500
1900-01-23 15:11:57	507	500
1900-01-23 15:36:00	506	500
1900-01-23 16:00:02	505	500
1900-01-23 16:23:57	504	500
1900-01-23 16:48:00	503	500
1900-01-23 17:12:02	502	500
1900-01-23 17:35:57	500	500
1900-01-23 18:00:00	499	500
1900-01-23 18:24:02	498	500
1900-01-23 18:47:57	498	500
1900-01-23 19:12:00	498	500
1900-01-23 19:36:02	498	500
1900-01-23 19:59:57	499	500
1900-01-23 20:24:00	500	500
1900-01-23 20:48:02	501	500
1900-01-23 21:11:57	502	500
1900-01-23 21:36:00	503	500
1900-01-23 22:00:02	505	500
1900-01-23 22:23:57	507	500
1900-01-23 22:48:00	509	500
1900-01-23 23:12:02	510	500
1900-01-23 23:35:57	512	500
1900-01-24	513	500
1900-01-24 00:24:02	514	500
1900-01-24 00:47:57	514	500
1900-01-24 01:12:00	514	500
1900-01-24 01:36:02	513	500
1900-01-24 01:59:57	513	500
1900-01-24 02:24:00	512	500
1900-01-24 02:48:02	513	500
1900-01-24 03:11:57	513	500
1900-01-24 03:36:00	512	500
1900-01-24 04:00:02	512	500
1900-01-24 04:23:57	512	500
1900-01-24 04:48:00	511	500
1900-01-24 05:12:02	510	500
1900-01-24 05:35:57	510	500
1900-01-24 06:00:00	509	500
1900-01-24 06:24:02	509	500
1900-01-24 06:47:57	508	500
1900-01-24 07:12:00	507	500
1900-01-24 07:36:02	506	500
1900-01-24 07:59:57	506	500
1900-01-24 08:24:00	504	500
1900-01-24 08:48:02	503	500
1900-01-24 09:11:57	501	500
1900-01-24 09:36:00	500	500
1900-01-24 10:00:02	499	500
1900-01-24 10:23:57	499	500
1900-01-24 10:48:00	499	500
1900-01-24 11:12:02	499	500
1900-01-24 11:35:57	500	500
1900-01-24 12:00:00	501	500
1900-01-24 12:24:02	502	500
1900-01-24 12:47:57	503	500
1900-01-24 13:12:00	504	500
1900-01-24 13:36:02	507	500
1900-01-24 13:59:57	509	500
1900-01-24 14:24:00	510	500
1900-01-24 14:48:02	512	500
1900-01-24 15:11:57	513	500
1900-01-24 15:36:00	514	500
1900-01-24 16:00:02	514	500
1900-01-24 16:23:57	513	500
1900-01-24 16:48:00	513	500
1900-01-24 17:12:02	512	500
1900-01-24 17:35:57	512	500
1900-01-24 18:00:00	511	500
1900-01-24 18:24:02	511	500
1900-01-24 18:47:57	511	500
1900-01-24 19:12:00	511	500
1900-01-24 19:36:02	511	500
1900-01-24 19:59:57	510	500
1900-01-24 20:24:00	509	500
1900-01-24 20:48:02	509	500
1900-01-24 21:11:57	508	500
1900-01-24 21:36:00	507	500
1900-01-24 22:00:02	506	500
1900-01-24 22:23:57	506	500
1900-01-24 22:48:00	505	500
1900-01-24 23:12:02	504	500
1900-01-24 23:35:57	503	500
1900-01-25	502	500
1900-01-25 00:24:02	500	500
1900-01-25 00:47:57	499	500
1900-01-25 01:12:00	498	500
1900-01-25 01:36:02	498	500
1900-01-25 01:59:57	499	500
1900-01-25 02:24:00	499	500
1900-01-25 02:48:02	500	500
1900-01-25 03:11:57	501	500
1900-01-25 03:36:00	503	500
1900-01-25 04:00:02	504	500
1900-01-25 04:23:57	505	500
1900-01-25 04:48:00	507	500
1900-01-25 05:12:02	510	500
1900-01-25 05:35:57	511	500
1900-01-25 06:00:00	513	500
1900-01-25 06:24:02	514	500
1900-01-25 06:47:57	514	500
1900-01-25 07:12:00	514	500
1900-01-25 07:36:02	514	500
1900-01-25 07:59:57	513	500
1900-01-25 08:24:00	512	500
1900-01-25 08:48:02	512	500
1900-01-25 09:11:57	511	500
1900-01-25 09:36:00	511	500
1900-01-25 10:00:02	510	500
1900-01-25 10:23:57	510	500
1900-01-25 10:48:00	510	500
1900-01-25 11:12:02	509	500
1900-01-25 11:35:57	509	500
1900-01-25 12:00:00	508	500
1900-01-25 12:24:02	507	500
1900-01-25 12:47:57	506	500
1900-01-25 13:12:00	506	500
1900-01-25 13:36:02	505	500
1900-01-25 13:59:57	504	500
1900-01-25 14:24:00	503	500
1900-01-25 14:48:02	503	500
1900-01-25 15:11:57	501	500
1900-01-25 15:36:00	500	500
1900-01-25 16:00:02	499	500
1900-01-25 16:23:57	498	500
1900-01-25 16:48:00	498	500
1900-01-25 17:12:02	499	500
1900-01-25 17:35:57	499	500
1900-01-25 18:00:00	500	500
1900-01-25 18:24:02	502	500
1900-01-25 18:47:57	504	500
1900-01-25 19:12:00	505	500
1900-01-25 19:36:02	505	500
1900-01-25 19:59:57	509	500
1900-01-25 20:24:00	510	500
1900-01-25 20:48:02	513	500
1900-01-25 21:11:57	513	500
1900-01-25 21:36:00	515	500
1900-01-25 22:00:02	515	500
1900-01-25 22:23:57	515	500
1900-01-25 22:48:00	515	500
1900-01-25 23:12:02	514	500
1900-01-25 23:35:57	513	500
1900-01-26	512	500
1900-01-26 00:24:02	512	500
1900-01-26 00:47:57	511	500
1900-01-26 01:12:00	510	500
1900-01-26 01:36:02	510	500
1900-01-26 01:59:57	509	500
1900-01-26 02:24:00	509	500
1900-01-26 02:48:02	509	500
1900-01-26 03:11:57	508	500
1900-01-26 03:36:00	507	500
1900-01-26 04:00:02	506	500
1900-01-26 04:23:57	506	500
1900-01-26 04:48:00	505	500
1900-01-26 05:12:02	504	500
1900-01-26 05:35:57	503	500
1900-01-26 06:00:00	502	500
1900-01-26 06:24:02	502	500
1900-01-26 06:47:57	500	500
1900-01-26 07:12:00	499	500
1900-01-26 07:36:02	498	500
1900-01-26 07:59:57	497	500
1900-01-26 08:24:00	498	500
1900-01-26 08:48:02	498	500
1900-01-26 09:11:57	499	500
1900-01-26 09:36:00	500	500
1900-01-26 10:00:02	502	500
1900-01-26 10:23:57	503	500
1900-01-26 10:48:00	505	500
1900-01-26 11:12:02	506	500
1900-01-26 11:35:57	508	500
1900-01-26 12:00:00	510	500
1900-01-26 12:24:02	513	500
1900-01-26 12:47:57	514	500
1900-01-26 13:12:00	514	500
1900-01-26 13:36:02	515	500
1900-01-26 13:59:57	515	500
1900-01-26 14:24:00	515	500
1900-01-26 14:48:02	515	500
1900-01-26 15:11:57	514	500
1900-01-26 15:36:00	513	500
1900-01-26 16:00:02	512	500
1900-01-26 16:23:57	511	500
1900-01-26 16:48:00	511	500
1900-01-26 17:12:02	510	500
1900-01-26 17:35:57	509	500
1900-01-26 18:00:00	509	500
1900-01-26 18:24:02	509	500
1900-01-26 18:47:57	508	500
1900-01-26 19:12:00	507	500
1900-01-26 19:36:02	506	500
1900-01-26 19:59:57	505	500
1900-01-26 20:24:00	504	500
1900-01-26 20:48:02	504	500
1900-01-26 21:11:57	503	500
1900-01-26 21:36:00	502	500
1900-01-26 22:00:02	501	500
1900-01-26 22:23:57	500	500
1900-01-26 22:48:00	499	500
1900-01-26 23:12:02	498	500
1900-01-26 23:35:57	498	500
1900-01-27	499	500
1900-01-27 00:24:02	499	500
1900-01-27 00:47:57	501	500
1900-01-27 01:12:00	502	500
1900-01-27 01:36:02	504	500
1900-01-27 01:59:57	506	500
1900-01-27 02:24:00	507	500
1900-01-27 02:48:02	509	500
1900-01-27 03:11:57	510	500
1900-01-27 03:36:00	512	500
1900-01-27 04:00:02	515	500
1900-01-27 04:23:57	516	500
1900-01-27 04:48:00	516	500
1900-01-27 05:12:02	516	500
1900-01-27 05:35:57	516	500
1900-01-27 06:00:00	515	500
1900-01-27 06:24:02	515	500
1900-01-27 06:47:57	514	500
1900-01-27 07:12:00	512	500
1900-01-27 07:36:02	512	500
1900-01-27 07:59:57	511	500
1900-01-27 08:24:00	510	500
1900-01-27 08:48:02	510	500
1900-01-27 09:11:57	509	500
1900-01-27 09:36:00	509	500
1900-01-27 10:00:02	508	500
1900-01-27 10:23:57	507	500
1900-01-27 10:48:00	506	500
1900-01-27 11:12:02	506	500
1900-01-27 11:35:57	505	500
1900-01-27 12:00:00	504	500
1900-01-27 12:24:02	503	500
1900-01-27 12:47:57	502	500
1900-01-27 13:12:00	501	500
1900-01-27 13:36:02	500	500
1900-01-27 13:59:57	499	500
1900-01-27 14:24:00	498	500
1900-01-27 14:48:02	497	500
1900-01-27 15:11:57	497	500
1900-01-27 15:36:00	496	500
1900-01-27 16:00:02	498	500
1900-01-27 16:23:57	499	500
1900-01-27 16:48:00	501	500
1900-01-27 17:12:02	502	500
1900-01-27 17:35:57	504	500
1900-01-27 18:00:00	506	500
1900-01-27 18:24:02	508	500
1900-01-27 18:47:57	510	500
1900-01-27 19:12:00	512	500
1900-01-27 19:36:02	515	500
1900-01-27 19:59:57	515	500
1900-01-27 20:24:00	516	500
1900-01-27 20:48:02	516	500
1900-01-27 21:11:57	516	500
1900-01-27 21:36:00	516	500
1900-01-27 22:00:02	515	500
1900-01-27 22:23:57	514	500
1900-01-27 22:48:00	512	500
1900-01-27 23:12:02	512	500
1900-01-27 23:35:57	511	500
1900-01-28	511	500
1900-01-28 00:24:02	510	500
1900-01-28 00:47:57	509	500
1900-01-28 01:12:00	509	500
1900-01-28 01:36:02	509	500
1900-01-28 01:59:57	508	500
1900-01-28 02:24:00	507	500
1900-01-28 02:48:02	506	500
1900-01-28 03:11:57	505	500
1900-01-28 03:36:00	504	500
1900-01-28 04:00:02	503	500
1900-01-28 04:23:57	503	500
1900-01-28 04:48:00	502	500
1900-01-28 05:12:02	502	500
1900-01-28 05:35:57	501	500
1900-01-28 06:00:00	500	500
1900-01-28 06:24:02	500	500
1900-01-28 06:47:57	500	500
1900-01-28 07:12:00	501	500
1900-01-28 07:36:02	502	500
1900-01-28 07:59:57	503	500
1900-01-28 08:24:00	505	500
1900-01-28 08:48:02	506	500
1900-01-28 09:11:57	508	500
1900-01-28 09:36:00	509	500
1900-01-28 10:00:02	511	500
1900-01-28 10:23:57	512	500
1900-01-28 10:48:00	513	500
1900-01-28 11:12:02	514	500
1900-01-28 11:35:57	513	500
1900-01-28 12:00:00	513	500
1900-01-28 12:24:02	512	500
1900-01-28 12:47:57	512	500
1900-01-28 13:12:00	511	500
1900-01-28 13:36:02	510	500
1900-01-28 13:59:57	508	500
1900-01-28 14:24:00	507	500
1900-01-28 14:48:02	506	500
1900-01-28 15:11:57	505	500
1900-01-28 15:36:00	505	500
1900-01-28 16:00:02	504	500
1900-01-28 16:23:57	504	500
1900-01-28 16:48:00	503	500
1900-01-28 17:12:02	502	500
1900-01-28 17:35:57	501	500
1900-01-28 18:00:00	500	500
1900-01-28 18:24:02	500	500
1900-01-28 18:47:57	500	500
1900-01-28 19:12:00	500	500
1900-01-28 19:36:02	501	500
1900-01-28 19:59:57	501	500
1900-01-28 20:24:00	502	500
1900-01-28 20:48:02	503	500
1900-01-28 21:11:57	504	500
1900-01-28 21:36:00	505	500
1900-01-28 22:00:02	506	500
1900-01-28 22:23:57	506	500
1900-01-28 22:48:00	507	500
1900-01-28 23:12:02	508	500
1900-01-28 23:35:57	509	500
1900-01-29	509	500
1900-01-29 00:24:02	509	500
1900-01-29 00:47:57	509	500
1900-01-29 01:12:00	508	500
1900-01-29 01:36:02	508	500
1900-01-29 01:59:57	508	500
1900-01-29 02:24:00	507	500
1900-01-29 02:48:02	506	500
1900-01-29 03:11:57	505	500
1900-01-29 03:36:00	504	500
1900-01-29 04:00:02	504	500
1900-01-29 04:23:57	503	500
1900-01-29 04:48:00	502	500
1900-01-29 05:12:02	500	500
1900-01-29 05:35:57	499	500
1900-01-29 06:00:00	497	500
1900-01-29 06:24:02	497	500
1900-01-29 06:47:57	497	500
1900-01-29 07:12:00	497	500
1900-01-29 07:36:02	498	500
1900-01-29 07:59:57	499	500
1900-01-29 08:24:00	500	500
1900-01-29 08:48:02	502	500
1900-01-29 09:11:57	504	500
1900-01-29 09:36:00	505	500
1900-01-29 10:00:02	507	500
1900-01-29 10:23:57	510	500
1900-01-29 10:48:00	511	500
1900-01-29 11:12:02	513	500
1900-01-29 11:35:57	514	500
1900-01-29 12:00:00	515	500
1900-01-29 12:24:02	515	500
1900-01-29 12:47:57	514	500
1900-01-29 13:12:00	513	500
1900-01-29 13:36:02	512	500
1900-01-29 13:59:57	512	500
1900-01-29 14:24:00	511	500
1900-01-29 14:48:02	511	500
1900-01-29 15:11:57	510	500
1900-01-29 15:36:00	510	500
1900-01-29 16:00:02	509	500
1900-01-29 16:23:57	509	500
1900-01-29 16:48:00	508	500
1900-01-29 17:12:02	507	500
1900-01-29 17:35:57	506	500
1900-01-29 18:00:00	505	500
1900-01-29 18:24:02	505	500
1900-01-29 18:47:57	503	500
1900-01-29 19:12:00	503	500
1900-01-29 19:36:02	502	500
1900-01-29 19:59:57	501	500
1900-01-29 20:24:00	500	500
1900-01-29 20:48:02	498	500
1900-01-29 21:11:57	497	500
1900-01-29 21:36:00	497	500
1900-01-29 22:00:02	497	500
1900-01-29 22:23:57	498	500
1900-01-29 22:48:00	499	500
1900-01-29 23:12:02	501	500
1900-01-29 23:35:57	502	500
1900-01-30	504	500
1900-01-30 00:24:02	506	500
1900-01-30 00:47:57	508	500
1900-01-30 01:12:00	510	500
1900-01-30 01:36:02	512	500
1900-01-30 01:59:57	514	500
1900-01-30 02:24:00	515	500
1900-01-30 02:48:02	516	500
1900-01-30 03:11:57	516	500
1900-01-30 03:36:00	516	500
1900-01-30 04:00:02	516	500
1900-01-30 04:23:57	515	500
1900-01-30 04:48:00	513	500
1900-01-30 05:12:02	512	500
1900-01-30 05:35:57	511	500
1900-01-30 06:00:00	511	500
1900-01-30 06:24:02	510	500
1900-01-30 06:47:57	510	500
1900-01-30 07:12:00	509	500
1900-01-30 07:36:02	508	500
1900-01-30 07:59:57	508	500
1900-01-30 08:24:00	507	500
1900-01-30 08:48:02	506	500
1900-01-30 09:11:57	505	500
1900-01-30 09:36:00	504	500
1900-01-30 10:00:02	503	500
1900-01-30 10:23:57	503	500
1900-01-30 10:48:00	502	500
1900-01-30 11:12:02	501	500
1900-01-30 11:35:57	500	500
1900-01-30 12:00:00	500	500
1900-01-30 12:24:02	500	500
1900-01-30 12:47:57	500	500
1900-01-30 13:12:00	500	500
1900-01-30 13:36:02	501	500
1900-01-30 13:59:57	503	500
1900-01-30 14:24:00	504	500
1900-01-30 14:48:02	506	500
1900-01-30 15:11:57	508	500
1900-01-30 15:36:00	510	500
1900-01-30 16:00:02	511	500
1900-01-30 16:23:57	512	500
1900-01-30 16:48:00	513	500
1900-01-30 17:12:02	513	500
1900-01-30 17:35:57	513	500
1900-01-30 18:00:00	513	500
1900-01-30 18:24:02	512	500
1900-01-30 18:47:57	512	500
1900-01-30 19:12:00	511	500
1900-01-30 19:36:02	510	500
1900-01-30 19:59:57	509	500
1900-01-30 20:24:00	508	500
1900-01-30 20:48:02	506	500
1900-01-30 21:11:57	505	500
1900-01-30 21:36:00	504	500
1900-01-30 22:00:02	503	500
1900-01-30 22:23:57	502	500
1900-01-30 22:48:00	502	500
1900-01-30 23:12:02	501	500
1900-01-30 23:35:57	501	500
1900-01-31	501	500
1900-01-31 00:24:02	501	500
1900-01-31 00:47:57	502	500
1900-01-31 01:12:00	503	500
1900-01-31 01:36:02	504	500
1900-01-31 01:59:57	505	500
1900-01-31 02:24:00	506	500
1900-01-31 02:48:02	507	500
1900-01-31 03:11:57	508	500
1900-01-31 03:36:00	508	500
1900-01-31 04:00:02	507	500
1900-01-31 04:23:57	506	500
1900-01-31 04:48:00	505	500
1900-01-31 05:12:02	504	500
1900-01-31 05:35:57	504	500
1900-01-31 06:00:00	504	500
1900-01-31 06:24:02	503	500
1900-01-31 06:47:57	502	500
1900-01-31 07:12:00	502	500
1900-01-31 07:36:02	501	500
1900-01-31 07:59:57	501	500
1900-01-31 08:24:00	500	500
1900-01-31 08:48:02	499	500
1900-01-31 09:11:57	499	500
1900-01-31 09:36:00	499	500
1900-01-31 10:00:02	500	500
1900-01-31 10:23:57	501	500
1900-01-31 10:48:00	502	500
1900-01-31 11:12:02	503	500
1900-01-31 11:35:57	504	500
1900-01-31 12:00:00	504	500
1900-01-31 12:24:02	505	500
1900-01-31 12:47:57	506	500
1900-01-31 13:12:00	508	500
1900-01-31 13:36:02	509	500
1900-01-31 13:59:57	509	500
1900-01-31 14:24:00	509	500
1900-01-31 14:48:02	509	500
1900-01-31 15:11:57	509	500
1900-01-31 15:36:00	509	500
1900-01-31 16:00:02	508	500
1900-01-31 16:23:57	508	500
1900-01-31 16:48:00	507	500
1900-01-31 17:12:02	506	500
1900-01-31 17:35:57	505	500
1900-01-31 18:00:00	504	500
1900-01-31 18:24:02	503	500
1900-01-31 18:47:57	503	500
1900-01-31 19:12:00	501	500
1900-01-31 19:36:02	499	500
1900-01-31 19:59:57	498	500
1900-01-31 20:24:00	497	500
1900-01-31 20:48:02	497	500
1900-01-31 21:11:57	497	500
1900-01-31 21:36:00	498	500
1900-01-31 22:00:02	499	500
1900-01-31 22:23:57	501	500
1900-01-31 22:48:00	503	500
1900-01-31 23:12:02	504	500
1900-01-31 23:35:57	506	500
1900-02-01	508	500
1900-02-01 00:24:02	509	500
1900-02-01 00:47:57	512	500
1900-02-01 01:12:00	513	500
1900-02-01 01:36:02	514	500
1900-02-01 01:59:57	514	500
1900-02-01 02:24:00	514	500
1900-02-01 02:48:02	513	500
1900-02-01 03:11:57	512	500
1900-02-01 03:36:00	511	500
1900-02-01 04:00:02	510	500
1900-02-01 04:23:57	509	500
1900-02-01 04:48:00	508	500
1900-02-01 05:12:02	508	500
1900-02-01 05:35:57	507	500
1900-02-01 06:00:00	507	500
1900-02-01 06:24:02	506	500
1900-02-01 06:47:57	505	500
1900-02-01 07:12:00	504	500
1900-02-01 07:36:02	503	500
1900-02-01 07:59:57	503	500
1900-02-01 08:24:00	502	500
1900-02-01 08:48:02	501	500
1900-02-01 09:11:57	500	500
1900-02-01 09:36:00	499	500
1900-02-01 10:00:02	499	500
1900-02-01 10:23:57	499	500
1900-02-01 10:48:00	500	500
1900-02-01 11:12:02	500	500
1900-02-01 11:35:57	500	500
1900-02-01 12:00:00	501	500
1900-02-01 12:24:02	503	500
1900-02-01 12:47:57	504	500
1900-02-01 13:12:00	506	500
1900-02-01 13:36:02	508	500
1900-02-01 13:59:57	510	500
1900-02-01 14:24:00	512	500
1900-02-01 14:48:02	514	500
1900-02-01 15:11:57	514	500
1900-02-01 15:36:00	515	500
1900-02-01 16:00:02	515	500
1900-02-01 16:23:57	515	500
1900-02-01 16:48:00	514	500
1900-02-01 17:12:02	514	500
1900-02-01 17:35:57	513	500
1900-02-01 18:00:00	512	500
1900-02-01 18:24:02	511	500
1900-02-01 18:47:57	510	500
1900-02-01 19:12:00	509	500
1900-02-01 19:36:02	507	500
1900-02-01 19:59:57	506	500
1900-02-01 20:24:00	505	500
1900-02-01 20:48:02	504	500
1900-02-01 21:11:57	504	500
1900-02-01 21:36:00	503	500
1900-02-01 22:00:02	503	500
1900-02-01 22:23:57	502	500
1900-02-01 22:48:00	501	500
1900-02-01 23:12:02	500	500
1900-02-01 23:35:57	500	500
1900-02-02	500	500
1900-02-02 00:24:02	500	500
1900-02-02 00:47:57	501	500
1900-02-02 01:12:00	502	500
1900-02-02 01:36:02	503	500
1900-02-02 01:59:57	504	500
1900-02-02 02:24:00	505	500
1900-02-02 02:48:02	505	500
1900-02-02 03:11:57	506	500
1900-02-02 03:36:00	508	500
1900-02-02 04:00:02	509	500
1900-02-02 04:23:57	510	500
1900-02-02 04:48:00	510	500
1900-02-02 05:12:02	511	500
1900-02-02 05:35:57	511	500
1900-02-02 06:00:00	511	500
1900-02-02 06:24:02	510	500
1900-02-02 06:47:57	510	500
1900-02-02 07:12:00	509	500
1900-02-02 07:36:02	508	500
[truncated: 1,676 more rows]
