# Supplementary material for: A direct CO2 control system for ocean acidification experiments: testing effects on the coralline red algae Phymatolithon lusitanicum
Source: PeerJ. 2016 Sep 27;4:e2503. doi: 10.7717/peerj.2503 (PMC5045892; doi:10.7717/peerj.2503)
Supplement: Supplemental Information 1 [file peerj-04-2503-s001.zip › rawdata/peerj-10500-Raw_data_Fig5&6.II.xls]

## Sheet: Sheet1
400 uatm							550 uatm							750 uatm
PAR	(µmol O2/m2/s)		PAR	Net P/weight			PAR	(µmol O2/m2/s)		PAR	Net P/weight			PAR	(µmol O2/m2/s)		PAR	Net P/weight
	Net P/area			Taxa Fot. Líq.				Net P/area			Taxa Fot. Líq.				Net P/area			Taxa Fot. Líq.
	Taxa Fot. Líq.			(µmol O2/g/s)				Taxa Fot. Líq.			(µmol O2/g/s)				Taxa Fot. Líq.			(µmol O2/g/s)
0	-0.0624087		0	-7.53311e-05			0	-0.0277919		0	-7.33167e-05			0	-0.0451964		0	-0.000126822
0	-0.126672		5	-3.39058e-05			0	-0.034553		5	-3.66332e-05			0	-0.0524204		5	-0.000152357
0	-0.0396661		14	-3.39058e-05			0	-0.0519396		14	0.000159392			0	0		14	-1.26503e-05
0	-0.134447		44	0.000141055			0	-0.0406138		44	0.000374852			0	-0.0469791		44	0.000101364
0	-0.0791571		85	0.000103842			0	-0.0329066		85	0.000297359			0	-0.0708971		85	0.000585668
5	-0.0280896		195	0.000125921			0	-0.0227378		195	0.000622859			0	-0.0252379		195	0.000585668
5	-0.122816		420	5.44659e-05			0	-0.0391247		420	0.000712808			0	-0.0272501		500	0.000645394
6	-0.118806		500	0.000281568			0	-0.0973953		500	0.000712808			5	-0.0542966		860	0.000870995
6	-0.09637		860	0.000180715			5	-0.0138864		860	0.000743843			5	-0.0250732		0	-0.000128547
12	-0.0362488		0	-0.000253811			5	-0.0172569		0	-9.28481e-05			5	-0.0141448		6	4.27095e-05
14	-0.0280896		6	-0.00023805			5	-0.041171		6	-0.000210301			5	0.0505373		5	-7.60661e-05
14	-0.09789		12	-7.26311e-05			5	0.0156165		12	4.63675e-05			6	0.0174166		14	0.000152318
14	0		39	4.35078e-05			6	-0.0782626		39	0.000116167			6	-0.09442		44	0.000345001
39	0.0217139		83	0.000310391			6	-0.0508138		178	0.000509691			6	0		85	0.000384084
85	0.0860291		178	0.000318675			6	-0.0364165		460	0.000563614			6	0.0545668		195	0.000543098
195	0.10432		460	0.000191662			12	0.0172554		501	0.000536462			12	0.068271		420	0.00058366
420	0.173663		501	0.000318675			12	-0.010138		875	0.00059117			14	-0.00450828		500	0.000792818
460	0.130006		875	0.00030216			12	-0.0918276		0	-0.00013656			14	0.0502077		860	0.000969819
501	0.159045		5	-0.000229961			12	0.016001		5	-4.5372e-05			14	-0.0708971		0	-0.000142834
860	0.149715		14	-0.000183289			14	0.0604201		14	2.26791e-05			14	0.0887386		12	0
860	0.199725		44	-4.55427e-05			14	0.00862581		44	0.000229099			39	0.0469791		39	0.000142834
875	0.150802		195	6.83487e-05			14	-0.0164332		85	0.000205786			44	0.036124		875	0.000784089
			420	0.000325167			14	0.0312711		195	0.000299963			44	0.113721		0	-0.000171003
			860	0.000373965			39	0.0432308		420	0.000397231			44	0.085172		5	-3.41173e-05
			0	-7.79379e-05			39	0.0890667		500	0.000524945			44	0.0568791		14	-0.000171003
			6	-0.000189353			44	0.0871359		860	0.000422163			83	0.0860084		44	0.000205434
			12	-0.00022211			44	0.0628495		0	-0.000133964			85	0.208719		85	0.000102435
			178	0.00035992			83	0.134089		6	-0.000167608			85	0.126603		6	0
			460	0.000255443			85	0.112719		12	-3.34399e-05			85	0.207236		12	0
			501	0.000157078			85	0.0782692		83	0.000442291			178	0.234648		83	0.000294709
			0	-0.000261445			85	0.108643		178	0.000622472			195	0.208719		178	0.000804026
							85	0.111499		460	0.000549338			195	0.179018		460	0.000699109
							178	0.189679		501	0.000622472			195	0.306775		501	0.000751322
							178	0.188715		0	-8.36289e-05			420	0.167853		875
							178	0.149331		5	-0.000104632			420	0.192388		0	-7.19533e-05
							195	0.114089		14	-4.17634e-05			420	0.321775		5	0.000144082
							195	0.126093		85	0.000276106			460	0.204029		14	0.000252994
							420	0.270201		195	0.000320453			460	0.380598		44	0.000162163
							420	0.151084		420	0.00043529			500	0.230004		85	0.000590831
							420	0.171279		500	0.000609366			500	0.261332		195	0.000874619
							460	0.209746		860	0.00055768			500	0.352493		420	0.000917382
							460	0.166543		0	-5.95705e-05			501	0.219267		500	0.00100496
							460	0.27532		6	-9.54073e-05			860	0.310403		860	0.00118961
							500	0.270201		12	-0.000240578			860	0.319676		0	-6.39092e-05
							500	0.199659		83	4.76455e-05			860	0.417261		6	0.000127975
							500	0.239776		178	0.000391232			875	0.257893		12	0.000160115
							501	0.199642		460	0.000365587				0.115869		39	0
							501	0.188715		501	0.00052374						460	0.00089261
							501	0.199909		875	0.000496597						201.271	0.000330907
							501	0.27532		0	-8.64897e-05
							860	0.281966		5	3.4522e-05
							860	0.219438		14	6.91284e-05
							875	0.220001		44	0.000138936
							875	0.308819		85	0.000246481
							875	0.189548		0	-0.000231592
							875	0.286321		6	-0.000251543
								0.0958003		12	3.80481e-05
										39	0.000211788
										178	0.000485101
										460	0.00065467
										501	0.00065467
										875	0.000680829
