# Supplementary material for: A direct CO2 control system for ocean acidification experiments: testing effects on the coralline red algae Phymatolithon lusitanicum
Source: PeerJ. 2016 Sep 27;4:e2503. doi: 10.7717/peerj.2503 (PMC5045892; doi:10.7717/peerj.2503)
Supplement: Supplemental Information 1 [file peerj-04-2503-s001.zip › rawdata/peerj-10500-Raw_data_Fig_4._400uatm.xls]

## Sheet: Sheet1
Control, 400 uatm
Year	Channel	WMA ID	RecNo	Day	Month	Hour	Min	CO2 Ref	mb Ref	AnT
2012	0	1	1	30	4	12	37	692	00.0	+00.0
2012	1	1	2	30	4	12	42	656	00.0	+00.0
2012	0	1	3	30	4	12	47	626	00.0	+00.0
2012	1	1	4	30	4	12	52	601	00.0	+00.0
2012	0	1	5	30	4	12	57	583	00.0	+00.0
2012	1	1	6	30	4	13	2	580	00.0	+00.0
2012	0	1	7	30	4	13	7	568	00.0	+00.0
2012	1	1	8	30	4	13	12	571	00.0	+00.0
2012	0	1	9	30	4	13	17	565	00.0	+00.0
2012	1	1	10	30	4	13	22	566	00.0	+00.0
2012	0	1	11	30	4	13	27	560	00.0	+00.0
2012	1	1	12	30	4	13	32	561	00.0	+00.0
2012	0	1	13	30	4	13	37	555	00.0	+00.0
2012	1	1	14	30	4	13	42	555	00.0	+00.0
2012	0	1	15	30	4	13	47	552	00.0	+00.0
2012	1	1	16	30	4	13	52	552	00.0	+00.0
2012	0	1	17	30	4	13	57	528	00.0	+00.0
2012	1	1	18	30	4	14	2	517	00.0	+00.0
2012	0	1	19	30	4	14	7	513	00.0	+00.0
2012	1	1	20	30	4	14	12	512	00.0	+00.0
2012	0	1	21	30	4	14	17	511	00.0	+00.0
2012	1	1	22	30	4	14	22	508	00.0	+00.0
2012	0	1	23	30	4	14	27	507	00.0	+00.0
2012	1	1	24	30	4	14	32	505	00.0	+00.0
2012	0	1	25	30	4	14	37	505	00.0	+00.0
2012	1	1	26	30	4	14	42	505	00.0	+00.0
2012	0	1	27	30	4	14	47	504	00.0	+00.0
2012	1	1	28	30	4	14	52	501	00.0	+00.0
2012	0	1	29	30	4	14	57	503	00.0	+00.0
2012	1	1	30	30	4	15	2	499	00.0	+00.0
2012	0	1	31	30	4	15	7	498	00.0	+00.0
2012	1	1	32	30	4	15	12	498	00.0	+00.0
2012	0	1	33	30	4	15	17	498	00.0	+00.0
2012	1	1	34	30	4	15	22	496	00.0	+00.0
2012	0	1	35	30	4	15	27	498	00.0	+00.0
2012	1	1	36	30	4	15	32	495	00.0	+00.0
2012	0	1	37	30	4	15	37	496	00.0	+00.0
2012	1	1	38	30	4	15	42	513	00.0	+00.0
2012	0	1	39	30	4	15	47	524	00.0	+00.0
2012	1	1	40	30	4	15	52	529	00.0	+00.0
2012	0	1	41	30	4	15	57	529	00.0	+00.0
2012	1	1	42	30	4	16	2	532	00.0	+00.0
2012	0	1	43	30	4	16	7	532	00.0	+00.0
2012	1	1	44	30	4	16	12	536	00.0	+00.0
2012	0	1	45	30	4	16	17	532	00.0	+00.0
2012	1	1	46	30	4	16	22	536	00.0	+00.0
2012	0	1	47	30	4	16	27	537	00.0	+00.0
2012	1	1	48	30	4	16	32	544	00.0	+00.0
2012	0	1	49	30	4	16	37	546	00.0	+00.0
2012	1	1	50	30	4	16	42	551	00.0	+00.0
2012	0	1	51	30	4	16	47	555	00.0	+00.0
2012	1	1	52	30	4	16	52	561	00.0	+00.0
2012	0	1	53	30	4	16	57	556	00.0	+00.0
2012	1	1	54	30	4	17	2	556	00.0	+00.0
2012	0	1	55	30	4	17	7	551	00.0	+00.0
2012	1	1	56	30	4	17	12	554	00.0	+00.0
2012	0	1	1	30	4	17	25	156	00.0	+00.0
2012	1	1	2	30	4	17	30	86	00.0	+00.0
2012	0	1	3	30	4	17	35	64	00.0	+00.0
2012	1	1	4	30	4	17	40	52	00.0	+00.0
2012	0	1	5	30	4	17	45	47	00.0	+00.0
2012	1	1	6	30	4	17	50	44	00.0	+00.0
2012	0	1	7	30	4	17	55	49	00.0	+00.0
2012	1	1	8	30	4	18	0	61	00.0	+00.0
2012	0	1	9	30	4	18	5	83	00.0	+00.0
2012	1	1	10	30	4	18	10	115	00.0	+00.0
2012	0	1	11	30	4	18	15	152	00.0	+00.0
2012	1	1	12	30	4	18	20	193	00.0	+00.0
2012	0	1	13	30	4	18	25	232	00.0	+00.0
2012	1	1	14	30	4	18	30	270	00.0	+00.0
2012	0	1	15	30	4	18	35	303	00.0	+00.0
2012	1	1	16	30	4	18	40	332	00.0	+00.0
2012	0	1	17	30	4	18	45	356	00.0	+00.0
2012	1	1	18	30	4	18	50	377	00.0	+00.0
2012	0	1	19	30	4	18	55	394	00.0	+00.0
2012	1	1	20	30	4	19	0	407	00.0	+00.0
2012	0	1	21	30	4	19	5	419	00.0	+00.0
2012	1	1	22	30	4	19	10	429	00.0	+00.0
2012	0	1	23	30	4	19	15	438	00.0	+00.0
2012	1	1	24	30	4	19	20	445	00.0	+00.0
2012	0	1	25	30	4	19	25	452	00.0	+00.0
2012	1	1	26	30	4	19	30	458	00.0	+00.0
2012	0	1	27	30	4	19	35	462	00.0	+00.0
2012	1	1	28	30	4	19	40	468	00.0	+00.0
2012	0	1	29	30	4	19	45	472	00.0	+00.0
2012	1	1	30	30	4	19	50	477	00.0	+00.0
2012	0	1	31	30	4	19	55	481	00.0	+00.0
2012	1	1	32	30	4	20	0	484	00.0	+00.0
2012	0	1	33	30	4	20	5	486	00.0	+00.0
2012	1	1	34	30	4	20	10	488	00.0	+00.0
2012	0	1	35	30	4	20	15	490	00.0	+00.0
2012	1	1	36	30	4	20	20	490	00.0	+00.0
2012	0	1	37	30	4	20	25	491	00.0	+00.0
2012	1	1	38	30	4	20	30	492	00.0	+00.0
2012	0	1	39	30	4	20	35	495	00.0	+00.0
2012	1	1	40	30	4	20	40	498	00.0	+00.0
2012	0	1	41	30	4	20	45	502	00.0	+00.0
2012	1	1	42	30	4	20	50	506	00.0	+00.0
2012	0	1	43	30	4	20	55	509	00.0	+00.0
2012	1	1	44	30	4	21	0	513	00.0	+00.0
2012	0	1	45	30	4	21	5	516	00.0	+00.0
2012	1	1	46	30	4	21	10	518	00.0	+00.0
2012	0	1	47	30	4	21	15	521	00.0	+00.0
2012	1	1	48	30	4	21	20	522	00.0	+00.0
2012	0	1	49	30	4	21	25	524	00.0	+00.0
2012	1	1	50	30	4	21	30	524	00.0	+00.0
2012	0	1	51	30	4	21	35	525	00.0	+00.0
2012	1	1	52	30	4	21	40	527	00.0	+00.0
2012	0	1	53	30	4	21	45	527	00.0	+00.0
2012	1	1	54	30	4	21	50	529	00.0	+00.0
2012	0	1	55	30	4	21	55	530	00.0	+00.0
2012	1	1	56	30	4	22	0	530	00.0	+00.0
2012	0	1	57	30	4	22	5	531	00.0	+00.0
2012	1	1	58	30	4	22	10	533	00.0	+00.0
2012	0	1	59	30	4	22	15	534	00.0	+00.0
2012	1	1	60	30	4	22	20	534	00.0	+00.0
2012	0	1	61	30	4	22	25	535	00.0	+00.0
2012	1	1	62	30	4	22	30	537	00.0	+00.0
2012	0	1	63	30	4	22	35	538	00.0	+00.0
2012	1	1	64	30	4	22	40	538	00.0	+00.0
2012	0	1	65	30	4	22	45	539	00.0	+00.0
2012	1	1	66	30	4	22	50	541	00.0	+00.0
2012	0	1	67	30	4	22	55	541	00.0	+00.0
2012	1	1	68	30	4	23	0	542	00.0	+00.0
2012	0	1	69	30	4	23	5	543	00.0	+00.0
2012	1	1	70	30	4	23	10	545	00.0	+00.0
2012	0	1	71	30	4	23	15	547	00.0	+00.0
2012	1	1	72	30	4	23	20	547	00.0	+00.0
2012	0	1	73	30	4	23	25	549	00.0	+00.0
2012	1	1	74	30	4	23	30	551	00.0	+00.0
2012	0	1	75	30	4	23	35	552	00.0	+00.0
2012	1	1	76	30	4	23	40	554	00.0	+00.0
2012	0	1	77	30	4	23	45	555	00.0	+00.0
2012	1	1	78	30	4	23	50	557	00.0	+00.0
2012	0	1	79	30	4	23	55	557	00.0	+00.0
2012	1	1	80	1	5	0	0	557	00.0	+00.0
2012	0	1	81	1	5	0	5	558	00.0	+00.0
2012	1	1	82	1	5	0	10	558	00.0	+00.0
2012	0	1	83	1	5	0	15	559	00.0	+00.0
2012	1	1	84	1	5	0	20	560	00.0	+00.0
2012	0	1	85	1	5	0	25	560	00.0	+00.0
2012	1	1	86	1	5	0	30	561	00.0	+00.0
2012	0	1	87	1	5	0	35	562	00.0	+00.0
2012	1	1	88	1	5	0	40	563	00.0	+00.0
2012	0	1	89	1	5	0	45	564	00.0	+00.0
2012	1	1	90	1	5	0	50	564	00.0	+00.0
2012	0	1	91	1	5	0	55	566	00.0	+00.0
2012	1	1	92	1	5	1	0	567	00.0	+00.0
2012	0	1	93	1	5	1	5	564	00.0	+00.0
2012	1	1	94	1	5	1	10	566	00.0	+00.0
2012	0	1	95	1	5	1	15	568	00.0	+00.0
2012	1	1	96	1	5	1	20	570	00.0	+00.0
2012	0	1	97	1	5	1	25	573	00.0	+00.0
2012	1	1	98	1	5	1	30	573	00.0	+00.0
2012	0	1	99	1	5	1	35	574	00.0	+00.0
2012	1	1	100	1	5	1	40	575	00.0	+00.0
2012	0	1	101	1	5	1	45	577	00.0	+00.0
2012	1	1	102	1	5	1	50	577	00.0	+00.0
2012	0	1	103	1	5	1	55	576	00.0	+00.0
2012	1	1	104	1	5	2	0	578	00.0	+00.0
2012	0	1	105	1	5	2	5	580	00.0	+00.0
2012	1	1	106	1	5	2	10	583	00.0	+00.0
2012	0	1	107	1	5	2	15	585	00.0	+00.0
2012	1	1	108	1	5	2	20	583	00.0	+00.0
2012	0	1	109	1	5	2	25	585	00.0	+00.0
2012	1	1	110	1	5	2	30	587	00.0	+00.0
2012	0	1	111	1	5	2	35	588	00.0	+00.0
2012	1	1	112	1	5	2	40	587	00.0	+00.0
2012	0	1	113	1	5	2	45	588	00.0	+00.0
2012	1	1	114	1	5	2	50	588	00.0	+00.0
2012	0	1	115	1	5	2	55	589	00.0	+00.0
2012	1	1	116	1	5	3	0	588	00.0	+00.0
2012	0	1	117	1	5	3	5	589	00.0	+00.0
2012	1	1	118	1	5	3	10	589	00.0	+00.0
2012	0	1	119	1	5	3	15	589	00.0	+00.0
2012	1	1	120	1	5	3	20	591	00.0	+00.0
2012	0	1	121	1	5	3	25	593	00.0	+00.0
2012	1	1	122	1	5	3	30	590	00.0	+00.0
2012	0	1	123	1	5	3	35	592	00.0	+00.0
2012	1	1	124	1	5	3	40	590	00.0	+00.0
2012	0	1	125	1	5	3	45	589	00.0	+00.0
2012	1	1	126	1	5	3	50	592	00.0	+00.0
2012	0	1	127	1	5	3	55	592	00.0	+00.0
2012	1	1	128	1	5	4	0	593	00.0	+00.0
2012	0	1	129	1	5	4	5	594	00.0	+00.0
2012	1	1	130	1	5	4	10	590	00.0	+00.0
2012	0	1	131	1	5	4	15	593	00.0	+00.0
2012	1	1	132	1	5	4	20	593	00.0	+00.0
2012	0	1	133	1	5	4	25	594	00.0	+00.0
2012	1	1	134	1	5	4	30	595	00.0	+00.0
2012	0	1	135	1	5	4	35	595	00.0	+00.0
2012	1	1	136	1	5	4	40	595	00.0	+00.0
2012	0	1	137	1	5	4	45	596	00.0	+00.0
2012	1	1	138	1	5	4	50	597	00.0	+00.0
2012	0	1	139	1	5	4	55	597	00.0	+00.0
2012	1	1	140	1	5	5	0	598	00.0	+00.0
2012	0	1	141	1	5	5	5	598	00.0	+00.0
2012	1	1	142	1	5	5	10	599	00.0	+00.0
2012	0	1	143	1	5	5	15	601	00.0	+00.0
2012	1	1	144	1	5	5	20	602	00.0	+00.0
2012	0	1	145	1	5	5	25	603	00.0	+00.0
2012	1	1	146	1	5	5	30	604	00.0	+00.0
2012	0	1	147	1	5	5	35	605	00.0	+00.0
2012	1	1	148	1	5	5	40	606	00.0	+00.0
2012	0	1	149	1	5	5	45	607	00.0	+00.0
2012	1	1	150	1	5	5	50	608	00.0	+00.0
2012	0	1	151	1	5	5	55	608	00.0	+00.0
2012	1	1	152	1	5	6	0	609	00.0	+00.0
2012	0	1	153	1	5	6	5	610	00.0	+00.0
2012	1	1	154	1	5	6	10	611	00.0	+00.0
2012	0	1	155	1	5	6	15	611	00.0	+00.0
2012	1	1	156	1	5	6	20	612	00.0	+00.0
2012	0	1	157	1	5	6	25	611	00.0	+00.0
2012	1	1	158	1	5	6	30	612	00.0	+00.0
2012	0	1	159	1	5	6	35	614	00.0	+00.0
2012	1	1	160	1	5	6	40	615	00.0	+00.0
2012	0	1	161	1	5	6	45	615	00.0	+00.0
2012	1	1	162	1	5	6	50	615	00.0	+00.0
2012	0	1	163	1	5	6	55	616	00.0	+00.0
2012	1	1	164	1	5	7	0	617	00.0	+00.0
2012	0	1	165	1	5	7	5	617	00.0	+00.0
2012	1	1	166	1	5	7	10	621	00.0	+00.0
2012	0	1	167	1	5	7	15	621	00.0	+00.0
2012	1	1	168	1	5	7	20	626	00.0	+00.0
2012	0	1	169	1	5	7	25	630	00.0	+00.0
2012	1	1	170	1	5	7	30	634	00.0	+00.0
2012	0	1	171	1	5	7	35	638	00.0	+00.0
2012	1	1	172	1	5	7	40	643	00.0	+00.0
2012	0	1	173	1	5	7	45	646	00.0	+00.0
2012	1	1	174	1	5	7	50	649	00.0	+00.0
2012	0	1	175	1	5	7	55	648	00.0	+00.0
2012	1	1	176	1	5	8	0	652	00.0	+00.0
2012	0	1	177	1	5	8	5	656	00.0	+00.0
2012	1	1	178	1	5	8	10	659	00.0	+00.0
2012	0	1	179	1	5	8	15	662	00.0	+00.0
2012	1	1	180	1	5	8	20	663	00.0	+00.0
2012	0	1	181	1	5	8	25	665	00.0	+00.0
2012	1	1	182	1	5	8	30	668	00.0	+00.0
2012	0	1	183	1	5	8	35	668	00.0	+00.0
2012	1	1	184	1	5	8	40	671	00.0	+00.0
2012	0	1	185	1	5	8	45	673	00.0	+00.0
2012	1	1	186	1	5	8	50	674	00.0	+00.0
2012	0	1	187	1	5	8	55	675	00.0	+00.0
2012	1	1	188	1	5	9	0	677	00.0	+00.0
2012	0	1	189	1	5	9	5	677	00.0	+00.0
2012	1	1	190	1	5	9	10	681	00.0	+00.0
2012	0	1	191	1	5	9	15	675	00.0	+00.0
2012	1	1	192	1	5	9	20	675	00.0	+00.0
2012	0	1	193	1	5	9	25	676	00.0	+00.0
2012	1	1	194	1	5	9	30	674	00.0	+00.0
2012	0	1	195	1	5	9	35	674	00.0	+00.0
2012	1	1	196	1	5	9	40	672	00.0	+00.0
2012	0	1	197	1	5	9	45	666	00.0	+00.0
2012	1	1	198	1	5	9	50	661	00.0	+00.0
2012	0	1	199	1	5	9	55	659	00.0	+00.0
2012	1	1	200	1	5	10	0	656	00.0	+00.0
2012	0	1	201	1	5	10	5	655	00.0	+00.0
2012	1	1	202	1	5	10	10	652	00.0	+00.0
2012	0	1	203	1	5	10	15	649	00.0	+00.0
2012	1	1	204	1	5	10	20	648	00.0	+00.0
2012	0	1	205	1	5	10	25	646	00.0	+00.0
2012	1	1	206	1	5	10	30	644	00.0	+00.0
2012	0	1	207	1	5	10	35	643	00.0	+00.0
2012	1	1	208	1	5	10	40	639	00.0	+00.0
2012	0	1	209	1	5	10	45	638	00.0	+00.0
2012	1	1	210	1	5	10	50	635	00.0	+00.0
2012	0	1	211	1	5	10	55	635	00.0	+00.0
2012	1	1	212	1	5	11	0	635	00.0	+00.0
2012	0	1	213	1	5	11	5	634	00.0	+00.0
2012	1	1	214	1	5	11	10	632	00.0	+00.0
2012	0	1	215	1	5	11	15	631	00.0	+00.0
2012	1	1	216	1	5	11	20	628	00.0	+00.0
2012	0	1	217	1	5	11	25	628	00.0	+00.0
2012	1	1	218	1	5	11	30	628	00.0	+00.0
2012	0	1	219	1	5	11	35	624	00.0	+00.0
2012	1	1	220	1	5	11	40	623	00.0	+00.0
2012	0	1	221	1	5	11	45	622	00.0	+00.0
2012	1	1	222	1	5	11	50	619	00.0	+00.0
2012	0	1	223	1	5	11	55	617	00.0	+00.0
2012	1	1	224	1	5	12	0	615	00.0	+00.0
2012	0	1	225	1	5	12	5	615	00.0	+00.0
2012	1	1	226	1	5	12	10	614	00.0	+00.0
2012	0	1	227	1	5	12	15	612	00.0	+00.0
2012	1	1	228	1	5	12	20	605	00.0	+00.0
2012	0	1	229	1	5	12	25	599	00.0	+00.0
2012	1	1	230	1	5	12	30	595	00.0	+00.0
2012	0	1	231	1	5	12	35	590	00.0	+00.0
2012	1	1	232	1	5	12	40	583	00.0	+00.0
2012	0	1	233	1	5	12	45	577	00.0	+00.0
2012	1	1	234	1	5	12	50	575	00.0	+00.0
2012	0	1	235	1	5	12	55	574	00.0	+00.0
2012	1	1	236	1	5	13	0	570	00.0	+00.0
2012	0	1	237	1	5	13	5	568	00.0	+00.0
2012	1	1	238	1	5	13	10	565	00.0	+00.0
2012	0	1	239	1	5	13	15	564	00.0	+00.0
2012	1	1	240	1	5	13	20	566	00.0	+00.0
2012	0	1	241	1	5	13	25	573	00.0	+00.0
2012	1	1	242	1	5	13	30	575	00.0	+00.0
2012	0	1	243	1	5	13	35	571	00.0	+00.0
2012	1	1	244	1	5	13	40	567	00.0	+00.0
2012	0	1	245	1	5	13	45	566	00.0	+00.0
2012	1	1	246	1	5	13	50	565	00.0	+00.0
2012	0	1	247	1	5	13	55	565	00.0	+00.0
2012	1	1	248	1	5	14	0	565	00.0	+00.0
2012	0	1	249	1	5	14	5	565	00.0	+00.0
2012	1	1	250	1	5	14	10	563	00.0	+00.0
2012	0	1	251	1	5	14	15	566	00.0	+00.0
2012	1	1	252	1	5	14	20	568	00.0	+00.0
2012	0	1	253	1	5	14	25	569	00.0	+00.0
2012	1	1	254	1	5	14	30	571	00.0	+00.0
2012	0	1	255	1	5	14	35	573	00.0	+00.0
2012	1	1	256	1	5	14	40	572	00.0	+00.0
2012	0	1	257	1	5	14	45	573	00.0	+00.0
2012	1	1	2	7	5	18	22	441	00.0	+00.0
2012	0	1	3	7	5	18	27	441	00.0	+00.0
2012	1	1	4	7	5	18	32	439	00.0	+00.0
2012	0	1	5	7	5	18	37	434	00.0	+00.0
2012	1	1	6	7	5	18	42	432	00.0	+00.0
2012	0	1	7	7	5	18	47	430	00.0	+00.0
2012	1	1	8	7	5	18	52	430	00.0	+00.0
2012	0	1	9	7	5	18	57	432	00.0	+00.0
2012	1	1	10	7	5	19	2	434	00.0	+00.0
2012	0	1	11	7	5	19	7	434	00.0	+00.0
2012	1	1	12	7	5	19	12	434	00.0	+00.0
2012	0	1	13	7	5	19	17	434	00.0	+00.0
2012	1	1	14	7	5	19	22	433	00.0	+00.0
2012	0	1	15	7	5	19	27	432	00.0	+00.0
2012	1	1	16	7	5	19	32	430	00.0	+00.0
2012	0	1	17	7	5	19	37	430	00.0	+00.0
2012	1	1	18	7	5	19	42	430	00.0	+00.0
2012	0	1	19	7	5	19	47	429	00.0	+00.0
2012	1	1	20	7	5	19	52	429	00.0	+00.0
2012	0	1	21	7	5	19	57	430	00.0	+00.0
2012	1	1	22	7	5	20	2	430	00.0	+00.0
2012	0	1	23	7	5	20	7	431	00.0	+00.0
2012	1	1	24	7	5	20	12	431	00.0	+00.0
2012	0	1	25	7	5	20	17	432	00.0	+00.0
2012	1	1	26	7	5	20	22	432	00.0	+00.0
2012	0	1	27	7	5	20	27	432	00.0	+00.0
2012	1	1	28	7	5	20	32	432	00.0	+00.0
2012	0	1	29	7	5	20	37	433	00.0	+00.0
2012	1	1	30	7	5	20	42	432	00.0	+00.0
2012	0	1	31	7	5	20	47	433	00.0	+00.0
2012	1	1	32	7	5	20	52	433	00.0	+00.0
2012	0	1	33	7	5	20	57	434	00.0	+00.0
2012	1	1	34	7	5	21	2	432	00.0	+00.0
2012	0	1	35	7	5	21	7	433	00.0	+00.0
2012	1	1	36	7	5	21	12	432	00.0	+00.0
2012	0	1	37	7	5	21	17	432	00.0	+00.0
2012	1	1	38	7	5	21	22	431	00.0	+00.0
2012	0	1	39	7	5	21	27	431	00.0	+00.0
2012	1	1	40	7	5	21	32	430	00.0	+00.0
2012	0	1	41	7	5	21	37	430	00.0	+00.0
2012	1	1	42	7	5	21	42	430	00.0	+00.0
2012	0	1	43	7	5	21	47	430	00.0	+00.0
2012	1	1	44	7	5	21	52	429	00.0	+00.0
2012	0	1	45	7	5	21	57	430	00.0	+00.0
2012	1	1	46	7	5	22	2	430	00.0	+00.0
2012	0	1	47	7	5	22	7	429	00.0	+00.0
2012	1	1	48	7	5	22	12	429	00.0	+00.0
2012	0	1	49	7	5	22	17	428	00.0	+00.0
2012	1	1	50	7	5	22	22	427	00.0	+00.0
2012	0	1	51	7	5	22	27	426	00.0	+00.0
2012	1	1	52	7	5	22	32	426	00.0	+00.0
2012	0	1	53	7	5	22	37	426	00.0	+00.0
2012	1	1	54	7	5	22	42	425	00.0	+00.0
2012	0	1	55	7	5	22	47	425	00.0	+00.0
2012	1	1	56	7	5	22	52	424	00.0	+00.0
2012	0	1	57	7	5	22	57	424	00.0	+00.0
2012	1	1	58	7	5	23	2	424	00.0	+00.0
2012	0	1	59	7	5	23	7	422	00.0	+00.0
2012	1	1	60	7	5	23	12	420	00.0	+00.0
2012	0	1	61	7	5	23	17	418	00.0	+00.0
2012	1	1	62	7	5	23	22	417	00.0	+00.0
2012	0	1	63	7	5	23	27	417	00.0	+00.0
2012	1	1	64	7	5	23	32	418	00.0	+00.0
2012	0	1	65	7	5	23	37	418	00.0	+00.0
2012	1	1	66	7	5	23	42	418	00.0	+00.0
2012	0	1	67	7	5	23	47	418	00.0	+00.0
2012	1	1	68	7	5	23	52	419	00.0	+00.0
2012	0	1	69	7	5	23	57	420	00.0	+00.0
2012	1	1	70	8	5	0	2	420	00.0	+00.0
2012	0	1	71	8	5	0	7	420	00.0	+00.0
2012	1	1	72	8	5	0	12	421	00.0	+00.0
2012	0	1	73	8	5	0	17	421	00.0	+00.0
2012	1	1	74	8	5	0	22	421	00.0	+00.0
2012	0	1	75	8	5	0	27	421	00.0	+00.0
2012	1	1	76	8	5	0	32	421	00.0	+00.0
2012	0	1	77	8	5	0	37	422	00.0	+00.0
2012	1	1	78	8	5	0	42	422	00.0	+00.0
2012	0	1	79	8	5	0	47	422	00.0	+00.0
2012	1	1	80	8	5	0	52	423	00.0	+00.0
2012	0	1	81	8	5	0	57	424	00.0	+00.0
2012	1	1	82	8	5	1	2	424	00.0	+00.0
2012	0	1	83	8	5	1	7	423	00.0	+00.0
2012	1	1	84	8	5	1	12	424	00.0	+00.0
2012	0	1	85	8	5	1	17	424	00.0	+00.0
2012	1	1	86	8	5	1	22	425	00.0	+00.0
2012	0	1	87	8	5	1	27	425	00.0	+00.0
2012	1	1	88	8	5	1	32	425	00.0	+00.0
2012	0	1	89	8	5	1	37	426	00.0	+00.0
2012	1	1	90	8	5	1	42	425	00.0	+00.0
2012	0	1	91	8	5	1	47	424	00.0	+00.0
2012	1	1	92	8	5	1	52	424	00.0	+00.0
2012	0	1	93	8	5	1	57	425	00.0	+00.0
2012	1	1	94	8	5	2	2	424	00.0	+00.0
2012	0	1	95	8	5	2	7	425	00.0	+00.0
2012	1	1	96	8	5	2	12	425	00.0	+00.0
2012	0	1	97	8	5	2	17	425	00.0	+00.0
2012	1	1	98	8	5	2	22	425	00.0	+00.0
2012	0	1	99	8	5	2	27	425	00.0	+00.0
2012	1	1	100	8	5	2	32	425	00.0	+00.0
2012	0	1	101	8	5	2	37	426	00.0	+00.0
2012	1	1	102	8	5	2	42	425	00.0	+00.0
2012	0	1	103	8	5	2	47	425	00.0	+00.0
2012	1	1	104	8	5	2	52	425	00.0	+00.0
2012	0	1	105	8	5	2	57	426	00.0	+00.0
2012	1	1	106	8	5	3	2	426	00.0	+00.0
2012	0	1	107	8	5	3	7	426	00.0	+00.0
2012	1	1	108	8	5	3	12	427	00.0	+00.0
2012	0	1	109	8	5	3	17	427	00.0	+00.0
2012	1	1	110	8	5	3	22	428	00.0	+00.0
2012	0	1	111	8	5	3	27	428	00.0	+00.0
2012	1	1	112	8	5	3	32	428	00.0	+00.0
2012	0	1	113	8	5	3	37	428	00.0	+00.0
2012	1	1	114	8	5	3	42	428	00.0	+00.0
2012	0	1	115	8	5	3	47	428	00.0	+00.0
2012	1	1	116	8	5	3	52	428	00.0	+00.0
2012	0	1	117	8	5	3	57	428	00.0	+00.0
2012	1	1	118	8	5	4	2	428	00.0	+00.0
2012	0	1	119	8	5	4	7	429	00.0	+00.0
2012	1	1	120	8	5	4	12	428	00.0	+00.0
2012	0	1	121	8	5	4	17	429	00.0	+00.0
2012	1	1	122	8	5	4	22	428	00.0	+00.0
2012	0	1	123	8	5	4	27	428	00.0	+00.0
2012	1	1	124	8	5	4	32	428	00.0	+00.0
2012	0	1	125	8	5	4	37	429	00.0	+00.0
2012	1	1	126	8	5	4	42	428	00.0	+00.0
2012	0	1	127	8	5	4	47	429	00.0	+00.0
2012	1	1	128	8	5	4	52	430	00.0	+00.0
2012	0	1	129	8	5	4	57	430	00.0	+00.0
2012	1	1	130	8	5	5	2	431	00.0	+00.0
2012	0	1	131	8	5	5	7	431	00.0	+00.0
2012	1	1	132	8	5	5	12	432	00.0	+00.0
2012	0	1	133	8	5	5	17	433	00.0	+00.0
2012	1	1	134	8	5	5	22	433	00.0	+00.0
2012	0	1	135	8	5	5	27	433	00.0	+00.0
2012	1	1	136	8	5	5	32	433	00.0	+00.0
2012	0	1	137	8	5	5	37	434	00.0	+00.0
2012	1	1	138	8	5	5	42	434	00.0	+00.0
2012	0	1	139	8	5	5	47	435	00.0	+00.0
2012	1	1	140	8	5	5	52	435	00.0	+00.0
2012	0	1	141	8	5	5	57	435	00.0	+00.0
2012	1	1	142	8	5	6	2	435	00.0	+00.0
2012	0	1	143	8	5	6	7	435	00.0	+00.0
2012	1	1	144	8	5	6	12	436	00.0	+00.0
2012	0	1	145	8	5	6	17	436	00.0	+00.0
2012	1	1	146	8	5	6	22	437	00.0	+00.0
2012	0	1	147	8	5	6	27	438	00.0	+00.0
2012	1	1	148	8	5	6	32	438	00.0	+00.0
2012	0	1	149	8	5	6	37	439	00.0	+00.0
2012	1	1	150	8	5	6	42	439	00.0	+00.0
2012	0	1	151	8	5	6	47	440	00.0	+00.0
2012	1	1	152	8	5	6	52	440	00.0	+00.0
2012	0	1	153	8	5	6	57	438	00.0	+00.0
2012	1	1	154	8	5	7	2	437	00.0	+00.0
2012	0	1	155	8	5	7	7	436	00.0	+00.0
2012	1	1	156	8	5	7	12	436	00.0	+00.0
2012	0	1	157	8	5	7	17	435	00.0	+00.0
2012	1	1	158	8	5	7	22	435	00.0	+00.0
2012	0	1	159	8	5	7	27	434	00.0	+00.0
2012	1	1	160	8	5	7	32	433	00.0	+00.0
2012	0	1	161	8	5	7	37	433	00.0	+00.0
2012	1	1	162	8	5	7	42	432	00.0	+00.0
2012	0	1	163	8	5	7	47	432	00.0	+00.0
2012	1	1	164	8	5	7	52	432	00.0	+00.0
2012	0	1	165	8	5	7	57	433	00.0	+00.0
2012	1	1	166	8	5	8	2	434	00.0	+00.0
2012	0	1	167	8	5	8	7	435	00.0	+00.0
2012	1	1	168	8	5	8	12	436	00.0	+00.0
2012	0	1	169	8	5	8	17	436	00.0	+00.0
2012	1	1	170	8	5	8	22	437	00.0	+00.0
2012	0	1	171	8	5	8	27	437	00.0	+00.0
2012	1	1	172	8	5	8	32	437	00.0	+00.0
2012	0	1	173	8	5	8	37	438	00.0	+00.0
2012	1	1	174	8	5	8	42	437	00.0	+00.0
2012	0	1	175	8	5	8	47	437	00.0	+00.0
2012	1	1	176	8	5	8	52	436	00.0	+00.0
2012	0	1	177	8	5	8	57	437	00.0	+00.0
2012	1	1	178	8	5	9	2	437	00.0	+00.0
2012	0	1	179	8	5	9	7	440	00.0	+00.0
2012	1	1	180	8	5	9	12	441	00.0	+00.0
2012	0	1	181	8	5	9	17	443	00.0	+00.0
2012	1	1	182	8	5	9	22	443	00.0	+00.0
2012	0	1	183	8	5	9	27	443	00.0	+00.0
2012	1	1	184	8	5	9	32	442	00.0	+00.0
2012	0	1	185	8	5	9	37	442	00.0	+00.0
2012	1	1	186	8	5	9	42	440	00.0	+00.0
2012	0	1	187	8	5	9	47	441	00.0	+00.0
2012	1	1	188	8	5	9	52	441	00.0	+00.0
2012	0	1	189	8	5	9	57	442	00.0	+00.0
2012	1	1	190	8	5	10	2	442	00.0	+00.0
2012	0	1	191	8	5	10	7	443	00.0	+00.0
2012	1	1	192	8	5	10	12	445	00.0	+00.0
2012	0	1	193	8	5	10	17	445	00.0	+00.0
2012	1	1	194	8	5	10	22	444	00.0	+00.0
2012	0	1	195	8	5	10	27	445	00.0	+00.0
2012	1	1	196	8	5	10	32	446	00.0	+00.0
2012	0	1	197	8	5	10	37	447	00.0	+00.0
2012	1	1	198	8	5	10	42	449	00.0	+00.0
2012	0	1	199	8	5	10	47	450	00.0	+00.0
2012	1	1	200	8	5	10	52	453	00.0	+00.0
2012	0	1	201	8	5	10	57	456	00.0	+00.0
2012	1	1	202	8	5	11	2	460	00.0	+00.0
2012	0	1	203	8	5	11	7	462	00.0	+00.0
2012	1	1	204	8	5	11	12	462	00.0	+00.0
2012	0	1	205	8	5	11	17	461	00.0	+00.0
2012	1	1	206	8	5	11	22	459	00.0	+00.0
2012	0	1	207	8	5	11	27	459	00.0	+00.0
2012	1	1	208	8	5	11	32	458	00.0	+00.0
2012	0	1	209	8	5	11	37	458	00.0	+00.0
2012	1	1	210	8	5	11	42	457	00.0	+00.0
2012	0	1	211	8	5	11	47	457	00.0	+00.0
2012	1	1	212	8	5	11	52	456	00.0	+00.0
2012	0	1	213	8	5	11	57	454	00.0	+00.0
2012	1	1	214	8	5	12	2	452	00.0	+00.0
2012	0	1	215	8	5	12	7	450	00.0	+00.0
2012	1	1	216	8	5	12	12	450	00.0	+00.0
2012	0	1	217	8	5	12	17	451	00.0	+00.0
2012	1	1	218	8	5	12	22	451	00.0	+00.0
2012	0	1	219	8	5	12	27	450	00.0	+00.0
2012	1	1	220	8	5	12	32	450	00.0	+00.0
2012	0	1	221	8	5	12	37	451	00.0	+00.0
2012	1	1	222	8	5	12	42	449	00.0	+00.0
2012	0	1	223	8	5	12	47	450	00.0	+00.0
2012	1	1	224	8	5	12	52	449	00.0	+00.0
2012	0	1	225	8	5	12	57	450	00.0	+00.0
2012	1	1	226	8	5	13	2	450	00.0	+00.0
2012	0	1	227	8	5	13	7	450	00.0	+00.0
2012	1	1	228	8	5	13	12	452	00.0	+00.0
2012	0	1	229	8	5	13	17	453	00.0	+00.0
2012	1	1	230	8	5	13	22	452	00.0	+00.0
2012	0	1	231	8	5	13	27	454	00.0	+00.0
2012	1	1	232	8	5	13	32	453	00.0	+00.0
2012	0	1	233	8	5	13	37	453	00.0	+00.0
2012	1	1	234	8	5	13	42	453	00.0	+00.0
2012	0	1	235	8	5	13	47	451	00.0	+00.0
2012	1	1	236	8	5	13	52	451	00.0	+00.0
2012	0	1	237	8	5	13	57	449	00.0	+00.0
2012	1	1	238	8	5	14	2	449	00.0	+00.0
2012	0	1	239	8	5	14	7	450	00.0	+00.0
2012	1	1	240	8	5	14	12	451	00.0	+00.0
2012	0	1	241	8	5	14	17	452	00.0	+00.0
2012	1	1	242	8	5	14	22	454	00.0	+00.0
2012	0	1	243	8	5	14	27	453	00.0	+00.0
2012	1	1	244	8	5	14	32	454	00.0	+00.0
2012	0	1	245	8	5	14	37	455	00.0	+00.0
2012	1	1	246	8	5	14	42	452	00.0	+00.0
2012	0	1	247	8	5	14	47	454	00.0	+00.0
2012	1	1	248	8	5	14	52	454	00.0	+00.0
2012	0	1	249	8	5	14	57	452	00.0	+00.0
2012	1	1	250	8	5	15	2	452	00.0	+00.0
2012	0	1	251	8	5	15	7	454	00.0	+00.0
2012	1	1	252	8	5	15	12	453	00.0	+00.0
2012	0	1	253	8	5	15	17	454	00.0	+00.0
2012	1	1	254	8	5	15	22	456	00.0	+00.0
2012	0	1	255	8	5	15	27	454	00.0	+00.0
2012	1	1	256	8	5	15	32	454	00.0	+00.0
2012	0	1	257	8	5	15	37	453	00.0	+00.0
2012	1	1	258	8	5	15	42	450	00.0	+00.0
2012	0	1	259	8	5	15	47	449	00.0	+00.0
2012	1	1	260	8	5	15	52	448	00.0	+00.0
2012	0	1	261	8	5	15	57	446	00.0	+00.0
2012	1	1	262	8	5	16	2	446	00.0	+00.0
2012	0	1	263	8	5	16	7	444	00.0	+00.0
2012	1	1	264	8	5	16	12	444	00.0	+00.0
2012	0	1	265	8	5	16	17	443	00.0	+00.0
2012	1	1	266	8	5	16	22	442	00.0	+00.0
2012	0	1	267	8	5	16	27	443	00.0	+00.0
2012	1	1	268	8	5	16	32	443	00.0	+00.0
2012	0	1	269	8	5	16	37	445	00.0	+00.0
2012	1	1	270	8	5	16	42	446	00.0	+00.0
2012	0	1	271	8	5	16	47	446	00.0	+00.0
2012	1	1	272	8	5	16	52	447	00.0	+00.0
2012	0	1	273	8	5	16	57	447	00.0	+00.0
2012	1	1	274	8	5	17	2	447	00.0	+00.0
2012	0	1	275	8	5	17	7	449	00.0	+00.0
2012	1	1	276	8	5	17	12	446	00.0	+00.0
2012	0	1	277	8	5	17	17	445	00.0	+00.0
2012	1	1	278	8	5	17	22	446	00.0	+00.0
2012	0	1	279	8	5	17	27	444	00.0	+00.0
2012	1	1	280	8	5	17	32	444	00.0	+00.0
2012	0	1	281	8	5	17	37	444	00.0	+00.0
2012	1	1	282	8	5	17	42	442	00.0	+00.0
2012	0	1	283	8	5	17	47	443	00.0	+00.0
2012	1	1	284	8	5	17	52	441	00.0	+00.0
2012	0	1	285	8	5	17	57	440	00.0	+00.0
2012	1	1	286	8	5	18	2	438	00.0	+00.0
2012	0	1	287	8	5	18	7	435	00.0	+00.0
2012	1	1	288	8	5	18	12	433	00.0	+00.0
2012	0	1	289	8	5	18	17	431	00.0	+00.0
2012	1	1	290	8	5	18	22	430	00.0	+00.0
2012	0	1	291	8	5	18	27	429	00.0	+00.0
2012	1	1	292	8	5	18	32	429	00.0	+00.0
2012	0	1	293	8	5	18	37	430	00.0	+00.0
2012	1	1	294	8	5	18	42	429	00.0	+00.0
2012	0	1	295	8	5	18	47	429	00.0	+00.0
2012	1	1	296	8	5	18	52	429	00.0	+00.0
2012	0	1	297	8	5	18	57	430	00.0	+00.0
2012	1	1	298	8	5	19	2	430	00.0	+00.0
2012	0	1	299	8	5	19	7	430	00.0	+00.0
2012	1	1	300	8	5	19	12	429	00.0	+00.0
2012	0	1	301	8	5	19	17	429	00.0	+00.0
2012	1	1	302	8	5	19	22	427	00.0	+00.0
2012	0	1	303	8	5	19	27	427	00.0	+00.0
2012	1	1	304	8	5	19	32	426	00.0	+00.0
2012	0	1	305	8	5	19	37	427	00.0	+00.0
2012	1	1	306	8	5	19	42	426	00.0	+00.0
2012	0	1	307	8	5	19	47	427	00.0	+00.0
2012	1	1	308	8	5	19	52	427	00.0	+00.0
2012	0	1	309	8	5	19	57	428	00.0	+00.0
2012	1	1	310	8	5	20	2	429	00.0	+00.0
2012	0	1	311	8	5	20	7	429	00.0	+00.0
2012	1	1	312	8	5	20	12	429	00.0	+00.0
2012	0	1	313	8	5	20	17	429	00.0	+00.0
2012	1	1	314	8	5	20	22	429	00.0	+00.0
2012	0	1	315	8	5	20	27	429	00.0	+00.0
2012	1	1	316	8	5	20	32	430	00.0	+00.0
2012	0	1	317	8	5	20	37	429	00.0	+00.0
2012	1	1	318	8	5	20	42	429	00.0	+00.0
2012	0	1	319	8	5	20	47	429	00.0	+00.0
2012	1	1	320	8	5	20	52	429	00.0	+00.0
2012	0	1	321	8	5	20	57	429	00.0	+00.0
2012	1	1	322	8	5	21	2	428	00.0	+00.0
2012	0	1	323	8	5	21	7	428	00.0	+00.0
2012	1	1	324	8	5	21	12	428	00.0	+00.0
2012	0	1	325	8	5	21	17	428	00.0	+00.0
2012	1	1	326	8	5	21	22	428	00.0	+00.0
2012	0	1	327	8	5	21	27	428	00.0	+00.0
2012	1	1	328	8	5	21	32	427	00.0	+00.0
2012	0	1	329	8	5	21	37	427	00.0	+00.0
2012	1	1	330	8	5	21	42	427	00.0	+00.0
2012	0	1	331	8	5	21	47	428	00.0	+00.0
2012	1	1	332	8	5	21	52	427	00.0	+00.0
2012	0	1	333	8	5	21	57	428	00.0	+00.0
2012	1	1	334	8	5	22	2	427	00.0	+00.0
2012	0	1	335	8	5	22	7	425	00.0	+00.0
2012	1	1	336	8	5	22	12	424	00.0	+00.0
2012	0	1	337	8	5	22	17	423	00.0	+00.0
2012	1	1	338	8	5	22	22	423	00.0	+00.0
2012	0	1	339	8	5	22	27	423	00.0	+00.0
2012	1	1	340	8	5	22	32	424	00.0	+00.0
2012	0	1	341	8	5	22	37	425	00.0	+00.0
2012	1	1	342	8	5	22	42	425	00.0	+00.0
2012	0	1	343	8	5	22	47	426	00.0	+00.0
2012	1	1	344	8	5	22	52	426	00.0	+00.0
2012	0	1	345	8	5	22	57	427	00.0	+00.0
2012	1	1	346	8	5	23	2	427	00.0	+00.0
2012	0	1	347	8	5	23	7	428	00.0	+00.0
2012	1	1	348	8	5	23	12	428	00.0	+00.0
2012	0	1	349	8	5	23	17	429	00.0	+00.0
2012	1	1	350	8	5	23	22	429	00.0	+00.0
2012	0	1	351	8	5	23	27	429	00.0	+00.0
2012	1	1	352	8	5	23	32	429	00.0	+00.0
2012	0	1	353	8	5	23	37	430	00.0	+00.0
2012	1	1	354	8	5	23	42	431	00.0	+00.0
2012	0	1	355	8	5	23	47	432	00.0	+00.0
2012	1	1	356	8	5	23	52	433	00.0	+00.0
2012	0	1	357	8	5	23	57	435	00.0	+00.0
2012	1	1	358	9	5	0	2	435	00.0	+00.0
2012	0	1	359	9	5	0	7	436	00.0	+00.0
2012	1	1	360	9	5	0	12	437	00.0	+00.0
2012	0	1	361	9	5	0	17	439	00.0	+00.0
2012	1	1	362	9	5	0	22	439	00.0	+00.0
2012	0	1	363	9	5	0	27	440	00.0	+00.0
2012	1	1	364	9	5	0	32	441	00.0	+00.0
2012	0	1	365	9	5	0	37	442	00.0	+00.0
2012	1	1	366	9	5	0	42	442	00.0	+00.0
2012	0	1	367	9	5	0	47	442	00.0	+00.0
2012	1	1	368	9	5	0	52	442	00.0	+00.0
2012	0	1	369	9	5	0	57	443	00.0	+00.0
2012	1	1	370	9	5	1	2	443	00.0	+00.0
2012	0	1	371	9	5	1	7	443	00.0	+00.0
2012	1	1	372	9	5	1	12	443	00.0	+00.0
2012	0	1	373	9	5	1	17	442	00.0	+00.0
2012	1	1	374	9	5	1	22	441	00.0	+00.0
2012	0	1	375	9	5	1	27	441	00.0	+00.0
2012	1	1	376	9	5	1	32	441	00.0	+00.0
2012	0	1	377	9	5	1	37	441	00.0	+00.0
2012	1	1	378	9	5	1	42	441	00.0	+00.0
2012	0	1	379	9	5	1	47	440	00.0	+00.0
2012	1	1	380	9	5	1	52	440	00.0	+00.0
2012	0	1	381	9	5	1	57	439	00.0	+00.0
2012	1	1	382	9	5	2	2	439	00.0	+00.0
2012	0	1	383	9	5	2	7	439	00.0	+00.0
2012	1	1	384	9	5	2	12	439	00.0	+00.0
2012	0	1	385	9	5	2	17	439	00.0	+00.0
2012	1	1	386	9	5	2	22	438	00.0	+00.0
2012	0	1	387	9	5	2	27	438	00.0	+00.0
2012	1	1	388	9	5	2	32	437	00.0	+00.0
2012	0	1	389	9	5	2	37	438	00.0	+00.0
2012	1	1	390	9	5	2	42	438	00.0	+00.0
2012	0	1	391	9	5	2	47	437	00.0	+00.0
2012	1	1	392	9	5	2	52	437	00.0	+00.0
2012	0	1	393	9	5	2	57	438	00.0	+00.0
2012	1	1	394	9	5	3	2	438	00.0	+00.0
2012	0	1	395	9	5	3	7	438	00.0	+00.0
2012	1	1	396	9	5	3	12	437	00.0	+00.0
2012	0	1	397	9	5	3	17	438	00.0	+00.0
2012	1	1	398	9	5	3	22	438	00.0	+00.0
2012	0	1	399	9	5	3	27	439	00.0	+00.0
2012	1	1	400	9	5	3	32	439	00.0	+00.0
2012	0	1	401	9	5	3	37	439	00.0	+00.0
2012	1	1	402	9	5	3	42	440	00.0	+00.0
2012	0	1	403	9	5	3	47	440	00.0	+00.0
2012	1	1	404	9	5	3	52	440	00.0	+00.0
2012	0	1	405	9	5	3	57	441	00.0	+00.0
2012	1	1	406	9	5	4	2	441	00.0	+00.0
2012	0	1	407	9	5	4	7	441	00.0	+00.0
2012	1	1	408	9	5	4	12	440	00.0	+00.0
2012	0	1	409	9	5	4	17	441	00.0	+00.0
2012	1	1	410	9	5	4	22	440	00.0	+00.0
2012	0	1	411	9	5	4	27	440	00.0	+00.0
2012	1	1	412	9	5	4	32	440	00.0	+00.0
2012	0	1	413	9	5	4	37	440	00.0	+00.0
2012	1	1	414	9	5	4	42	440	00.0	+00.0
2012	0	1	415	9	5	4	47	440	00.0	+00.0
2012	1	1	416	9	5	4	52	440	00.0	+00.0
2012	0	1	417	9	5	4	57	440	00.0	+00.0
2012	1	1	418	9	5	5	2	440	00.0	+00.0
2012	0	1	419	9	5	5	7	440	00.0	+00.0
2012	1	1	420	9	5	5	12	440	00.0	+00.0
2012	0	1	421	9	5	5	17	440	00.0	+00.0
2012	1	1	422	9	5	5	22	440	00.0	+00.0
2012	0	1	423	9	5	5	27	440	00.0	+00.0
2012	1	1	424	9	5	5	32	440	00.0	+00.0
2012	0	1	425	9	5	5	37	440	00.0	+00.0
2012	1	1	426	9	5	5	42	440	00.0	+00.0
2012	0	1	427	9	5	5	47	440	00.0	+00.0
2012	1	1	428	9	5	5	52	440	00.0	+00.0
2012	0	1	429	9	5	5	57	441	00.0	+00.0
2012	1	1	430	9	5	6	2	442	00.0	+00.0
2012	0	1	431	9	5	6	7	443	00.0	+00.0
2012	1	1	432	9	5	6	12	444	00.0	+00.0
2012	0	1	433	9	5	6	17	445	00.0	+00.0
2012	1	1	434	9	5	6	22	445	00.0	+00.0
2012	0	1	435	9	5	6	27	446	00.0	+00.0
2012	1	1	436	9	5	6	32	447	00.0	+00.0
2012	0	1	437	9	5	6	37	447	00.0	+00.0
2012	1	1	438	9	5	6	42	448	00.0	+00.0
2012	0	1	439	9	5	6	47	448	00.0	+00.0
2012	1	1	440	9	5	6	52	449	00.0	+00.0
2012	0	1	441	9	5	6	57	451	00.0	+00.0
2012	1	1	442	9	5	7	2	451	00.0	+00.0
2012	0	1	443	9	5	7	7	452	00.0	+00.0
2012	1	1	444	9	5	7	12	452	00.0	+00.0
2012	0	1	445	9	5	7	17	453	00.0	+00.0
2012	1	1	446	9	5	7	22	453	00.0	+00.0
2012	0	1	447	9	5	7	27	453	00.0	+00.0
2012	1	1	448	9	5	7	32	453	00.0	+00.0
2012	0	1	449	9	5	7	37	452	00.0	+00.0
2012	1	1	450	9	5	7	42	452	00.0	+00.0
2012	0	1	451	9	5	7	47	452	00.0	+00.0
2012	1	1	452	9	5	7	52	453	00.0	+00.0
2012	0	1	453	9	5	7	57	453	00.0	+00.0
2012	1	1	454	9	5	8	2	453	00.0	+00.0
2012	0	1	455	9	5	8	7	454	00.0	+00.0
2012	1	1	456	9	5	8	12	454	00.0	+00.0
2012	0	1	457	9	5	8	17	454	00.0	+00.0
2012	1	1	458	9	5	8	22	456	00.0	+00.0
2012	0	1	459	9	5	8	27	457	00.0	+00.0
2012	1	1	460	9	5	8	32	458	00.0	+00.0
2012	0	1	461	9	5	8	37	459	00.0	+00.0
2012	1	1	462	9	5	8	42	460	00.0	+00.0
2012	0	1	463	9	5	8	47	462	00.0	+00.0
2012	1	1	464	9	5	8	52	462	00.0	+00.0
2012	0	1	465	9	5	8	57	465	00.0	+00.0
2012	1	1	466	9	5	9	2	464	00.0	+00.0
2012	0	1	467	9	5	9	7	465	00.0	+00.0
2012	1	1	468	9	5	9	12	463	00.0	+00.0
2012	0	1	469	9	5	9	17	460	00.0	+00.0
2012	1	1	470	9	5	9	22	460	00.0	+00.0
2012	0	1	471	9	5	9	27	458	00.0	+00.0
2012	1	1	472	9	5	9	32	458	00.0	+00.0
2012	0	1	473	9	5	9	37	458	00.0	+00.0
2012	1	1	474	9	5	9	42	455	00.0	+00.0
2012	0	1	475	9	5	9	47	457	00.0	+00.0
2012	1	1	476	9	5	9	52	458	00.0	+00.0
2012	0	1	477	9	5	9	57	455	00.0	+00.0
2012	1	1	478	9	5	10	2	457	00.0	+00.0
2012	0	1	479	9	5	10	7	460	00.0	+00.0
2012	1	1	480	9	5	10	12	457	00.0	+00.0
2012	0	1	481	9	5	10	17	454	00.0	+00.0
2012	1	1	482	9	5	10	22	458	00.0	+00.0
2012	0	1	483	9	5	10	27	459	00.0	+00.0
2012	1	1	484	9	5	10	32	455	00.0	+00.0
2012	0	1	485	9	5	10	37	455	00.0	+00.0
2012	1	1	486	9	5	10	42	459	00.0	+00.0
2012	0	1	487	9	5	10	47	457	00.0	+00.0
2012	1	1	488	9	5	10	52	453	00.0	+00.0
2012	0	1	489	9	5	10	57	452	00.0	+00.0
2012	1	1	490	9	5	11	2	456	00.0	+00.0
2012	0	1	491	9	5	11	7	458	00.0	+00.0
2012	1	1	492	9	5	11	12	455	00.0	+00.0
2012	0	1	493	9	5	11	17	453	00.0	+00.0
2012	1	1	494	9	5	11	22	455	00.0	+00.0
2012	0	1	495	9	5	11	27	459	00.0	+00.0
2012	1	1	496	9	5	11	32	458	00.0	+00.0
2012	0	1	497	9	5	11	37	456	00.0	+00.0
2012	1	1	498	9	5	11	42	455	00.0	+00.0
2012	0	1	499	9	5	11	47	455	00.0	+00.0
2012	1	1	500	9	5	11	52	458	00.0	+00.0
2012	0	1	501	9	5	11	57	460	00.0	+00.0
2012	1	1	502	9	5	12	2	459	00.0	+00.0
2012	0	1	503	9	5	12	7	457	00.0	+00.0
2012	1	1	504	9	5	12	12	457	00.0	+00.0
2012	0	1	505	9	5	12	17	458	00.0	+00.0
2012	1	1	506	9	5	12	22	459	00.0	+00.0
2012	0	1	507	9	5	12	27	462	00.0	+00.0
2012	1	1	508	9	5	12	32	461	00.0	+00.0
2012	0	1	509	9	5	12	37	457	00.0	+00.0
2012	1	1	510	9	5	12	42	453	00.0	+00.0
2012	0	1	511	9	5	12	47	452	00.0	+00.0
2012	1	1	512	9	5	12	52	450	00.0	+00.0
2012	0	1	513	9	5	12	57	453	00.0	+00.0
2012	1	1	514	9	5	13	2	459	00.0	+00.0
2012	0	1	515	9	5	13	7	461	00.0	+00.0
2012	1	1	516	9	5	13	12	458	00.0	+00.0
2012	0	1	517	9	5	13	17	457	00.0	+00.0
2012	1	1	518	9	5	13	22	455	00.0	+00.0
2012	0	1	519	9	5	13	27	455	00.0	+00.0
2012	1	1	520	9	5	13	32	457	00.0	+00.0
2012	0	1	521	9	5	13	37	462	00.0	+00.0
2012	1	1	522	9	5	13	42	463	00.0	+00.0
2012	0	1	523	9	5	13	47	460	00.0	+00.0
2012	1	1	524	9	5	13	52	457	00.0	+00.0
2012	0	1	525	9	5	13	57	456	00.0	+00.0
2012	1	1	526	9	5	14	2	456	00.0	+00.0
2012	0	1	527	9	5	14	7	457	00.0	+00.0
2012	1	1	528	9	5	14	12	461	00.0	+00.0
2012	0	1	529	9	5	14	17	465	00.0	+00.0
2012	1	1	530	9	5	14	22	463	00.0	+00.0
2012	0	1	531	9	5	14	27	460	00.0	+00.0
2012	1	1	532	9	5	14	32	458	00.0	+00.0
2012	0	1	533	9	5	14	37	458	00.0	+00.0
2012	1	1	534	9	5	14	42	458	00.0	+00.0
2012	0	1	535	9	5	14	47	459	00.0	+00.0
2012	1	1	536	9	5	14	52	464	00.0	+00.0
2012	0	1	537	9	5	14	57	466	00.0	+00.0
2012	1	1	538	9	5	15	2	464	00.0	+00.0
2012	0	1	539	9	5	15	7	465	00.0	+00.0
2012	1	1	540	9	5	15	12	464	00.0	+00.0
2012	0	1	541	9	5	15	17	464	00.0	+00.0
2012	1	1	542	9	5	15	22	463	00.0	+00.0
2012	0	1	543	9	5	15	27	466	00.0	+00.0
2012	1	1	544	9	5	15	32	470	00.0	+00.0
2012	0	1	545	9	5	15	37	470	00.0	+00.0
2012	1	1	546	9	5	15	42	468	00.0	+00.0
2012	0	1	547	9	5	15	47	467	00.0	+00.0
2012	1	1	548	9	5	15	52	467	00.0	+00.0
2012	0	1	549	9	5	15	57	467	00.0	+00.0
2012	1	1	550	9	5	16	2	467	00.0	+00.0
2012	0	1	551	9	5	16	7	467	00.0	+00.0
2012	1	1	552	9	5	16	12	468	00.0	+00.0
2012	0	1	553	9	5	16	17	470	00.0	+00.0
2012	1	1	554	9	5	16	22	475	00.0	+00.0
2012	0	1	555	9	5	16	27	475	00.0	+00.0
2012	1	1	556	9	5	16	32	473	00.0	+00.0
2012	0	1	557	9	5	16	37	472	00.0	+00.0
2012	1	1	558	9	5	16	42	470	00.0	+00.0
2012	0	1	559	9	5	16	47	469	00.0	+00.0
2012	1	1	560	9	5	16	52	469	00.0	+00.0
2012	0	1	561	9	5	16	57	470	00.0	+00.0
2012	1	1	562	9	5	17	2	472	00.0	+00.0
2012	0	1	563	9	5	17	7	476	00.0	+00.0
2012	1	1	564	9	5	17	12	477	00.0	+00.0
2012	0	1	565	9	5	17	17	474	00.0	+00.0
2012	1	1	566	9	5	17	22	470	00.0	+00.0
2012	0	1	567	9	5	17	27	467	00.0	+00.0
2012	1	1	568	9	5	17	32	465	00.0	+00.0
2012	0	1	569	9	5	17	37	467	00.0	+00.0
2012	1	1	570	9	5	17	42	471	00.0	+00.0
2012	0	1	571	9	5	17	47	470	00.0	+00.0
2012	1	1	572	9	5	17	52	467	00.0	+00.0
2012	0	1	573	9	5	17	57	465	00.0	+00.0
2012	1	1	574	9	5	18	2	465	00.0	+00.0
2012	0	1	575	9	5	18	7	467	00.0	+00.0
2012	1	1	576	9	5	18	12	466	00.0	+00.0
2012	0	1	577	9	5	18	17	464	00.0	+00.0
2012	1	1	578	9	5	18	22	463	00.0	+00.0
2012	0	1	579	9	5	18	27	466	00.0	+00.0
2012	1	1	580	9	5	18	32	465	00.0	+00.0
2012	0	1	581	9	5	18	37	463	00.0	+00.0
2012	1	1	582	9	5	18	42	463	00.0	+00.0
2012	0	1	583	9	5	18	47	463	00.0	+00.0
2012	1	1	584	9	5	18	52	460	00.0	+00.0
2012	0	1	585	9	5	18	57	460	00.0	+00.0
2012	1	1	586	9	5	19	2	460	00.0	+00.0
2012	0	1	587	9	5	19	7	457	00.0	+00.0
2012	1	1	588	9	5	19	12	457	00.0	+00.0
2012	0	1	589	9	5	19	17	458	00.0	+00.0
2012	1	1	590	9	5	19	22	455	00.0	+00.0
2012	0	1	591	9	5	19	27	455	00.0	+00.0
2012	1	1	592	9	5	19	32	455	00.0	+00.0
2012	0	1	593	9	5	19	37	454	00.0	+00.0
2012	1	1	594	9	5	19	42	455	00.0	+00.0
2012	0	1	595	9	5	19	47	454	00.0	+00.0
2012	1	1	596	9	5	19	52	453	00.0	+00.0
2012	0	1	597	9	5	19	57	455	00.0	+00.0
2012	1	1	598	9	5	20	2	454	00.0	+00.0
2012	0	1	599	9	5	20	7	453	00.0	+00.0
2012	1	1	600	9	5	20	12	453	00.0	+00.0
2012	0	1	601	9	5	20	17	452	00.0	+00.0
2012	1	1	602	9	5	20	22	452	00.0	+00.0
2012	0	1	603	9	5	20	27	453	00.0	+00.0
2012	1	1	604	9	5	20	32	451	00.0	+00.0
2012	0	1	605	9	5	20	37	452	00.0	+00.0
2012	1	1	606	9	5	20	42	452	00.0	+00.0
2012	0	1	607	9	5	20	47	451	00.0	+00.0
2012	1	1	608	9	5	20	52	451	00.0	+00.0
2012	0	1	609	9	5	20	57	451	00.0	+00.0
2012	1	1	610	9	5	21	2	450	00.0	+00.0
2012	0	1	611	9	5	21	7	451	00.0	+00.0
2012	1	1	612	9	5	21	12	450	00.0	+00.0
2012	0	1	613	9	5	21	17	451	00.0	+00.0
2012	1	1	614	9	5	21	22	450	00.0	+00.0
2012	0	1	615	9	5	21	27	449	00.0	+00.0
2012	1	1	616	9	5	21	32	450	00.0	+00.0
2012	0	1	617	9	5	21	37	450	00.0	+00.0
2012	1	1	618	9	5	21	42	450	00.0	+00.0
2012	0	1	619	9	5	21	47	449	00.0	+00.0
2012	1	1	620	9	5	21	52	449	00.0	+00.0
2012	0	1	621	9	5	21	57	450	00.0	+00.0
2012	1	1	622	9	5	22	2	449	00.0	+00.0
2012	0	1	623	9	5	22	7	450	00.0	+00.0
2012	1	1	624	9	5	22	12	450	00.0	+00.0
2012	0	1	625	9	5	22	17	452	00.0	+00.0
2012	1	1	626	9	5	22	22	453	00.0	+00.0
2012	0	1	627	9	5	22	27	453	00.0	+00.0
2012	1	1	628	9	5	22	32	454	00.0	+00.0
2012	0	1	629	9	5	22	37	453	00.0	+00.0
2012	1	1	630	9	5	22	42	454	00.0	+00.0
2012	0	1	631	9	5	22	47	453	00.0	+00.0
2012	1	1	632	9	5	22	52	452	00.0	+00.0
2012	0	1	633	9	5	22	57	453	00.0	+00.0
2012	1	1	634	9	5	23	2	451	00.0	+00.0
2012	0	1	635	9	5	23	7	453	00.0	+00.0
2012	1	1	636	9	5	23	12	452	00.0	+00.0
2012	0	1	637	9	5	23	17	453	00.0	+00.0
2012	1	1	638	9	5	23	22	452	00.0	+00.0
2012	0	1	639	9	5	23	27	452	00.0	+00.0
2012	1	1	640	9	5	23	32	454	00.0	+00.0
2012	0	1	641	9	5	23	37	454	00.0	+00.0
2012	1	1	642	9	5	23	42	455	00.0	+00.0
2012	0	1	643	9	5	23	47	455	00.0	+00.0
2012	1	1	644	9	5	23	52	456	00.0	+00.0
2012	0	1	645	9	5	23	57	456	00.0	+00.0
2012	1	1	646	10	5	0	2	456	00.0	+00.0
2012	0	1	647	10	5	0	7	455	00.0	+00.0
2012	1	1	648	10	5	0	12	455	00.0	+00.0
2012	0	1	649	10	5	0	17	455	00.0	+00.0
2012	1	1	650	10	5	0	22	455	00.0	+00.0
2012	0	1	651	10	5	0	27	456	00.0	+00.0
2012	1	1	652	10	5	0	32	455	00.0	+00.0
2012	0	1	653	10	5	0	37	457	00.0	+00.0
2012	1	1	654	10	5	0	42	457	00.0	+00.0
2012	0	1	655	10	5	0	47	457	00.0	+00.0
2012	1	1	656	10	5	0	52	455	00.0	+00.0
2012	0	1	657	10	5	0	57	453	00.0	+00.0
2012	1	1	658	10	5	1	2	451	00.0	+00.0
2012	0	1	659	10	5	1	7	448	00.0	+00.0
2012	1	1	660	10	5	1	12	447	00.0	+00.0
2012	0	1	661	10	5	1	17	445	00.0	+00.0
2012	1	1	662	10	5	1	22	446	00.0	+00.0
2012	0	1	663	10	5	1	27	444	00.0	+00.0
2012	1	1	664	10	5	1	32	445	00.0	+00.0
2012	0	1	665	10	5	1	37	445	00.0	+00.0
2012	1	1	666	10	5	1	42	445	00.0	+00.0
2012	0	1	667	10	5	1	47	444	00.0	+00.0
2012	1	1	668	10	5	1	52	442	00.0	+00.0
2012	0	1	669	10	5	1	57	442	00.0	+00.0
2012	1	1	670	10	5	2	2	441	00.0	+00.0
2012	0	1	671	10	5	2	7	441	00.0	+00.0
2012	1	1	672	10	5	2	12	440	00.0	+00.0
2012	0	1	673	10	5	2	17	440	00.0	+00.0
2012	1	1	674	10	5	2	22	437	00.0	+00.0
2012	0	1	675	10	5	2	27	436	00.0	+00.0
2012	1	1	676	10	5	2	32	435	00.0	+00.0
2012	0	1	677	10	5	2	37	435	00.0	+00.0
2012	1	1	678	10	5	2	42	434	00.0	+00.0
2012	0	1	679	10	5	2	47	434	00.0	+00.0
2012	1	1	680	10	5	2	52	433	00.0	+00.0
2012	0	1	681	10	5	2	57	433	00.0	+00.0
2012	1	1	682	10	5	3	2	433	00.0	+00.0
2012	0	1	683	10	5	3	7	433	00.0	+00.0
2012	1	1	684	10	5	3	12	433	00.0	+00.0
2012	0	1	685	10	5	3	17	433	00.0	+00.0
2012	1	1	686	10	5	3	22	433	00.0	+00.0
2012	0	1	687	10	5	3	27	432	00.0	+00.0
2012	1	1	688	10	5	3	32	431	00.0	+00.0
2012	0	1	689	10	5	3	37	430	00.0	+00.0
2012	1	1	690	10	5	3	42	429	00.0	+00.0
2012	0	1	691	10	5	3	47	428	00.0	+00.0
2012	1	1	692	10	5	3	52	428	00.0	+00.0
2012	0	1	693	10	5	3	57	428	00.0	+00.0
2012	1	1	694	10	5	4	2	428	00.0	+00.0
2012	0	1	695	10	5	4	7	428	00.0	+00.0
2012	1	1	696	10	5	4	12	429	00.0	+00.0
2012	0	1	697	10	5	4	17	430	00.0	+00.0
2012	1	1	698	10	5	4	22	430	00.0	+00.0
2012	0	1	699	10	5	4	27	429	00.0	+00.0
2012	1	1	700	10	5	4	32	429	00.0	+00.0
2012	0	1	701	10	5	4	37	429	00.0	+00.0
2012	1	1	702	10	5	4	42	430	00.0	+00.0
2012	0	1	703	10	5	4	47	430	00.0	+00.0
2012	1	1	704	10	5	4	52	430	00.0	+00.0
2012	0	1	705	10	5	4	57	430	00.0	+00.0
2012	1	1	706	10	5	5	2	430	00.0	+00.0
2012	0	1	707	10	5	5	7	430	00.0	+00.0
2012	1	1	708	10	5	5	12	429	00.0	+00.0
2012	0	1	709	10	5	5	17	430	00.0	+00.0
2012	1	1	710	10	5	5	22	429	00.0	+00.0
2012	0	1	711	10	5	5	27	429	00.0	+00.0
2012	1	1	712	10	5	5	32	429	00.0	+00.0
2012	0	1	713	10	5	5	37	429	00.0	+00.0
2012	1	1	714	10	5	5	42	429	00.0	+00.0
2012	0	1	715	10	5	5	47	429	00.0	+00.0
2012	1	1	716	10	5	5	52	429	00.0	+00.0
2012	0	1	717	10	5	5	57	429	00.0	+00.0
2012	1	1	718	10	5	6	2	430	00.0	+00.0
2012	0	1	719	10	5	6	7	429	00.0	+00.0
2012	1	1	720	10	5	6	12	429	00.0	+00.0
2012	0	1	721	10	5	6	17	429	00.0	+00.0
2012	1	1	722	10	5	6	22	430	00.0	+00.0
2012	0	1	723	10	5	6	27	429	00.0	+00.0
2012	1	1	724	10	5	6	32	429	00.0	+00.0
2012	0	1	725	10	5	6	37	429	00.0	+00.0
2012	1	1	726	10	5	6	42	429	00.0	+00.0
2012	0	1	727	10	5	6	47	429	00.0	+00.0
2012	1	1	728	10	5	6	52	429	00.0	+00.0
2012	0	1	729	10	5	6	57	430	00.0	+00.0
2012	1	1	730	10	5	7	2	429	00.0	+00.0
2012	0	1	731	10	5	7	7	430	00.0	+00.0
2012	1	1	732	10	5	7	12	429	00.0	+00.0
2012	0	1	733	10	5	7	17	431	00.0	+00.0
2012	1	1	734	10	5	7	22	430	00.0	+00.0
2012	0	1	735	10	5	7	27	431	00.0	+00.0
2012	1	1	736	10	5	7	32	430	00.0	+00.0
2012	0	1	737	10	5	7	37	431	00.0	+00.0
2012	1	1	738	10	5	7	42	431	00.0	+00.0
2012	0	1	739	10	5	7	47	431	00.0	+00.0
2012	1	1	740	10	5	7	52	431	00.0	+00.0
2012	0	1	741	10	5	7	57	431	00.0	+00.0
2012	1	1	742	10	5	8	2	433	00.0	+00.0
2012	0	1	743	10	5	8	7	432	00.0	+00.0
2012	1	1	744	10	5	8	12	434	00.0	+00.0
2012	0	1	745	10	5	8	17	433	00.0	+00.0
2012	1	1	746	10	5	8	22	434	00.0	+00.0
2012	0	1	747	10	5	8	27	434	00.0	+00.0
2012	1	1	748	10	5	8	32	434	00.0	+00.0
2012	0	1	749	10	5	8	37	435	00.0	+00.0
2012	1	1	750	10	5	8	42	434	00.0	+00.0
2012	0	1	751	10	5	8	47	436	00.0	+00.0
2012	1	1	752	10	5	8	52	435	00.0	+00.0
2012	0	1	753	10	5	8	57	436	00.0	+00.0
2012	1	1	754	10	5	9	2	436	00.0	+00.0
2012	0	1	755	10	5	9	7	436	00.0	+00.0
2012	1	1	756	10	5	9	12	437	00.0	+00.0
2012	0	1	757	10	5	9	17	437	00.0	+00.0
2012	1	1	758	10	5	9	22	438	00.0	+00.0
2012	0	1	759	10	5	9	27	437	00.0	+00.0
2012	1	1	760	10	5	9	32	438	00.0	+00.0
2012	0	1	761	10	5	9	37	438	00.0	+00.0
2012	1	1	762	10	5	9	42	439	00.0	+00.0
2012	0	1	763	10	5	9	47	439	00.0	+00.0
2012	1	1	764	10	5	9	52	439	00.0	+00.0
2012	0	1	765	10	5	9	57	440	00.0	+00.0
2012	1	1	766	10	5	10	2	439	00.0	+00.0
2012	0	1	767	10	5	10	7	440	00.0	+00.0
2012	1	1	768	10	5	10	12	439	00.0	+00.0
2012	0	1	769	10	5	10	17	440	00.0	+00.0
2012	1	1	770	10	5	10	22	440	00.0	+00.0
2012	0	1	771	10	5	10	27	441	00.0	+00.0
2012	1	1	772	10	5	10	32	442	00.0	+00.0
2012	0	1	773	10	5	10	37	441	00.0	+00.0
2012	1	1	774	10	5	10	42	442	00.0	+00.0
2012	0	1	775	10	5	10	47	442	00.0	+00.0
2012	1	1	776	10	5	10	52	442	00.0	+00.0
2012	0	1	777	10	5	10	57	443	00.0	+00.0
2012	1	1	778	10	5	11	2	442	00.0	+00.0
2012	0	1	779	10	5	11	7	443	00.0	+00.0
2012	1	1	780	10	5	11	12	442	00.0	+00.0
2012	0	1	781	10	5	11	17	444	00.0	+00.0
2012	1	1	782	10	5	11	22	443	00.0	+00.0
2012	0	1	783	10	5	11	27	443	00.0	+00.0
2012	1	1	784	10	5	11	32	445	00.0	+00.0
2012	0	1	785	10	5	11	37	445	00.0	+00.0
2012	1	1	786	10	5	11	42	446	00.0	+00.0
2012	0	1	787	10	5	11	47	445	00.0	+00.0
2012	1	1	788	10	5	11	52	445	00.0	+00.0
2012	0	1	789	10	5	11	57	446	00.0	+00.0
2012	1	1	790	10	5	12	2	445	00.0	+00.0
2012	0	1	791	10	5	12	7	445	00.0	+00.0
2012	1	1	792	10	5	12	12	447	00.0	+00.0
2012	0	1	793	10	5	12	17	446	00.0	+00.0
2012	1	1	794	10	5	12	22	448	00.0	+00.0
2012	0	1	795	10	5	12	27	448	00.0	+00.0
2012	1	1	796	10	5	12	32	447	00.0	+00.0
2012	0	1	797	10	5	12	37	448	00.0	+00.0
2012	1	1	798	10	5	12	42	447	00.0	+00.0
2012	0	1	799	10	5	12	47	446	00.0	+00.0
2012	1	1	800	10	5	12	52	449	00.0	+00.0
2012	0	1	801	10	5	12	57	448	00.0	+00.0
2012	1	1	802	10	5	13	2	447	00.0	+00.0
2012	0	1	803	10	5	13	7	450	00.0	+00.0
2012	1	1	804	10	5	13	12	447	00.0	+00.0
2012	0	1	805	10	5	13	17	445	00.0	+00.0
2012	1	1	806	10	5	13	22	446	00.0	+00.0
2012	0	1	807	10	5	13	27	448	00.0	+00.0
2012	0	1	1	10	5	17	41	770	00.0	+00.0
2012	1	1	2	10	5	17	46	578	00.0	+00.0
2012	0	1	3	10	5	17	51	518	00.0	+00.0
2012	1	1	4	10	5	17	56	493	00.0	+00.0
2012	0	1	5	10	5	18	1	483	00.0	+00.0
2012	1	1	6	10	5	18	6	481	00.0	+00.0
2012	0	1	7	10	5	18	11	469	00.0	+00.0
2012	1	1	8	10	5	18	16	458	00.0	+00.0
2012	0	1	9	10	5	18	21	454	00.0	+00.0
2012	1	1	10	10	5	18	26	458	00.0	+00.0
2012	0	1	11	10	5	18	31	452	00.0	+00.0
2012	1	1	12	10	5	18	36	445	00.0	+00.0
2012	0	1	13	10	5	18	41	447	00.0	+00.0
2012	1	1	14	10	5	18	46	450	00.0	+00.0
2012	0	1	15	10	5	18	51	445	00.0	+00.0
2012	1	1	16	10	5	18	56	444	00.0	+00.0
2012	0	1	17	10	5	19	1	449	00.0	+00.0
2012	1	1	18	10	5	19	6	445	00.0	+00.0
2012	0	1	19	10	5	19	11	439	00.0	+00.0
2012	1	1	20	10	5	19	16	441	00.0	+00.0
2012	0	1	21	10	5	19	21	440	00.0	+00.0
2012	1	1	22	10	5	19	26	435	00.0	+00.0
2012	0	1	23	10	5	19	31	438	00.0	+00.0
2012	1	1	24	10	5	19	36	436	00.0	+00.0
2012	0	1	25	10	5	19	41	433	00.0	+00.0
2012	1	1	26	10	5	19	46	436	00.0	+00.0
2012	0	1	27	10	5	19	51	435	00.0	+00.0
2012	1	1	28	10	5	19	56	433	00.0	+00.0
2012	0	1	29	10	5	20	1	436	00.0	+00.0
2012	1	1	30	10	5	20	6	433	00.0	+00.0
2012	0	1	31	10	5	20	11	432	00.0	+00.0
2012	1	1	32	10	5	20	16	434	00.0	+00.0
2012	0	1	33	10	5	20	21	430	00.0	+00.0
2012	1	1	34	10	5	20	26	431	00.0	+00.0
2012	0	1	35	10	5	20	31	432	00.0	+00.0
2012	1	1	36	10	5	20	36	428	00.0	+00.0
2012	0	1	37	10	5	20	41	431	00.0	+00.0
2012	1	1	38	10	5	20	46	428	00.0	+00.0
2012	0	1	39	10	5	20	51	429	00.0	+00.0
2012	1	1	40	10	5	20	56	430	00.0	+00.0
2012	0	1	41	10	5	21	1	427	00.0	+00.0
2012	1	1	42	10	5	21	6	428	00.0	+00.0
2012	0	1	43	10	5	21	11	427	00.0	+00.0
2012	1	1	44	10	5	21	16	426	00.0	+00.0
2012	0	1	45	10	5	21	21	427	00.0	+00.0
2012	1	1	46	10	5	21	26	424	00.0	+00.0
2012	0	1	47	10	5	21	31	427	00.0	+00.0
2012	1	1	48	10	5	21	36	425	00.0	+00.0
2012	0	1	49	10	5	21	41	425	00.0	+00.0
2012	1	1	50	10	5	21	46	425	00.0	+00.0
2012	0	1	51	10	5	21	51	423	00.0	+00.0
2012	1	1	52	10	5	21	56	424	00.0	+00.0
2012	0	1	53	10	5	22	1	422	00.0	+00.0
2012	1	1	54	10	5	22	6	423	00.0	+00.0
2012	0	1	55	10	5	22	11	422	00.0	+00.0
2012	1	1	56	10	5	22	16	422	00.0	+00.0
2012	0	1	57	10	5	22	21	424	00.0	+00.0
2012	1	1	58	10	5	22	26	422	00.0	+00.0
2012	0	1	59	10	5	22	31	424	00.0	+00.0
2012	1	1	60	10	5	22	36	422	00.0	+00.0
2012	0	1	61	10	5	22	41	425	00.0	+00.0
2012	1	1	62	10	5	22	46	423	00.0	+00.0
2012	0	1	63	10	5	22	51	424	00.0	+00.0
2012	1	1	64	10	5	22	56	425	00.0	+00.0
2012	0	1	65	10	5	23	1	423	00.0	+00.0
2012	1	1	66	10	5	23	6	425	00.0	+00.0
2012	0	1	67	10	5	23	11	423	00.0	+00.0
2012	1	1	68	10	5	23	16	424	00.0	+00.0
2012	0	1	69	10	5	23	21	423	00.0	+00.0
2012	1	1	70	10	5	23	26	422	00.0	+00.0
2012	0	1	71	10	5	23	31	423	00.0	+00.0
2012	1	1	72	10	5	23	36	421	00.0	+00.0
2012	0	1	73	10	5	23	41	423	00.0	+00.0
2012	1	1	74	10	5	23	46	421	00.0	+00.0
2012	0	1	75	10	5	23	51	422	00.0	+00.0
2012	1	1	76	10	5	23	56	422	00.0	+00.0
2012	0	1	77	11	5	0	1	421	00.0	+00.0
2012	1	1	78	11	5	0	6	422	00.0	+00.0
2012	0	1	79	11	5	0	11	421	00.0	+00.0
2012	1	1	80	11	5	0	16	423	00.0	+00.0
2012	0	1	81	11	5	0	21	421	00.0	+00.0
2012	1	1	82	11	5	0	26	422	00.0	+00.0
2012	0	1	83	11	5	0	31	422	00.0	+00.0
2012	1	1	84	11	5	0	36	421	00.0	+00.0
2012	0	1	85	11	5	0	41	421	00.0	+00.0
2012	1	1	86	11	5	0	46	419	00.0	+00.0
2012	0	1	87	11	5	0	51	420	00.0	+00.0
2012	1	1	88	11	5	0	56	418	00.0	+00.0
2012	0	1	89	11	5	1	1	420	00.0	+00.0
2012	1	1	90	11	5	1	6	418	00.0	+00.0
2012	0	1	91	11	5	1	11	419	00.0	+00.0
2012	1	1	92	11	5	1	16	418	00.0	+00.0
2012	0	1	93	11	5	1	21	417	00.0	+00.0
2012	1	1	94	11	5	1	26	417	00.0	+00.0
2012	0	1	95	11	5	1	31	415	00.0	+00.0
2012	1	1	96	11	5	1	36	416	00.0	+00.0
2012	0	1	97	11	5	1	41	415	00.0	+00.0
2012	1	1	98	11	5	1	46	416	00.0	+00.0
2012	0	1	99	11	5	1	51	415	00.0	+00.0
2012	1	1	100	11	5	1	56	416	00.0	+00.0
2012	0	1	101	11	5	2	1	415	00.0	+00.0
2012	1	1	102	11	5	2	6	415	00.0	+00.0
2012	0	1	103	11	5	2	11	415	00.0	+00.0
2012	1	1	104	11	5	2	16	414	00.0	+00.0
2012	0	1	105	11	5	2	21	414	00.0	+00.0
2012	1	1	106	11	5	2	26	413	00.0	+00.0
2012	0	1	107	11	5	2	31	414	00.0	+00.0
2012	1	1	108	11	5	2	36	412	00.0	+00.0
2012	0	1	109	11	5	2	41	413	00.0	+00.0
2012	1	1	110	11	5	2	46	411	00.0	+00.0
2012	0	1	111	11	5	2	51	413	00.0	+00.0
2012	1	1	112	11	5	2	56	411	00.0	+00.0
2012	0	1	113	11	5	3	1	413	00.0	+00.0
2012	1	1	114	11	5	3	6	411	00.0	+00.0
2012	0	1	115	11	5	3	11	412	00.0	+00.0
2012	1	1	116	11	5	3	16	410	00.0	+00.0
2012	0	1	117	11	5	3	21	411	00.0	+00.0
2012	1	1	118	11	5	3	26	410	00.0	+00.0
2012	0	1	119	11	5	3	31	410	00.0	+00.0
2012	1	1	120	11	5	3	36	411	00.0	+00.0
2012	0	1	121	11	5	3	41	411	00.0	+00.0
2012	1	1	122	11	5	3	46	411	00.0	+00.0
2012	0	1	123	11	5	3	51	411	00.0	+00.0
2012	1	1	124	11	5	3	56	411	00.0	+00.0
2012	0	1	125	11	5	4	1	409	00.0	+00.0
2012	1	1	126	11	5	4	6	409	00.0	+00.0
2012	0	1	127	11	5	4	11	408	00.0	+00.0
2012	1	1	128	11	5	4	16	409	00.0	+00.0
2012	0	1	129	11	5	4	21	408	00.0	+00.0
2012	1	1	130	11	5	4	26	409	00.0	+00.0
2012	0	1	131	11	5	4	31	407	00.0	+00.0
2012	1	1	132	11	5	4	36	408	00.0	+00.0
2012	0	1	133	11	5	4	41	406	00.0	+00.0
2012	1	1	134	11	5	4	46	407	00.0	+00.0
2012	0	1	135	11	5	4	51	406	00.0	+00.0
2012	1	1	136	11	5	4	56	407	00.0	+00.0
2012	0	1	137	11	5	5	1	406	00.0	+00.0
2012	1	1	138	11	5	5	6	406	00.0	+00.0
2012	0	1	139	11	5	5	11	407	00.0	+00.0
2012	1	1	140	11	5	5	16	407	00.0	+00.0
2012	0	1	141	11	5	5	21	408	00.0	+00.0
2012	1	1	142	11	5	5	26	409	00.0	+00.0
2012	0	1	143	11	5	5	31	411	00.0	+00.0
2012	1	1	144	11	5	5	36	410	00.0	+00.0
2012	0	1	145	11	5	5	41	412	00.0	+00.0
2012	1	1	146	11	5	5	46	410	00.0	+00.0
2012	0	1	147	11	5	5	51	412	00.0	+00.0
2012	1	1	148	11	5	5	56	410	00.0	+00.0
2012	0	1	149	11	5	6	1	412	00.0	+00.0
2012	1	1	150	11	5	6	6	410	00.0	+00.0
2012	0	1	151	11	5	6	11	411	00.0	+00.0
2012	1	1	152	11	5	6	16	409	00.0	+00.0
2012	0	1	153	11	5	6	21	408	00.0	+00.0
2012	1	1	154	11	5	6	26	408	00.0	+00.0
2012	0	1	155	11	5	6	31	409	00.0	+00.0
2012	1	1	156	11	5	6	36	410	00.0	+00.0
2012	0	1	157	11	5	6	41	409	00.0	+00.0
2012	1	1	158	11	5	6	46	410	00.0	+00.0
2012	0	1	159	11	5	6	51	408	00.0	+00.0
2012	1	1	160	11	5	6	56	410	00.0	+00.0
2012	0	1	161	11	5	7	1	407	00.0	+00.0
2012	1	1	162	11	5	7	6	409	00.0	+00.0
2012	0	1	163	11	5	7	11	409	00.0	+00.0
2012	1	1	164	11	5	7	16	410	00.0	+00.0
2012	0	1	165	11	5	7	21	410	00.0	+00.0
2012	1	1	166	11	5	7	26	410	00.0	+00.0
2012	0	1	167	11	5	7	31	411	00.0	+00.0
2012	1	1	168	11	5	7	36	410	00.0	+00.0
2012	0	1	169	11	5	7	41	411	00.0	+00.0
2012	1	1	170	11	5	7	46	409	00.0	+00.0
2012	0	1	171	11	5	7	51	412	00.0	+00.0
2012	1	1	172	11	5	7	56	410	00.0	+00.0
2012	0	1	173	11	5	8	1	412	00.0	+00.0
2012	1	1	174	11	5	8	6	413	00.0	+00.0
2012	0	1	175	11	5	8	11	411	00.0	+00.0
2012	1	1	176	11	5	8	16	413	00.0	+00.0
2012	0	1	177	11	5	8	21	411	00.0	+00.0
2012	1	1	178	11	5	8	26	412	00.0	+00.0
2012	0	1	179	11	5	8	31	412	00.0	+00.0
2012	1	1	180	11	5	8	36	411	00.0	+00.0
2012	0	1	181	11	5	8	41	414	00.0	+00.0
2012	1	1	182	11	5	8	46	412	00.0	+00.0
2012	0	1	183	11	5	8	51	415	00.0	+00.0
2012	1	1	184	11	5	8	56	414	00.0	+00.0
2012	0	1	185	11	5	9	1	414	00.0	+00.0
2012	1	1	186	11	5	9	6	417	00.0	+00.0
2012	0	1	187	11	5	9	11	414	00.0	+00.0
2012	1	1	188	11	5	9	16	416	00.0	+00.0
2012	0	1	189	11	5	9	21	417	00.0	+00.0
2012	1	1	190	11	5	9	26	414	00.0	+00.0
2012	0	1	191	11	5	9	31	418	00.0	+00.0
2012	1	1	192	11	5	9	36	416	00.0	+00.0
2012	0	1	193	11	5	9	41	416	00.0	+00.0
2012	1	1	194	11	5	9	46	419	00.0	+00.0
2012	0	1	195	11	5	9	51	417	00.0	+00.0
2012	1	1	196	11	5	9	56	418	00.0	+00.0
2012	0	1	197	11	5	10	1	419	00.0	+00.0
2012	1	1	198	11	5	10	6	417	00.0	+00.0
2012	0	1	199	11	5	10	11	421	00.0	+00.0
2012	1	1	200	11	5	10	16	423	00.0	+00.0
2012	0	1	201	11	5	10	21	420	00.0	+00.0
2012	1	1	202	11	5	10	26	422	00.0	+00.0
2012	0	1	203	11	5	10	31	423	00.0	+00.0
2012	1	1	204	11	5	10	36	419	00.0	+00.0
2012	0	1	205	11	5	10	41	419	00.0	+00.0
2012	1	1	206	11	5	10	46	422	00.0	+00.0
2012	0	1	207	11	5	10	51	418	00.0	+00.0
2012	1	1	208	11	5	10	56	419	00.0	+00.0
2012	0	1	209	11	5	11	1	421	00.0	+00.0
2012	1	1	210	11	5	11	6	419	00.0	+00.0
2012	0	1	211	11	5	11	11	424	00.0	+00.0
2012	1	1	212	11	5	11	16	426	00.0	+00.0
2012	0	1	213	11	5	11	21	421	00.0	+00.0
2012	1	1	214	11	5	11	26	423	00.0	+00.0
2012	0	1	215	11	5	11	31	424	00.0	+00.0
2012	1	1	216	11	5	11	36	421	00.0	+00.0
2012	0	1	217	11	5	11	41	424	00.0	+00.0
2012	1	1	218	11	5	11	46	429	00.0	+00.0
2012	0	1	219	11	5	11	51	426	00.0	+00.0
2012	1	1	220	11	5	11	56	424	00.0	+00.0
2012	0	1	221	11	5	12	1	428	00.0	+00.0
2012	1	1	222	11	5	12	6	427	00.0	+00.0
2012	0	1	223	11	5	12	11	426	00.0	+00.0
2012	1	1	224	11	5	12	16	427	00.0	+00.0
2012	0	1	225	11	5	12	21	434	00.0	+00.0
2012	1	1	226	11	5	12	26	430	00.0	+00.0
2012	0	1	227	11	5	12	31	440	00.0	+00.0
2012	1	1	228	11	5	12	36	444	00.0	+00.0
2012	0	1	229	11	5	12	41	451	00.0	+00.0
2012	1	1	230	11	5	12	46	452	00.0	+00.0
2012	0	1	231	11	5	12	51	451	00.0	+00.0
2012	1	1	232	11	5	12	56	449	00.0	+00.0
2012	0	1	233	11	5	13	1	450	00.0	+00.0
2012	1	1	234	11	5	13	6	458	00.0	+00.0
2012	0	1	235	11	5	13	11	457	00.0	+00.0
2012	1	1	236	11	5	13	16	452	00.0	+00.0
2012	0	1	237	11	5	13	21	451	00.0	+00.0
2012	1	1	238	11	5	13	26	453	00.0	+00.0
2012	0	1	239	11	5	13	31	458	00.0	+00.0
2012	1	1	240	11	5	13	36	455	00.0	+00.0
2012	0	1	241	11	5	13	41	452	00.0	+00.0
2012	1	1	242	11	5	13	46	452	00.0	+00.0
2012	0	1	243	11	5	13	51	455	00.0	+00.0
2012	1	1	244	11	5	13	56	458	00.0	+00.0
2012	0	1	245	11	5	14	1	455	00.0	+00.0
2012	1	1	246	11	5	14	6	454	00.0	+00.0
2012	0	1	247	11	5	14	11	455	00.0	+00.0
2012	1	1	248	11	5	14	16	458	00.0	+00.0
2012	0	1	249	11	5	14	21	461	00.0	+00.0
2012	1	1	250	11	5	14	26	460	00.0	+00.0
2012	0	1	251	11	5	14	31	459	00.0	+00.0
2012	1	1	252	11	5	14	36	459	00.0	+00.0
2012	0	1	253	11	5	14	41	459	00.0	+00.0
2012	1	1	254	11	5	14	46	462	00.0	+00.0
2012	0	1	1	11	5	17	22	457	00.0	+00.0
2012	1	1	2	11	5	17	27	446	00.0	+00.0
2012	0	1	3	11	5	17	32	466	00.0	+00.0
2012	1	1	4	11	5	17	37	473	00.0	+00.0
2012	0	1	5	11	5	17	42	478	00.0	+00.0
2012	1	1	6	11	5	17	47	477	00.0	+00.0
2012	0	1	7	11	5	17	52	474	00.0	+00.0
2012	1	1	8	11	5	17	57	474	00.0	+00.0
2012	0	1	9	11	5	18	2	478	00.0	+00.0
2012	1	1	10	11	5	18	7	475	00.0	+00.0
2012	0	1	11	11	5	18	12	473	00.0	+00.0
2012	1	1	12	11	5	18	17	474	00.0	+00.0
2012	0	1	13	11	5	18	22	477	00.0	+00.0
2012	1	1	14	11	5	18	27	473	00.0	+00.0
2012	0	1	15	11	5	18	32	472	00.0	+00.0
2012	1	1	16	11	5	18	37	477	00.0	+00.0
2012	0	1	17	11	5	18	42	475	00.0	+00.0
2012	1	1	18	11	5	18	47	473	00.0	+00.0
2012	0	1	19	11	5	18	52	476	00.0	+00.0
2012	1	1	20	11	5	18	57	475	00.0	+00.0
2012	0	1	21	11	5	19	2	473	00.0	+00.0
2012	1	1	22	11	5	19	7	476	00.0	+00.0
2012	0	1	23	11	5	19	12	474	00.0	+00.0
2012	1	1	24	11	5	19	17	473	00.0	+00.0
2012	0	1	25	11	5	19	22	476	00.0	+00.0
2012	1	1	26	11	5	19	27	474	00.0	+00.0
2012	0	1	27	11	5	19	32	472	00.0	+00.0
2012	1	1	28	11	5	19	37	475	00.0	+00.0
2012	0	1	29	11	5	19	42	472	00.0	+00.0
2012	1	1	30	11	5	19	47	473	00.0	+00.0
2012	0	1	31	11	5	19	52	474	00.0	+00.0
2012	1	1	32	11	5	19	57	472	00.0	+00.0
2012	0	1	33	11	5	20	2	474	00.0	+00.0
2012	1	1	34	11	5	20	7	473	00.0	+00.0
2012	0	1	35	11	5	20	12	470	00.0	+00.0
2012	1	1	36	11	5	20	17	473	00.0	+00.0
2012	0	1	37	11	5	20	22	471	00.0	+00.0
2012	1	1	38	11	5	20	27	471	00.0	+00.0
2012	0	1	39	11	5	20	32	473	00.0	+00.0
2012	1	1	40	11	5	20	37	470	00.0	+00.0
2012	0	1	41	11	5	20	42	473	00.0	+00.0
2012	1	1	42	11	5	20	47	474	00.0	+00.0
2012	0	1	43	11	5	20	52	469	00.0	+00.0
2012	1	1	44	11	5	20	57	472	00.0	+00.0
2012	0	1	45	11	5	21	2	472	00.0	+00.0
2012	1	1	46	11	5	21	7	469	00.0	+00.0
2012	0	1	47	11	5	21	12	471	00.0	+00.0
2012	1	1	48	11	5	21	17	470	00.0	+00.0
2012	0	1	49	11	5	21	22	467	00.0	+00.0
2012	1	1	50	11	5	21	27	470	00.0	+00.0
2012	0	1	51	11	5	21	32	466	00.0	+00.0
2012	1	1	52	11	5	21	37	467	00.0	+00.0
2012	0	1	53	11	5	21	42	470	00.0	+00.0
2012	1	1	54	11	5	21	47	467	00.0	+00.0
2012	0	1	55	11	5	21	52	468	00.0	+00.0
2012	1	1	56	11	5	21	57	468	00.0	+00.0
2012	0	1	57	11	5	22	2	466	00.0	+00.0
2012	1	1	58	11	5	22	7	468	00.0	+00.0
2012	0	1	59	11	5	22	12	465	00.0	+00.0
2012	1	1	60	11	5	22	17	465	00.0	+00.0
2012	0	1	61	11	5	22	22	467	00.0	+00.0
2012	1	1	62	11	5	22	27	463	00.0	+00.0
2012	0	1	63	11	5	22	32	465	00.0	+00.0
2012	1	1	64	11	5	22	37	464	00.0	+00.0
2012	0	1	65	11	5	22	42	462	00.0	+00.0
2012	1	1	66	11	5	22	47	464	00.0	+00.0
2012	0	1	67	11	5	22	52	460	00.0	+00.0
2012	1	1	68	11	5	22	57	462	00.0	+00.0
2012	0	1	69	11	5	23	2	462	00.0	+00.0
2012	1	1	70	11	5	23	7	459	00.0	+00.0
2012	0	1	71	11	5	23	12	461	00.0	+00.0
2012	1	1	72	11	5	23	17	458	00.0	+00.0
2012	0	1	73	11	5	23	22	459	00.0	+00.0
2012	1	1	74	11	5	23	27	459	00.0	+00.0
2012	0	1	75	11	5	23	32	455	00.0	+00.0
2012	1	1	76	11	5	23	37	459	00.0	+00.0
2012	0	1	77	11	5	23	42	457	00.0	+00.0
2012	1	1	78	11	5	23	47	458	00.0	+00.0
2012	0	1	79	11	5	23	52	458	00.0	+00.0
2012	1	1	80	11	5	23	57	455	00.0	+00.0
2012	0	1	81	12	5	0	2	458	00.0	+00.0
2012	1	1	82	12	5	0	7	455	00.0	+00.0
2012	0	1	83	12	5	0	12	454	00.0	+00.0
2012	1	1	84	12	5	0	17	455	00.0	+00.0
2012	0	1	85	12	5	0	22	452	00.0	+00.0
2012	1	1	86	12	5	0	27	454	00.0	+00.0
2012	0	1	87	12	5	0	32	451	00.0	+00.0
2012	1	1	88	12	5	0	37	452	00.0	+00.0
2012	0	1	89	12	5	0	42	453	00.0	+00.0
2012	1	1	90	12	5	0	47	451	00.0	+00.0
2012	0	1	91	12	5	0	52	453	00.0	+00.0
2012	1	1	92	12	5	0	57	450	00.0	+00.0
2012	0	1	93	12	5	1	2	451	00.0	+00.0
2012	1	1	94	12	5	1	7	451	00.0	+00.0
2012	0	1	95	12	5	1	12	448	00.0	+00.0
2012	1	1	96	12	5	1	17	450	00.0	+00.0
2012	0	1	97	12	5	1	22	448	00.0	+00.0
2012	1	1	98	12	5	1	27	449	00.0	+00.0
2012	0	1	99	12	5	1	32	448	00.0	+00.0
2012	1	1	100	12	5	1	37	447	00.0	+00.0
2012	0	1	101	12	5	1	42	448	00.0	+00.0
2012	1	1	102	12	5	1	47	446	00.0	+00.0
2012	0	1	103	12	5	1	52	447	00.0	+00.0
2012	1	1	104	12	5	1	57	445	00.0	+00.0
2012	0	1	105	12	5	2	2	445	00.0	+00.0
2012	1	1	106	12	5	2	7	446	00.0	+00.0
2012	0	1	107	12	5	2	12	443	00.0	+00.0
2012	1	1	108	12	5	2	17	446	00.0	+00.0
2012	0	1	109	12	5	2	22	443	00.0	+00.0
2012	1	1	110	12	5	2	27	445	00.0	+00.0
2012	0	1	111	12	5	2	32	443	00.0	+00.0
2012	1	1	112	12	5	2	37	442	00.0	+00.0
2012	0	1	113	12	5	2	42	444	00.0	+00.0
2012	1	1	114	12	5	2	47	442	00.0	+00.0
2012	0	1	115	12	5	2	52	443	00.0	+00.0
2012	1	1	116	12	5	2	57	440	00.0	+00.0
2012	0	1	117	12	5	3	2	441	00.0	+00.0
2012	1	1	118	12	5	3	7	442	00.0	+00.0
2012	0	1	119	12	5	3	12	439	00.0	+00.0
2012	1	1	120	12	5	3	17	442	00.0	+00.0
2012	0	1	121	12	5	3	22	438	00.0	+00.0
2012	1	1	122	12	5	3	27	440	00.0	+00.0
2012	0	1	123	12	5	3	32	438	00.0	+00.0
2012	1	1	124	12	5	3	37	438	00.0	+00.0
2012	0	1	125	12	5	3	42	439	00.0	+00.0
2012	1	1	126	12	5	3	47	436	00.0	+00.0
2012	0	1	127	12	5	3	52	438	00.0	+00.0
2012	1	1	128	12	5	3	57	435	00.0	+00.0
2012	0	1	129	12	5	4	2	437	00.0	+00.0
2012	1	1	130	12	5	4	7	436	00.0	+00.0
2012	0	1	131	12	5	4	12	435	00.0	+00.0
2012	1	1	132	12	5	4	17	436	00.0	+00.0
2012	0	1	133	12	5	4	22	434	00.0	+00.0
2012	1	1	134	12	5	4	27	436	00.0	+00.0
2012	0	1	135	12	5	4	32	432	00.0	+00.0
2012	1	1	136	12	5	4	37	434	00.0	+00.0
2012	0	1	137	12	5	4	42	433	00.0	+00.0
2012	1	1	138	12	5	4	47	432	00.0	+00.0
2012	0	1	139	12	5	4	52	433	00.0	+00.0
2012	1	1	140	12	5	4	57	431	00.0	+00.0
2012	0	1	141	12	5	5	2	434	00.0	+00.0
2012	1	1	142	12	5	5	7	431	00.0	+00.0
2012	0	1	143	12	5	5	12	432	00.0	+00.0
2012	1	1	144	12	5	5	17	431	00.0	+00.0
2012	0	1	145	12	5	5	22	432	00.0	+00.0
2012	1	1	146	12	5	5	27	433	00.0	+00.0
2012	0	1	147	12	5	5	32	431	00.0	+00.0
2012	1	1	148	12	5	5	37	432	00.0	+00.0
2012	0	1	149	12	5	5	42	430	00.0	+00.0
2012	1	1	150	12	5	5	47	432	00.0	+00.0
2012	0	1	151	12	5	5	52	430	00.0	+00.0
2012	1	1	152	12	5	5	57	431	00.0	+00.0
2012	0	1	153	12	5	6	2	430	00.0	+00.0
2012	1	1	154	12	5	6	7	430	00.0	+00.0
2012	0	1	155	12	5	6	12	429	00.0	+00.0
2012	1	1	156	12	5	6	17	429	00.0	+00.0
2012	0	1	157	12	5	6	22	430	00.0	+00.0
2012	1	1	158	12	5	6	27	428	00.0	+00.0
2012	0	1	159	12	5	6	32	429	00.0	+00.0
2012	1	1	160	12	5	6	37	427	00.0	+00.0
2012	0	1	161	12	5	6	42	428	00.0	+00.0
2012	1	1	162	12	5	6	47	427	00.0	+00.0
2012	0	1	163	12	5	6	52	426	00.0	+00.0
2012	1	1	164	12	5	6	57	427	00.0	+00.0
2012	0	1	165	12	5	7	2	426	00.0	+00.0
2012	1	1	166	12	5	7	7	428	00.0	+00.0
2012	0	1	167	12	5	7	12	425	00.0	+00.0
2012	1	1	168	12	5	7	17	428	00.0	+00.0
2012	0	1	169	12	5	7	22	427	00.0	+00.0
2012	1	1	170	12	5	7	27	429	00.0	+00.0
2012	0	1	171	12	5	7	32	427	00.0	+00.0
2012	1	1	172	12	5	7	37	428	00.0	+00.0
2012	0	1	173	12	5	7	42	430	00.0	+00.0
2012	1	1	174	12	5	7	47	428	00.0	+00.0
2012	0	1	175	12	5	7	52	430	00.0	+00.0
2012	1	1	176	12	5	7	57	429	00.0	+00.0
2012	0	1	177	12	5	8	2	429	00.0	+00.0
2012	1	1	178	12	5	8	7	431	00.0	+00.0
2012	0	1	179	12	5	8	12	427	00.0	+00.0
2012	1	1	180	12	5	8	17	430	00.0	+00.0
2012	0	1	181	12	5	8	22	430	00.0	+00.0
2012	1	1	182	12	5	8	27	428	00.0	+00.0
2012	0	1	183	12	5	8	32	430	00.0	+00.0
2012	1	1	184	12	5	8	37	429	00.0	+00.0
2012	0	1	185	12	5	8	42	430	00.0	+00.0
2012	1	1	186	12	5	8	47	432	00.0	+00.0
2012	0	1	187	12	5	8	52	428	00.0	+00.0
2012	1	1	188	12	5	8	57	431	00.0	+00.0
2012	0	1	189	12	5	9	2	431	00.0	+00.0
2012	1	1	190	12	5	9	7	429	00.0	+00.0
2012	0	1	191	12	5	9	12	431	00.0	+00.0
2012	1	1	192	12	5	9	17	431	00.0	+00.0
2012	0	1	193	12	5	9	22	430	00.0	+00.0
2012	1	1	194	12	5	9	27	433	00.0	+00.0
2012	0	1	195	12	5	9	32	431	00.0	+00.0
2012	1	1	196	12	5	9	37	431	00.0	+00.0
2012	0	1	197	12	5	9	42	434	00.0	+00.0
2012	1	1	198	12	5	9	47	431	00.0	+00.0
2012	0	1	199	12	5	9	52	430	00.0	+00.0
2012	1	1	200	12	5	9	57	433	00.0	+00.0
2012	0	1	201	12	5	10	2	432	00.0	+00.0
2012	1	1	202	12	5	10	7	433	00.0	+00.0
2012	0	1	203	12	5	10	12	435	00.0	+00.0
2012	1	1	204	12	5	10	17	434	00.0	+00.0
2012	0	1	205	12	5	10	22	434	00.0	+00.0
2012	1	1	206	12	5	10	27	438	00.0	+00.0
2012	0	1	207	12	5	10	32	436	00.0	+00.0
2012	1	1	208	12	5	10	37	436	00.0	+00.0
2012	0	1	209	12	5	10	42	438	00.0	+00.0
2012	1	1	210	12	5	10	47	439	00.0	+00.0
2012	0	1	211	12	5	10	52	437	00.0	+00.0
2012	1	1	212	12	5	10	57	436	00.0	+00.0
2012	0	1	213	12	5	11	2	439	00.0	+00.0
2012	1	1	214	12	5	11	7	441	00.0	+00.0
2012	0	1	215	12	5	11	12	438	00.0	+00.0
2012	1	1	216	12	5	11	17	438	00.0	+00.0
2012	0	1	217	12	5	11	22	441	00.0	+00.0
2012	1	1	218	12	5	11	27	443	00.0	+00.0
2012	0	1	219	12	5	11	32	441	00.0	+00.0
2012	1	1	220	12	5	11	37	440	00.0	+00.0
2012	0	1	221	12	5	11	42	441	00.0	+00.0
2012	1	1	222	12	5	11	47	445	00.0	+00.0
2012	0	1	223	12	5	11	52	444	00.0	+00.0
2012	1	1	224	12	5	11	57	443	00.0	+00.0
2012	0	1	225	12	5	12	2	443	00.0	+00.0
2012	1	1	226	12	5	12	7	444	00.0	+00.0
2012	0	1	227	12	5	12	12	447	00.0	+00.0
2012	1	1	228	12	5	12	17	447	00.0	+00.0
2012	0	1	229	12	5	12	22	446	00.0	+00.0
2012	1	1	230	12	5	12	27	445	00.0	+00.0
2012	0	1	231	12	5	12	32	445	00.0	+00.0
2012	1	1	232	12	5	12	37	447	00.0	+00.0
2012	0	1	233	12	5	12	42	451	00.0	+00.0
2012	1	1	234	12	5	12	47	450	00.0	+00.0
2012	0	1	235	12	5	12	52	448	00.0	+00.0
2012	1	1	236	12	5	12	57	449	00.0	+00.0
2012	0	1	237	12	5	13	2	450	00.0	+00.0
2012	1	1	238	12	5	13	7	451	00.0	+00.0
2012	0	1	239	12	5	13	12	451	00.0	+00.0
2012	1	1	240	12	5	13	17	455	00.0	+00.0
2012	0	1	241	12	5	13	22	455	00.0	+00.0
2012	1	1	242	12	5	13	27	453	00.0	+00.0
2012	0	1	243	12	5	13	32	453	00.0	+00.0
2012	1	1	244	12	5	13	37	453	00.0	+00.0
2012	0	1	245	12	5	13	42	454	00.0	+00.0
2012	1	1	246	12	5	13	47	455	00.0	+00.0
2012	0	1	247	12	5	13	52	456	00.0	+00.0
2012	1	1	248	12	5	13	57	460	00.0	+00.0
2012	0	1	249	12	5	14	2	459	00.0	+00.0
2012	1	1	250	12	5	14	7	457	00.0	+00.0
2012	0	1	251	12	5	14	12	456	00.0	+00.0
2012	1	1	252	12	5	14	17	457	00.0	+00.0
2012	0	1	253	12	5	14	22	457	00.0	+00.0
2012	1	1	254	12	5	14	27	459	00.0	+00.0
2012	0	1	255	12	5	14	32	461	00.0	+00.0
2012	1	1	256	12	5	14	37	464	00.0	+00.0
2012	0	1	257	12	5	14	42	462	00.0	+00.0
2012	1	1	258	12	5	14	47	461	00.0	+00.0
2012	0	1	259	12	5	14	52	460	00.0	+00.0
2012	1	1	260	12	5	14	57	461	00.0	+00.0
2012	0	1	261	12	5	15	2	461	00.0	+00.0
2012	1	1	262	12	5	15	7	462	00.0	+00.0
2012	0	1	263	12	5	15	12	462	00.0	+00.0
2012	1	1	264	12	5	15	17	465	00.0	+00.0
2012	0	1	265	12	5	15	22	467	00.0	+00.0
2012	1	1	266	12	5	15	27	465	00.0	+00.0
2012	0	1	267	12	5	15	32	463	00.0	+00.0
2012	1	1	268	12	5	15	37	463	00.0	+00.0
2012	0	1	269	12	5	15	42	464	00.0	+00.0
2012	1	1	270	12	5	15	47	464	00.0	+00.0
2012	0	1	271	12	5	15	52	463	00.0	+00.0
2012	1	1	272	12	5	15	57	467	00.0	+00.0
2012	0	1	273	12	5	16	2	469	00.0	+00.0
2012	1	1	274	12	5	16	7	467	00.0	+00.0
2012	0	1	275	12	5	16	12	464	00.0	+00.0
2012	1	1	276	12	5	16	17	465	00.0	+00.0
2012	0	1	277	12	5	16	22	465	00.0	+00.0
2012	1	1	278	12	5	16	27	466	00.0	+00.0
2012	0	1	279	12	5	16	32	465	00.0	+00.0
2012	1	1	280	12	5	16	37	469	00.0	+00.0
2012	0	1	281	12	5	16	42	469	00.0	+00.0
2012	1	1	282	12	5	16	47	467	00.0	+00.0
2012	0	1	283	12	5	16	52	465	00.0	+00.0
2012	1	1	284	12	5	16	57	466	00.0	+00.0
2012	0	1	285	12	5	17	2	465	00.0	+00.0
2012	1	1	286	12	5	17	7	466	00.0	+00.0
2012	0	1	287	12	5	17	12	467	00.0	+00.0
2012	1	1	288	12	5	17	17	468	00.0	+00.0
2012	0	1	289	12	5	17	22	467	00.0	+00.0
2012	1	1	290	12	5	17	27	466	00.0	+00.0
2012	0	1	291	12	5	17	32	464	00.0	+00.0
2012	1	1	292	12	5	17	37	465	00.0	+00.0
2012	0	1	293	12	5	17	42	466	00.0	+00.0
2012	1	1	294	12	5	17	47	469	00.0	+00.0
2012	0	1	295	12	5	17	52	466	00.0	+00.0
2012	1	1	296	12	5	17	57	465	00.0	+00.0
2012	0	1	297	12	5	18	2	465	00.0	+00.0
2012	1	1	298	12	5	18	7	465	00.0	+00.0
2012	0	1	299	12	5	18	12	464	00.0	+00.0
2012	1	1	300	12	5	18	17	467	00.0	+00.0
2012	0	1	301	12	5	18	22	465	00.0	+00.0
2012	1	1	302	12	5	18	27	464	00.0	+00.0
2012	0	1	303	12	5	18	32	462	00.0	+00.0
2012	1	1	304	12	5	18	37	464	00.0	+00.0
2012	0	1	305	12	5	18	42	466	00.0	+00.0
2012	1	1	306	12	5	18	47	464	00.0	+00.0
2012	0	1	307	12	5	18	52	461	00.0	+00.0
2012	1	1	308	12	5	18	57	461	00.0	+00.0
2012	0	1	309	12	5	19	2	463	00.0	+00.0
2012	1	1	310	12	5	19	7	462	00.0	+00.0
2012	0	1	311	12	5	19	12	459	00.0	+00.0
2012	1	1	312	12	5	19	17	458	00.0	+00.0
2012	0	1	313	12	5	19	22	460	00.0	+00.0
2012	1	1	314	12	5	19	27	459	00.0	+00.0
2012	0	1	315	12	5	19	32	456	00.0	+00.0
2012	1	1	316	12	5	19	37	457	00.0	+00.0
2012	0	1	317	12	5	19	42	459	00.0	+00.0
2012	1	1	318	12	5	19	47	456	00.0	+00.0
2012	0	1	319	12	5	19	52	454	00.0	+00.0
2012	1	1	320	12	5	19	57	457	00.0	+00.0
2012	0	1	321	12	5	20	2	455	00.0	+00.0
2012	1	1	322	12	5	20	7	454	00.0	+00.0
2012	0	1	323	12	5	20	12	455	00.0	+00.0
2012	1	1	324	12	5	20	17	454	00.0	+00.0
2012	0	1	325	12	5	20	22	452	00.0	+00.0
2012	1	1	326	12	5	20	27	454	00.0	+00.0
2012	0	1	327	12	5	20	32	451	00.0	+00.0
2012	1	1	328	12	5	20	37	450	00.0	+00.0
2012	0	1	329	12	5	20	42	451	00.0	+00.0
2012	1	1	330	12	5	20	47	451	00.0	+00.0
2012	0	1	331	12	5	20	52	448	00.0	+00.0
2012	1	1	332	12	5	20	57	450	00.0	+00.0
2012	0	1	333	12	5	21	2	448	00.0	+00.0
2012	1	1	334	12	5	21	7	448	00.0	+00.0
2012	0	1	335	12	5	21	12	448	00.0	+00.0
2012	1	1	336	12	5	21	17	446	00.0	+00.0
2012	0	1	337	12	5	21	22	447	00.0	+00.0
2012	1	1	338	12	5	21	27	447	00.0	+00.0
2012	0	1	339	12	5	21	32	444	00.0	+00.0
2012	1	1	340	12	5	21	37	447	00.0	+00.0
2012	0	1	341	12	5	21	42	445	00.0	+00.0
2012	1	1	342	12	5	21	47	445	00.0	+00.0
2012	0	1	343	12	5	21	52	444	00.0	+00.0
2012	1	1	344	12	5	21	57	444	00.0	+00.0
2012	0	1	345	12	5	22	2	445	00.0	+00.0
2012	1	1	346	12	5	22	7	443	00.0	+00.0
2012	0	1	347	12	5	22	12	443	00.0	+00.0
2012	1	1	348	12	5	22	17	443	00.0	+00.0
2012	0	1	349	12	5	22	22	442	00.0	+00.0
2012	1	1	350	12	5	22	27	444	00.0	+00.0
2012	0	1	351	12	5	22	32	440	00.0	+00.0
2012	1	1	352	12	5	22	37	443	00.0	+00.0
2012	0	1	353	12	5	22	42	442	00.0	+00.0
2012	1	1	354	12	5	22	47	441	00.0	+00.0
2012	0	1	355	12	5	22	52	441	00.0	+00.0
2012	1	1	356	12	5	22	57	440	00.0	+00.0
2012	0	1	357	12	5	23	2	442	00.0	+00.0
2012	1	1	358	12	5	23	7	441	00.0	+00.0
2012	0	1	359	12	5	23	12	440	00.0	+00.0
2012	1	1	360	12	5	23	17	441	00.0	+00.0
2012	0	1	361	12	5	23	22	440	00.0	+00.0
2012	1	1	362	12	5	23	27	441	00.0	+00.0
2012	0	1	363	12	5	23	32	438	00.0	+00.0
2012	1	1	364	12	5	23	37	440	00.0	+00.0
2012	0	1	365	12	5	23	42	439	00.0	+00.0
2012	1	1	366	12	5	23	47	439	00.0	+00.0
2012	0	1	367	12	5	23	52	440	00.0	+00.0
2012	1	1	368	12	5	23	57	438	00.0	+00.0
2012	0	1	369	13	5	0	2	441	00.0	+00.0
2012	1	1	370	13	5	0	7	439	00.0	+00.0
2012	0	1	371	13	5	0	12	439	00.0	+00.0
2012	1	1	372	13	5	0	17	440	00.0	+00.0
2012	0	1	373	13	5	0	22	439	00.0	+00.0
2012	1	1	374	13	5	0	27	441	00.0	+00.0
2012	0	1	375	13	5	0	32	438	00.0	+00.0
2012	1	1	376	13	5	0	37	441	00.0	+00.0
2012	0	1	377	13	5	0	42	440	00.0	+00.0
2012	1	1	378	13	5	0	47	441	00.0	+00.0
2012	0	1	379	13	5	0	52	440	00.0	+00.0
2012	1	1	380	13	5	0	57	440	00.0	+00.0
2012	0	1	381	13	5	1	2	441	00.0	+00.0
2012	1	1	382	13	5	1	7	440	00.0	+00.0
2012	0	1	383	13	5	1	12	441	00.0	+00.0
2012	1	1	384	13	5	1	17	440	00.0	+00.0
2012	0	1	385	13	5	1	22	442	00.0	+00.0
2012	1	1	386	13	5	1	27	441	00.0	+00.0
2012	0	1	387	13	5	1	32	441	00.0	+00.0
2012	1	1	388	13	5	1	37	442	00.0	+00.0
2012	0	1	389	13	5	1	42	441	00.0	+00.0
2012	1	1	390	13	5	1	47	443	00.0	+00.0
2012	0	1	391	13	5	1	52	440	00.0	+00.0
2012	1	1	392	13	5	1	57	442	00.0	+00.0
2012	0	1	393	13	5	2	2	441	00.0	+00.0
2012	1	1	394	13	5	2	7	443	00.0	+00.0
2012	0	1	395	13	5	2	12	440	00.0	+00.0
2012	1	1	396	13	5	2	17	442	00.0	+00.0
2012	0	1	397	13	5	2	22	441	00.0	+00.0
2012	1	1	398	13	5	2	27	442	00.0	+00.0
2012	0	1	399	13	5	2	32	441	00.0	+00.0
2012	1	1	400	13	5	2	37	441	00.0	+00.0
2012	0	1	401	13	5	2	42	443	00.0	+00.0
2012	1	1	402	13	5	2	47	441	00.0	+00.0
2012	0	1	403	13	5	2	52	442	00.0	+00.0
2012	1	1	404	13	5	2	57	441	00.0	+00.0
2012	0	1	405	13	5	3	2	442	00.0	+00.0
2012	1	1	406	13	5	3	7	442	00.0	+00.0
2012	0	1	407	13	5	3	12	441	00.0	+00.0
2012	1	1	408	13	5	3	17	442	00.0	+00.0
2012	0	1	409	13	5	3	22	442	00.0	+00.0
2012	1	1	410	13	5	3	27	443	00.0	+00.0
2012	0	1	411	13	5	3	32	441	00.0	+00.0
2012	1	1	412	13	5	3	37	443	00.0	+00.0
2012	0	1	413	13	5	3	42	441	00.0	+00.0
2012	1	1	414	13	5	3	47	443	00.0	+00.0
2012	0	1	415	13	5	3	52	440	00.0	+00.0
2012	1	1	416	13	5	3	57	442	00.0	+00.0
2012	0	1	417	13	5	4	2	442	00.0	+00.0
2012	1	1	418	13	5	4	7	442	00.0	+00.0
2012	0	1	419	13	5	4	12	441	00.0	+00.0
2012	1	1	420	13	5	4	17	442	00.0	+00.0
2012	0	1	421	13	5	4	22	443	00.0	+00.0
2012	1	1	422	13	5	4	27	442	00.0	+00.0
2012	0	1	423	13	5	4	32	442	00.0	+00.0
2012	1	1	424	13	5	4	37	441	00.0	+00.0
2012	0	1	425	13	5	4	42	443	00.0	+00.0
2012	1	1	426	13	5	4	47	441	00.0	+00.0
2012	0	1	427	13	5	4	52	442	00.0	+00.0
2012	1	1	428	13	5	4	57	441	00.0	+00.0
2012	0	1	429	13	5	5	2	443	00.0	+00.0
2012	1	1	430	13	5	5	7	442	00.0	+00.0
2012	0	1	431	13	5	5	12	441	00.0	+00.0
2012	1	1	432	13	5	5	17	441	00.0	+00.0
2012	0	1	433	13	5	5	22	442	00.0	+00.0
2012	1	1	434	13	5	5	27	442	00.0	+00.0
2012	0	1	435	13	5	5	32	441	00.0	+00.0
2012	1	1	436	13	5	5	37	442	00.0	+00.0
2012	0	1	437	13	5	5	42	442	00.0	+00.0
2012	1	1	438	13	5	5	47	442	00.0	+00.0
2012	0	1	439	13	5	5	52	441	00.0	+00.0
2012	1	1	440	13	5	5	57	442	00.0	+00.0
2012	0	1	441	13	5	6	2	441	00.0	+00.0
2012	1	1	442	13	5	6	7	442	00.0	+00.0
2012	0	1	443	13	5	6	12	440	00.0	+00.0
2012	1	1	444	13	5	6	17	442	00.0	+00.0
2012	0	1	445	13	5	6	22	441	00.0	+00.0
2012	1	1	446	13	5	6	27	442	00.0	+00.0
2012	0	1	447	13	5	6	32	440	00.0	+00.0
2012	1	1	448	13	5	6	37	440	00.0	+00.0
2012	0	1	449	13	5	6	42	440	00.0	+00.0
2012	1	1	450	13	5	6	47	440	00.0	+00.0
2012	0	1	451	13	5	6	52	440	00.0	+00.0
2012	1	1	452	13	5	6	57	441	00.0	+00.0
2012	0	1	453	13	5	7	2	441	00.0	+00.0
2012	1	1	454	13	5	7	7	442	00.0	+00.0
2012	0	1	455	13	5	7	12	440	00.0	+00.0
2012	1	1	456	13	5	7	17	441	00.0	+00.0
2012	0	1	457	13	5	7	22	441	00.0	+00.0
2012	1	1	458	13	5	7	27	441	00.0	+00.0
2012	0	1	459	13	5	7	32	440	00.0	+00.0
2012	1	1	460	13	5	7	37	441	00.0	+00.0
2012	0	1	461	13	5	7	42	443	00.0	+00.0
2012	1	1	462	13	5	7	47	443	00.0	+00.0
2012	0	1	463	13	5	7	52	442	00.0	+00.0
2012	1	1	464	13	5	7	57	444	00.0	+00.0
2012	0	1	465	13	5	8	2	444	00.0	+00.0
2012	1	1	466	13	5	8	7	445	00.0	+00.0
2012	0	1	467	13	5	8	12	443	00.0	+00.0
2012	1	1	468	13	5	8	17	445	00.0	+00.0
2012	0	1	469	13	5	8	22	446	00.0	+00.0
2012	1	1	470	13	5	8	27	445	00.0	+00.0
2012	0	1	471	13	5	8	32	445	00.0	+00.0
2012	1	1	472	13	5	8	37	445	00.0	+00.0
2012	0	1	473	13	5	8	42	447	00.0	+00.0
2012	1	1	474	13	5	8	47	446	00.0	+00.0
2012	0	1	475	13	5	8	52	444	00.0	+00.0
2012	1	1	476	13	5	8	57	447	00.0	+00.0
2012	0	1	477	13	5	9	2	446	00.0	+00.0
2012	1	1	478	13	5	9	7	447	00.0	+00.0
2012	0	1	479	13	5	9	12	447	00.0	+00.0
2012	1	1	480	13	5	9	17	447	00.0	+00.0
2012	0	1	481	13	5	9	22	449	00.0	+00.0
2012	1	1	482	13	5	9	27	448	00.0	+00.0
2012	0	1	483	13	5	9	32	447	00.0	+00.0
2012	1	1	484	13	5	9	37	450	00.0	+00.0
2012	0	1	485	13	5	9	42	449	00.0	+00.0
2012	1	1	486	13	5	9	47	449	00.0	+00.0
2012	0	1	487	13	5	9	52	449	00.0	+00.0
2012	1	1	488	13	5	9	57	449	00.0	+00.0
2012	0	1	489	13	5	10	2	450	00.0	+00.0
2012	1	1	490	13	5	10	7	451	00.0	+00.0
2012	0	1	491	13	5	10	12	449	00.0	+00.0
2012	1	1	492	13	5	10	17	451	00.0	+00.0
2012	0	1	493	13	5	10	22	452	00.0	+00.0
2012	1	1	494	13	5	10	27	451	00.0	+00.0
2012	0	1	495	13	5	10	32	451	00.0	+00.0
2012	1	1	496	13	5	10	37	453	00.0	+00.0
2012	0	1	497	13	5	10	42	453	00.0	+00.0
2012	1	1	498	13	5	10	47	453	00.0	+00.0
2012	0	1	499	13	5	10	52	454	00.0	+00.0
2012	1	1	500	13	5	10	57	454	00.0	+00.0
2012	0	1	501	13	5	11	2	454	00.0	+00.0
2012	1	1	502	13	5	11	7	455	00.0	+00.0
2012	0	1	503	13	5	11	12	454	00.0	+00.0
2012	1	1	504	13	5	11	17	454	00.0	+00.0
2012	0	1	505	13	5	11	22	456	00.0	+00.0
2012	1	1	506	13	5	11	27	457	00.0	+00.0
2012	0	1	507	13	5	11	32	455	00.0	+00.0
2012	1	1	508	13	5	11	37	456	00.0	+00.0
2012	0	1	509	13	5	11	42	458	00.0	+00.0
2012	1	1	510	13	5	11	47	458	00.0	+00.0
2012	0	1	511	13	5	11	52	456	00.0	+00.0
2012	1	1	512	13	5	11	57	459	00.0	+00.0
2012	0	1	513	13	5	12	2	460	00.0	+00.0
2012	1	1	514	13	5	12	7	459	00.0	+00.0
2012	0	1	515	13	5	12	12	459	00.0	+00.0
2012	1	1	516	13	5	12	17	462	00.0	+00.0
2012	0	1	517	13	5	12	22	462	00.0	+00.0
2012	1	1	518	13	5	12	27	461	00.0	+00.0
2012	0	1	519	13	5	12	32	460	00.0	+00.0
2012	1	1	520	13	5	12	37	463	00.0	+00.0
2012	0	1	521	13	5	12	42	463	00.0	+00.0
2012	1	1	522	13	5	12	47	462	00.0	+00.0
2012	0	1	523	13	5	12	52	462	00.0	+00.0
2012	1	1	524	13	5	12	57	464	00.0	+00.0
2012	0	1	525	13	5	13	2	464	00.0	+00.0
2012	1	1	526	13	5	13	7	463	00.0	+00.0
2012	0	1	527	13	5	13	12	463	00.0	+00.0
2012	1	1	528	13	5	13	17	465	00.0	+00.0
2012	0	1	529	13	5	13	22	465	00.0	+00.0
2012	1	1	530	13	5	13	27	464	00.0	+00.0
2012	0	1	531	13	5	13	32	464	00.0	+00.0
2012	1	1	532	13	5	13	37	466	00.0	+00.0
2012	0	1	533	13	5	13	42	466	00.0	+00.0
2012	1	1	534	13	5	13	47	466	00.0	+00.0
2012	0	1	535	13	5	13	52	465	00.0	+00.0
2012	1	1	536	13	5	13	57	467	00.0	+00.0
2012	0	1	537	13	5	14	2	467	00.0	+00.0
2012	1	1	538	13	5	14	7	466	00.0	+00.0
2012	0	1	539	13	5	14	12	465	00.0	+00.0
2012	1	1	540	13	5	14	17	468	00.0	+00.0
2012	0	1	541	13	5	14	22	468	00.0	+00.0
2012	1	1	542	13	5	14	27	468	00.0	+00.0
2012	0	1	543	13	5	14	32	466	00.0	+00.0
2012	1	1	544	13	5	14	37	468	00.0	+00.0
2012	0	1	545	13	5	14	42	469	00.0	+00.0
2012	1	1	546	13	5	14	47	468	00.0	+00.0
2012	0	1	547	13	5	14	52	467	00.0	+00.0
2012	1	1	548	13	5	14	57	469	00.0	+00.0
2012	0	1	549	13	5	15	2	469	00.0	+00.0
2012	1	1	550	13	5	15	7	469	00.0	+00.0
2012	0	1	551	13	5	15	12	468	00.0	+00.0
2012	1	1	552	13	5	15	17	470	00.0	+00.0
2012	0	1	553	13	5	15	22	470	00.0	+00.0
2012	1	1	554	13	5	15	27	469	00.0	+00.0
2012	0	1	555	13	5	15	32	468	00.0	+00.0
2012	1	1	556	13	5	15	37	470	00.0	+00.0
2012	0	1	557	13	5	15	42	469	00.0	+00.0
2012	1	1	558	13	5	15	47	468	00.0	+00.0
2012	0	1	559	13	5	15	52	468	00.0	+00.0
2012	1	1	560	13	5	15	57	469	00.0	+00.0
2012	0	1	561	13	5	16	2	468	00.0	+00.0
2012	1	1	562	13	5	16	7	468	00.0	+00.0
2012	0	1	563	13	5	16	12	468	00.0	+00.0
2012	1	1	564	13	5	16	17	468	00.0	+00.0
2012	0	1	565	13	5	16	22	467	00.0	+00.0
2012	1	1	566	13	5	16	27	468	00.0	+00.0
2012	0	1	567	13	5	16	32	468	00.0	+00.0
2012	1	1	568	13	5	16	37	468	00.0	+00.0
2012	0	1	569	13	5	16	42	467	00.0	+00.0
2012	1	1	570	13	5	16	47	468	00.0	+00.0
2012	0	1	571	13	5	16	52	468	00.0	+00.0
2012	1	1	572	13	5	16	57	468	00.0	+00.0
2012	0	1	573	13	5	17	2	467	00.0	+00.0
2012	1	1	574	13	5	17	7	468	00.0	+00.0
2012	0	1	575	13	5	17	12	467	00.0	+00.0
2012	1	1	576	13	5	17	17	468	00.0	+00.0
2012	0	1	577	13	5	17	22	467	00.0	+00.0
2012	1	1	578	13	5	17	27	467	00.0	+00.0
2012	0	1	579	13	5	17	32	467	00.0	+00.0
2012	1	1	580	13	5	17	37	469	00.0	+00.0
2012	0	1	581	13	5	17	42	468	00.0	+00.0
2012	1	1	582	13	5	17	47	467	00.0	+00.0
2012	0	1	583	13	5	17	52	466	00.0	+00.0
2012	1	1	584	13	5	17	57	467	00.0	+00.0
2012	0	1	585	13	5	18	2	468	00.0	+00.0
2012	1	1	586	13	5	18	7	468	00.0	+00.0
2012	0	1	587	13	5	18	12	466	00.0	+00.0
2012	1	1	588	13	5	18	17	467	00.0	+00.0
2012	0	1	589	13	5	18	22	468	00.0	+00.0
2012	1	1	590	13	5	18	27	467	00.0	+00.0
2012	0	1	591	13	5	18	32	465	00.0	+00.0
2012	1	1	592	13	5	18	37	465	00.0	+00.0
2012	0	1	593	13	5	18	42	466	00.0	+00.0
2012	1	1	594	13	5	18	47	465	00.0	+00.0
2012	0	1	595	13	5	18	52	463	00.0	+00.0
2012	1	1	596	13	5	18	57	464	00.0	+00.0
2012	0	1	597	13	5	19	2	464	00.0	+00.0
2012	1	1	598	13	5	19	7	463	00.0	+00.0
2012	0	1	599	13	5	19	12	462	00.0	+00.0
2012	1	1	600	13	5	19	17	462	00.0	+00.0
2012	0	1	601	13	5	19	22	461	00.0	+00.0
2012	1	1	602	13	5	19	27	461	00.0	+00.0
2012	0	1	603	13	5	19	32	461	00.0	+00.0
2012	1	1	604	13	5	19	37	460	00.0	+00.0
2012	0	1	605	13	5	19	42	460	00.0	+00.0
2012	1	1	606	13	5	19	47	461	00.0	+00.0
2012	0	1	607	13	5	19	52	459	00.0	+00.0
2012	1	1	608	13	5	19	57	459	00.0	+00.0
2012	0	1	609	13	5	20	2	459	00.0	+00.0
2012	1	1	610	13	5	20	7	459	00.0	+00.0
2012	0	1	611	13	5	20	12	457	00.0	+00.0
2012	1	1	612	13	5	20	17	458	00.0	+00.0
2012	0	1	613	13	5	20	22	457	00.0	+00.0
2012	1	1	614	13	5	20	27	456	00.0	+00.0
2012	0	1	615	13	5	20	32	456	00.0	+00.0
2012	1	1	616	13	5	20	37	456	00.0	+00.0
2012	0	1	617	13	5	20	42	455	00.0	+00.0
2012	1	1	618	13	5	20	47	455	00.0	+00.0
2012	0	1	619	13	5	20	52	454	00.0	+00.0
2012	1	1	620	13	5	20	57	454	00.0	+00.0
2012	0	1	621	13	5	21	2	454	00.0	+00.0
2012	1	1	622	13	5	21	7	454	00.0	+00.0
2012	0	1	623	13	5	21	12	452	00.0	+00.0
2012	1	1	624	13	5	21	17	452	00.0	+00.0
2012	0	1	625	13	5	21	22	452	00.0	+00.0
[truncated: 36,039 more rows]
