# Supplementary material for: A direct CO2 control system for ocean acidification experiments: testing effects on the coralline red algae Phymatolithon lusitanicum
Source: PeerJ. 2016 Sep 27;4:e2503. doi: 10.7717/peerj.2503 (PMC5045892; doi:10.7717/peerj.2503)
Supplement: Supplemental Information 1 [file peerj-04-2503-s001.zip › rawdata/peerj-10500-Raw_data_Table_1.xls]

## Sheet: ALL
			LABORATORY										Blank		CRM batch:	121	S	33.346	TA (umol/Kg)	2225.01	SD	0.96													Co2sys
PAR		DATE Mäerl incubations	DATE Titration	sample	# Winkler	# Vesuv	pH	Tº	S	Notes	Alkalinity (mmol/L)	Alkalinity (umol/L)	mean	sd	Sample	# Vesuv	Alk (mM)	Alk (uM)	AlkMean	SD	CRM TA corr	CRM TA corr mean	SD	TA corr (umol/KgSW)	CRM AlkMeanCorr	SD		CRM batch	TA	DIC	S	Sample	T	pH measured (NBS Scale)	pH CRM (NBS Scale)	pH CRM (NBS scale)corrDICKSON	corrCRM pH (NBS Scale)	xcorrCRM pH (NBS Scale)	sd	pHcorr LAB (NBS scale)
0		18.03.13	19.03.13	Blank1		132	7.973	21.7	33.6		2.6036	2603.6	2622.83	0.0234188										2556.76				110	2229.04	2018.28	33.418									8.03263
0		18.03.13	19.03.13	Blank2		133	7.986	21.5	33.6		2.62205	2622.05												2574.87				118	2229.75	2013.33	33.377									8.04572
0		18.03.13	19.03.13	Blank3		134	7.991	21.5	33.6		2.60965	2609.65												2562.7				121	2225.01	2039.26	33.346									8.05076
0		18.03.13	19.03.13	Blank4		135	7.999	21.5	33.6		2.65601	2656.01												2608.23																8.05882
0		18.03.13	19.03.13	CRM1		136	8.059	20.6	33.346		2.26676	2266.76			CRM1	136	2.26676	2266.76	2265.77	7.6244	0.982009	0.980596	0.00131273	2225.98	2225.01	7.48723		pH Scale used				CRM1	20.6	8.059	8.13231	8.12231	1.00786	1.00748	0.00430351	8.11927
0		18.03.13	19.03.13	CRM2		137	8.067	20.2	33.346		2.27361	2273.61			CRM2	137	2.27361	2273.61						2232.7				NBS scale				CRM2	20.2	8.067	8.15016	8.14016	1.00907			8.12733
0		18.03.13	19.03.13	CRM3		138	8.063	20.3	33.346		2.25532	2255.32			CRM3	138	2.25532	2255.32						2214.74								CRM3	20.3	8.063	8.11436	8.10436	1.00513			8.1233
0		18.03.13	19.03.13	CRM4		139	8.064	20.3	33.346		2.26741	2267.41			CRM4	139	2.26741	2267.41						2226.62								CRM4	20.3	8.064	8.13738	8.12738	1.00786			8.12431
0	Init. Control	18.03.13	19.03.13		70	140	8.089	20.5	34.8		2.49431	2494.31												2449.43																8.14949
0	Init. Control	18.03.13	19.03.13		355	141	8.097	20.5	34.8		2.49132	2491.32												2446.5																8.15755
0	Init. 550ppm	18.03.13	19.03.13		66	142	8.045	20.4	34.6		2.47999	2479.99												2435.37																8.10516
0	Init. 550ppm	18.03.13	19.03.13		262	143	8.034	20.6	34.6		2.48304	2483.04												2438.37																8.09408
0	Init. 750ppm	18.03.13	19.03.13		225	144	8.002	20.2	34.8		2.50893	2508.93												2463.8																8.06184
0	Init. 750ppm	18.03.13	19.03.13		260	145	8.004	20.4	34.8		2.50873	2508.73												2463.6																8.06386
0	Fin.control 2	18.03.13	19.03.13		350	146	8.069	20.5	34.8		2.48867	2488.67												2443.9																8.12934
0	Fin.control 2	18.03.13	19.03.13		360	147	8.075	20.6	34.8		2.50106	2501.06												2456.07																8.13539
0	Fin.control 3	18.03.13	19.03.13		69	148	8.072	20.6	34.8		2.5066	2506.6												2461.51																8.13237
0	Fin.control 3	18.03.13	19.03.13		222	149	8.071	20.8	34.8		2.49394	2493.94												2449.07																8.13136
0	Fin.control 4	18.03.13	19.03.13		72	150	8.071	20.4	34.8		2.51133	2511.33												2466.15																8.13136
0	Fin.control 4	18.03.13	19.03.13		356	151	8.079	20.6	34.8		2.51176	2511.76												2466.57																8.13942
0	Fin. 550 2	18.03.13	19.03.13		323	152	8.082	20.6	34.5		2.48731	2487.31												2442.57																8.14244
0	Fin. 550 2	18.03.13	19.03.13		358	153	8.03	20.6	34.5		2.47396	2473.96												2429.45																8.09005
0	Fin. 550 3	18.03.13	19.03.13		62	154	8.022	20.6	34.6		2.48225	2482.25												2437.59																8.08199
0	Fin. 550 3	18.03.13	19.03.13		314	155	8.027	20.4	34.6		2.48793	2487.93												2443.17																8.08703
0	Fin. 550 4	18.03.13	19.03.13		217	156	8.02	20.5	34.6		2.48189	2481.89												2437.24																8.07998
0	Fin. 550 4	18.03.13	19.03.13		357	157	8.015	20.5	34.6		2.49354	2493.54												2448.67																8.07494
0	Fin. 750 1	18.03.13	19.03.13		316	158	7.975	20.5	34.8		2.48836	2488.36												2443.59																8.03464
0	Fin. 750 1	18.03.13	19.03.13		255	159	7.971	20.6	34.8		2.50709	2507.09												2461.99																8.03061
0	Fin. 750 2	18.03.13	19.03.13		218	160	7.975	20.6	34.9		2.4981	2498.1												2453.16																8.03464
0	Fin. 750 2	18.03.13	19.03.13		259	161	7.978	20.6	34.9		2.518	2518												2472.7																8.03766
0	Fin. 750 3	18.03.13	19.03.13		64	162	7.977	20.7	34.9		2.49868	2498.68												2453.72																8.03666
0	Fin. 750 3	18.03.13	19.03.13		256	163	7.965	20.8	34.9		2.4909	2490.9												2446.09																8.02457
0	Fin. 750 4	18.03.13	19.03.13		228	164	7.965	20.8	34.9		2.50503	2505.03												2459.96																8.02457
0	Fin. 750 4	18.03.13	19.03.13		258	165	7.967	20.7	34.9		2.49802	2498.02												2453.08																8.02658
8	Init. Control	18.03.13	19.03.13		61	166	8.064	20.7	34.9		2.52893	2528.93												2483.43																8.12431
8	Init. Control	18.03.13	19.03.13		226	167	8.065	21	34.9		2.5036	2503.6												2458.56																8.12531
8	init. 550	18.03.13	19.03.13		224	168	8.038	20.9	34.9		2.49816	2498.16												2453.22																8.09811
8	init. 550	18.03.13	19.03.13		318	169	8.035	21	34.9		2.48503	2485.03												2440.33																8.09509
8	Init. 750	18.03.13	19.03.13		322	170	7.882	21	34.9		2.50998	2509.98												2464.82																7.94095
8	Init. 750	18.03.13	19.03.13		349	171	7.869	20.9	34.9		2.52227	2522.27												2476.89																7.92785
		18.03.13	19.03.13	blank4		172	7.986	21.6	33.6		2.63033	2630.33	2643.48	11.3248										2583.01																8.04572
		18.03.13	19.03.13	blank5		173	7.992	21.3	33.6		2.65358	2653.58												2605.84																8.05177
		18.03.13	19.03.13	blank6		174	7.992	21.5	33.6		2.63776	2637.76												2590.3																8.05177
		18.03.13	19.03.13	blank7		175	7.992	21.4	33.6		2.65227	2652.27												2604.55																8.05177
		18.03.13	21.03.13	Blank1		177	7.988	20.3	33.6		2.6349	2634.9	2634.76	7.41499										2585.52																8.05869
		18.03.13	21.03.13	Blank2		178	8	20.2	33.6		2.63548	2635.48												2586.09																8.07079
		18.03.13	21.03.13	Blank3		179	8.004	20.4	33.6		2.62528	2625.28												2576.08																8.07483
		18.03.13	21.03.13	Blank4		180	8.016	20.3	33.6		2.64339	2643.39												2593.85																8.08693
		18.03.13	21.03.13	CRM1		181	8.055	20.2	33.346		2.27006	2270.06			CRM1	181	2.27006	2270.06	2267.5	7.10684	0.98126			2227.52	2225.01	6.97366						CRM1	20.2	8.055	8.14361	8.13361	1.00976	1.00885	0.00164363	8.12628
		18.03.13	21.03.13	CRM2		182	8.055	20.6	33.346		2.26298	2262.98			CRM2	182	2.26298	2262.98						2220.57								CRM2	20.6	8.055	8.12519	8.11519	1.00747			8.12628
		18.03.13	21.03.13	CRM3		183	8.055	20.5	33.346		2.27631	2276.31			CRM3	183	2.27631	2276.31						2233.66								CRM3	20.5	8.055	8.15124	8.14124	1.01071			8.12628
		18.03.13	21.03.13	CRM4		184	8.052	20.5	33.346		2.26066	2260.66			CRM4	184	2.26066	2260.66						2218.29								CRM4	20.5	8.052	8.12206	8.11206	1.00746			8.12325
8	Fin.control 1	18.03.13	21.03.13		67	185	8.083	20.1	34.6		2.49113	2491.13												2444.44																8.15453
8	Fin.control 1	18.03.13	21.03.13		321	186	8.083	20.2	34.6		2.50333	2503.33												2456.42																8.15453
8	Fin.control 2	18.03.13	21.03.13		71	187	8.079	20.4	35		2.49828	2498.28												2451.46																8.15049
8	Fin.control 2	18.03.13	21.03.13		315	188	8.079	20.2	35		2.4773	2477.3												2430.88																8.15049
8	Fin.control 3	18.03.13	21.03.13		264	189	8.067	20.3	34.9		2.48419	2484.19												2437.63																8.13839
8	Fin.control 3	18.03.13	21.03.13		319	190	8.068	20.5	34.9		2.48466	2484.66												2438.1																8.13939
8	Fin. control 4	18.03.13	21.03.13	Fin. 550 of 0 1 is 253 and it is repeated	253 ou 353	191	8.076	20.4	34.9		2.49056	2490.56												2443.88																8.14747
8	Fin. control 4	18.03.13	21.03.13		254	192	8.073	20.5	34.9		2.47359	2473.59												2427.23																8.14444
8	Fin. 550 1	18.03.13	21.03.13		313	193	8.046	20.3	34.6		2.47438	2474.38												2428.01																8.1172
8	Fin. 550 1	18.03.13	21.03.13		351	194	8.042	20.5	34.6		2.47287	2472.87												2426.53																8.11316
8	Fin. 550 2	18.03.13	21.03.13		257	195	8.053	20.4	34.7		2.46146	2461.46												2415.33																8.12426
8	Fin. 550 2	18.03.13	21.03.13		320	196	8.047	20.5	34.7		2.48547	2485.47												2438.89																8.11821
8	Fin. 550 3	18.03.13	21.03.13		65	197	8.048	20.5	34.8		2.4816	2481.6												2435.1																8.11922
8	Fin. 550 3	18.03.13	21.03.13		354	198	8.042	20.3	34.8		2.46503	2465.03												2418.84																8.11316
8	Fin. 550 4	18.03.13	21.03.13		68	199	8.033	20.6	34.8		2.46416	2464.16												2417.99																8.10409
8	Fin. 550 4	18.03.13	21.03.13		263	200	8.029	20.6	34.8		2.46517	2465.17												2418.97																8.10005
0	Fin. 550 1	18.03.13	21.03.13		219 ou 290	201	8.018	20.5	34.9		2.5068	2506.8												2459.82																8.08895
0	Fin. 550 1	18.03.13	21.03.13		253	202	8.013	20.3	34.9		2.47874	2478.74												2432.29																8.08391
0	Fin. Control 1	18.03.13	21.03.13		324	203	8.058	20.5	34.8		2.48628	2486.28												2439.69																8.12931
0	Fin. Control 1	18.03.13	21.03.13		352 ou 342	204	8.065	20.5	34.8		2.49721	2497.21												2450.41																8.13637
8	Fin. 750 1	18.03.13	21.03.13		12	205	7.889	20.6	34.9		2.48803	2488.03												2441.41																7.95881
8	Fin. 750 1	18.03.13	21.03.13		34	206	7.885	20.8	34.9		2.48106	2481.06												2434.57																7.95478
8	Fin. 750 2	18.03.13	21.03.13		40	207	7.895	20.8	34.9		2.49099	2490.99												2444.31																7.96486
8	Fin. 750 2	18.03.13	21.03.13		78	208	7.902	20.7	34.9		2.47359	2473.59												2427.23																7.97193
8	Fin. 750 3	18.03.13	21.03.13		15	209	7.892	20.8	34.8		2.51277	2512.77												2465.68																7.96184
8	Fin. 750 3	18.03.13	21.03.13		48	210	7.884	20.7	34.8		2.49476	2494.76												2448.01																7.95377
8	Fin. 750 4	18.03.13	21.03.13		24	211	7.894	20.6	34.9		2.51182	2511.82												2464.75																7.96386
8	Fin. 750 4	18.03.13	21.03.13		46	212	7.896	20.7	34.9		2.51053	2510.53												2463.48																7.96587
50	Init. Control	19.03.13	21.03.13		42	213	8.091	20.5	34.8		2.49707	2497.07												2450.27																8.1626
50	Init. Control	19.03.13	21.03.13		76	214	8.098	20.1	34.8		2.52239	2522.39												2475.12																8.16966
50	Init. Control	19.03.13	21.03.13		103	215	8.104	20.2	34.8		2.5196	2519.6												2472.38																8.17571
		19.03.13	21.03.13	blank 21		216	7.988	21.1	33.6		2.51133	2511.33	2574.74	72.9862										2464.27																8.05869
		19.03.13	21.03.13	blank22		217	7.988	21.2	33.6		2.51176	2511.76												2464.69																8.05869
		19.03.13	21.03.13	blank23		218	7.993	21.1	33.6		2.63976	2639.76												2590.29																8.06373
		19.03.13	21.03.13	blank24		219	7.996	20.9	33.6		2.63611	2636.11												2586.71																8.06676
		19.03.13	25.03.13	Blank 1		220	7.99	18.9	33.6		2.601	2601	2644.17	28.8291										2545.13																8.07098
		19.03.13	25.03.13	Blank 2		221	8.004	18.8	33.6		2.65892	2658.92												2601.8																8.08512
		19.03.13	25.03.13	Blank 3		222	8.009	19	33.6		2.66039	2660.39												2603.24																8.09017
		19.03.13	25.03.13	Blank 4		223	8.014	19	33.6		2.65639	2656.39												2599.33																8.09523
		19.03.13	25.03.13	CRM 1		224	8.071	19	33.346		2.26992	2269.92			CRM 1	224	2.26992	2269.92	2273.85	3.94777	0.97852			2221.17	2225.01	3.86297						CRM 1	19	8.071	8.15888	8.14888	1.00965	1.01014	0.000550766	8.1528
		19.03.13	25.03.13	CRM 2		225	8.073	19	33.346		2.27195	2271.95			CRM 2	225	2.27195	2271.95						2223.14								CRM 2	19	8.073	8.16264	8.15264	1.00986			8.15482
		19.03.13	25.03.13	CRM 3		226	8.075	19.2	33.346		2.27908	2279.08			CRM 3	226	2.27908	2279.08						2230.12								CRM 3	19.2	8.075	8.1731	8.1631	1.01091			8.15684
		19.03.13	25.03.13	CRM 4		227	8.073	19.2	33.346		2.27446	2274.46			CRM 4	227	2.27446	2274.46						2225.61								CRM 4	19.2	8.073	8.16468	8.15468	1.01012			8.15482
50	Init. 550ppm	19.03.13	25.03.13		17	228	8.016	19.4	34.8		2.50196	2501.96												2448.22																8.09725
50	Init. 550ppm	19.03.13	25.03.13		25	229	8.043	19.4	34.8		2.5207	2520.7												2466.55																8.12452
50	Init. 550ppm	19.03.13	25.03.13		79	230	8.038	19.2	34.8		2.50345	2503.45												2449.68																8.11947
50	Init. 750ppm	19.03.13	25.03.13		93	231	7.976	19.4	33.8		2.53458	2534.58												2480.14																8.05684
50	Init. 750ppm	19.03.13	25.03.13		63	232	7.971	19.3	33.8		2.53137	2531.37												2477																8.05179
50	Init. 750ppm	19.03.13	25.03.13		100	233	7.976	19.3	33.8		2.52044	2520.44												2466.3																8.05684
50	Fin.control 1	19.03.13	25.03.13		36	234	8.202	19	34.8		2.48533	2485.33												2431.95																8.28513
50	Fin.control 1	19.03.13	25.03.13		22	235	8.209	19	34.8		2.47934	2479.34												2426.09																8.2922
50	Fin.control 2	19.03.13	25.03.13		104	236	8.181	19	34.7		2.47132	2471.32												2418.23																8.26392
50	Fin.control 2	19.03.13	25.03.13		82	237	8.209	19	34.7		2.48742	2487.42												2433.99																8.2922
50	Fin.control 3	19.03.13	25.03.13		105	238	8.179	19	34.8		2.48087	2480.87												2427.58																8.2619
50	Fin.control 3	19.03.13	25.03.13		10	239	8.205	18.7	34.8		2.47725	2477.25												2424.04																8.28816
50	Fin. control 4	19.03.13	25.03.13		39	240	8.206	18.9	34.9		2.47151	2471.51												2418.42																8.28917
50	Fin. control 4	19.03.13	25.03.13		53	241	8.172	19	34.9		2.49509	2495.09												2441.5																8.25483
50	Fin. 550 1	19.03.13	25.03.13		32	242	8.128	19.2	34.7		2.44023	2440.23												2387.82																8.21038
50	Fin. 550 1	19.03.13	25.03.13		4	243	8.1	19.3	34.7		2.44984	2449.84												2397.22																8.1821
50	Fin. 550 2	19.03.13	25.03.13		72	244	8.131	19.3	34.9		2.46289	2462.89												2409.98																8.21341
50	Fin. 550 2	19.03.13	25.03.13		95	245	8.147	19.3	34.9		2.44916	2449.16												2396.55																8.22957
50	Fin. 550 3	19.03.13	25.03.13		94	246	8.115	19.3	34.8		2.43892	2438.92												2386.53																8.19725
50	Fin. 550 3	19.03.13	25.03.13		41	247	8.094	19.3	34.8		2.44758	2447.58												2395																8.17604
50	Fin. 550 4	19.03.13	25.03.13		83	248	8.087	19.4	34.7		2.44757	2447.57												2395																8.16897
50	Fin. 550 4	19.03.13	25.03.13		49	249	8.118	19.3	34.7		2.45282	2452.82												2400.14																8.20028
50	Fin. 750 1	19.03.13	25.03.13		65	250	8.038	19.4	35		2.43729	2437.29												2384.93																8.11947
50	Fin. 750 1	19.03.13	25.03.13		3	251	8.061	19.3	35		2.44541	2445.41												2392.88																8.1427
50	Fin. 750 2	19.03.13	25.03.13		75	252	8.032	19.3	34.9		2.43395	2433.95												2381.66																8.11341
50	Fin. 750 2	19.03.13	25.03.13		50	253	8.048	19.3	34.9		2.42881	2428.81												2376.64																8.12957
50	Fin. 750 3	19.03.13	25.03.13		51	254	8.06	19.3	35		2.43395	2433.95												2381.66																8.14169
50	Fin. 750 3	19.03.13	25.03.13		11	255	8.079	19.4	35		2.43785	2437.85												2385.49																8.16088
50	Fin. 750 4	19.03.13	25.03.13		77	256	8.083	19.2	34.9		2.46068	2460.68												2407.82																8.16492
50	Fin. 750 4	19.03.13	25.03.13		13	257	8.099	19.2	34.9		2.43313	2433.13												2380.87																8.18109
		19.03.13	25.03.13	Blank 5		258	8.019	19.5	33.6		2.65801	2658.01	2655.38	8.07834										2600.91																8.10028
		19.03.13	25.03.13	Blank 6		259	8.016	19.5	33.6		2.64811	2648.11												2591.22																8.09725
		19.03.13	25.03.13	Blank 7		260	8.017	19.5	33.6		2.6498	2649.8												2592.88																8.09826
		19.03.13	25.03.13	Blank 8		261	8.013	19.8	33.6		2.66562	2665.62												2608.36																8.09422
		19.03.13	27.03.13	Blank 2		263	7.96	21.5	33.6		2.65355	2653.55	2649.16	11.4363										2601.01																8.0807
		19.03.13	27.03.13	Blank 3		264	7.961	21.3	33.6		2.65843	2658.43												2605.8																8.08172
		19.03.13	27.03.13	Blank 4		265	7.963	21.4	33.6		2.63248	2632.48												2580.37																8.08375
		19.03.13	27.03.13	Blank 5		266	7.968	21.4	33.6		2.65217	2652.17												2599.67																8.08882
		19.03.13	27.03.13	CRM 1		267	7.994	21.3	33.346		2.27727	2277.27			CRM 1	267	2.27727	2277.27	2269.95	9.89289	0.980203			2232.18	2225.01	9.69705						CRM 1	21.3	7.994	8.1427	8.1327	1.01735	1.01516	0.00260913	8.11522
		19.03.13	27.03.13	CRM 2		268	7.998	21.3	33.346		2.27861	2278.61			CRM 2	268	2.27861	2278.61						2233.5								CRM 2	21.3	7.998	8.14513	8.13513	1.01715			8.11928
		19.03.13	27.03.13	CRM 3		269	8	21.4	33.346		2.25764	2257.64			CRM 3	269	2.25764	2257.64						2212.94								CRM 3	21.4	8	8.1048	8.0948	1.01185			8.12131
		19.03.13	27.03.13	CRM 4		270	7.998	21.3	33.346		2.26628	2266.28			CRM 4	270	2.26628	2266.28						2221.41								CRM 4	21.3	7.998	8.12244	8.11244	1.01431			8.11928
150	Init. Control	19.03.13	27.03.13		86	271	8.067	21.5	35		2.52606	2526.06												2476.06																8.18933
150	Init. Control	19.03.13	27.03.13		73	272	8.059	21.5	35		2.4969	2496.9												2447.47																8.1812
150	Init. Control	19.03.13	27.03.13		31	273	8.057	21.6	35		2.49921	2499.21												2449.73																8.17917
150	Init. 550ppm	19.03.13	27.03.13		59	274	7.979	21.8	34.9		2.49318	2493.18												2443.82																8.09999
150	Init. 550ppm	19.03.13	27.03.13		14	275	7.988	21.7	34.9		2.49813	2498.13												2448.68																8.10913
150	Init. 550ppm	19.03.13	27.03.13		43	276	7.984	21.8	34.9		2.50921	2509.21												2459.53																8.10507
150	Init. 750ppm	19.03.13	27.03.13		67	277	7.73	21.7	35		2.52608	2526.08												2476.07																7.84722
150	Init. 750ppm	19.03.13	27.03.13		26	278	7.695	21.8	35		2.52278	2522.78												2472.84																7.81168
150	Init. 750ppm	19.03.13	27.03.13		23	279	7.678	21.8	35		2.5103	2510.3												2460.6																7.79443
150	Fin.control 1	19.03.13	27.03.13		47	280	8.141	21.6	34.8		2.48786	2487.86												2438.6																8.26445
150	Fin.control 1	19.03.13	27.03.13		57	281	8.158	21.5	34.8		2.46346	2463.46												2414.69																8.28171
150	Fin.control 2	19.03.13	27.03.13		44	282	8.161	21.6	34.9		2.46346	2463.46												2414.69																8.28475
150	Fin.control 2	19.03.13	27.03.13		87	283	8.165	21.6	34.9		2.48153	2481.53												2432.4																8.28881
150	Fin.control 3	19.03.13	27.03.13		52	284	8.157	21.5	34.8		2.47887	2478.87												2429.79																8.28069
150	Fin.control 3	19.03.13	27.03.13		85	285	8.162	21.4	34.8		2.48108	2481.08												2431.96																8.28577
150	Fin. control 4	19.03.13	27.03.13		92	286	8.175	21.6	34.9		2.47049	2470.49												2421.59																8.29896
150	Fin. 550 1	19.03.13	27.03.13		66	288	8.074	21.6	34.8		2.43727	2437.27												2389.02																8.19643
150	Fin. 550 2	19.03.13	27.03.13		99	289	8.096	21.8	34.7		2.44346	2443.46												2395.09																8.21876
150	Fin. 550 2	19.03.13	27.03.13		30	290	8.103	21.7	34.7		2.43901	2439.01												2390.73																8.22587
150	Fin. 550 3	19.03.13	27.03.13		6	291	8.092	21.8	34.7		2.43901	2439.01												2390.73																8.2147
150	Fin. 550 3	19.03.13	27.03.13		84	292	8.108	21.8	34.7		2.45351	2453.51												2404.94																8.23095
150	Fin. 550 4	19.03.13	27.03.13		61	293	8.111	21.8	34.9		2.43617	2436.17												2387.94																8.23399
150	Fin. 550 4	19.03.13	27.03.13		54	294	8.101	21.7	34.9		2.44965	2449.65												2401.15																8.22384
150	Fin. 750 1	19.03.13	27.03.13		38	295	7.885	21.7	34.9		2.46492	2464.92												2416.12																8.00457
150	Fin. 750 1	19.03.13	27.03.13		91	296	7.883	21.6	34.9		2.44557	2445.57												2397.16																8.00254
150	Fin. 750 2	19.03.13	27.03.13		19	297	7.892	21.6	34.9		2.44873	2448.73												2400.25																8.01167
150	Fin. 750 2	19.03.13	27.03.13		60	298	7.886	21.5	34.9		2.42818	2428.18												2380.11																8.00558
150	Fin. 750 3	19.03.13	27.03.13		33	299	7.889	21.5	34.9		2.45639	2456.39												2407.76																8.00863
150	Fin. 750 3	19.03.13	27.03.13		70	300	7.898	21.3	34.9		2.44296	2442.96												2394.59																8.01776
150	Fin. 750 4	19.03.13	27.03.13		20	301	7.919	21.2	34.9		2.41547	2415.47												2367.65																8.03908
150	Fin. 750 4	19.03.13	27.03.13		16	302	7.922	21.3	34.9		2.45419	2454.19												2405.61																8.04213
		19.03.13	27.03.13	Blank 6		303	7.972	21.3	33.6		2.63544	2635.44	2640.83	7.77154										2583.26																8.09288
		19.03.13	27.03.13	Blank 7		304	7.979	21.3	33.6		2.64126	2641.26												2588.97																8.09999
		19.03.13	27.03.13	Blank 8		305	7.98	21.4	33.6		2.65167	2651.67												2599.17																8.10101
		19.03.13	27.03.13	Blank 9		306	7.978	21.5	33.6		2.63496	2634.96												2582.79																8.09898
		20.03.13	28.03.14	Blank 2		308	7.981	20.2	33.6		2.6496	2649.6	2647.5	3.52689										2598.42																8.1225
		20.03.13	28.03.14	Blank 3		309	7.979	20.3	33.6		2.6446	2644.6												2593.51																8.12047
		20.03.13	28.03.14	Blank 4		310	7.982	20.4	33.6		2.64442	2644.42												2593.34																8.12352
		20.03.13	28.03.14	Blank 5		311	7.98	20.5	33.6		2.65137	2651.37												2600.16																8.12148
		20.03.13	28.03.14	CRM 1		312	7.986	20.7	33.346		2.2671	2267.1			CRM 1	312	2.2671	2267.1	2268.83	7.32101	0.980684			2223.3	2225.01	7.1796						CRM 1	20.7	7.986	8.13165	8.12165	1.01699	1.01773	0.0016017	8.12759
		20.03.13	28.03.14	CRM 2		313	7.984	20.7	33.346		2.27854	2278.54			CRM 2	313	2.27854	2278.54						2234.53								CRM 2	20.7	7.984	8.15271	8.14271	1.01988			8.12555
		20.03.13	28.03.14	CRM 3		314	7.982	20.7	33.346		2.26884	2268.84			CRM 3	314	2.26884	2268.84						2225.01								CRM 3	20.7	7.982	8.1349	8.1249	1.0179			8.12352
		20.03.13	28.03.14	CRM 4		315	7.981	20.7	33.346		2.26086	2260.86			CRM 4	315	2.26086	2260.86						2217.19								CRM 4	20.7	7.981	8.1199	8.1099	1.01615			8.1225
400	Init. Control	20.03.13	28.03.14		102	316	8.066	20.4	34.8		2.5081	2508.1												2459.66																8.20901
400	Init. Control	20.03.13	28.03.14		1	317	8.067	20.3	34.8		2.49081	2490.81												2442.7																8.21003
400	Init. Control	20.03.13	28.03.14		98	318	8.067	20.2	34.8		2.51254	2512.54												2464.01																8.21003
400	Init. 550ppm	20.03.13	28.03.14		62	319	7.962	20.2	34.8		2.49694	2496.94												2448.7																8.10316
400	Init. 550ppm	20.03.13	28.03.14		80	320	7.942	20.1	34.8		2.48123	2481.23												2433.3																8.08281
400	Init. 550ppm	20.03.13	28.03.14		97	321	7.936	20.1	34.8		2.49709	2497.09												2448.86																8.0767
400	Init. 750ppm	20.03.13	28.03.14		68	322	7.669	20.1	34.9		2.49634	2496.34												2448.12																7.80497
400	Init. 750ppm	20.03.13	28.03.14		28	323	7.673	20.1	34.9		2.51399	2513.99												2465.43																7.80904
400	Init. 750ppm	20.03.13	28.03.14		35	324	7.679	20.2	34.9		2.51181	2511.81												2463.29																7.81515
400	Fin.control 1	20.03.13	28.03.14		8	325	8.136	20.2	34.8		2.36444	2364.44												2318.77																8.28025
400	Fin.control 1	20.03.13	28.03.14		88	326	8.149	20.4	34.8		2.4783	2478.3												2430.43																8.29348
400	Fin.control 2	20.03.13	28.03.14		90	327	8.161	20.3	34.8		2.44285	2442.85												2395.66																8.30569
400	Fin.control 2	20.03.13	28.03.14		58	328	8.156	20.4	34.8		2.45016	2450.16												2402.84																8.3006
400	Fin.control 3	20.03.13	28.03.14		55	329	8.154	20.5	34.9		2.45758	2457.58												2410.11																8.29857
400	Fin.control 3	20.03.13	28.03.14		101	330	8.152	20.5	34.9		2.58231	2582.31												2532.43																8.29653
400	Fin. control 4	20.03.13	28.03.14		96	331	8.179	20.3	34.9		2.44492	2444.92												2397.7																8.32401
400	Fin. control 4	20.03.13	28.03.14		37	332	8.172	20.2	34.9		2.45856	2458.56												2411.07																8.31689
400	Fin. 550 1	20.03.13	28.03.14		71	333	8.044	20.3	34.8		2.43336	2433.36												2386.35																8.18662
400	Fin. 550 1	20.03.13	28.03.14		27	334	8.042	20.3	34.8		2.42273	2422.73												2375.94																8.18458
400	Fin. 550 2	20.03.13	28.03.14		29	335	8.066	20.5	34.9		2.42761	2427.61												2380.72																8.20901
400	Fin. 550 2	20.03.13	28.03.14		18	336	8.075	20.5	34.9	one vesuv skipped	2.41996	2419.96												2373.21																8.21817
400	Fin. 550 3	20.03.13	28.03.14		314	338	8.057	20.7	34.9		2.41294	2412.94												2366.33																8.19985
400	Fin. 550 3	20.03.13	28.03.14		225	339	8.043	20.7	34.9		2.41492	2414.92												2368.27																8.1856
400	Fin. 550 4	20.03.13	28.03.14		221	340	8.052	20.5	34.9		2.40834	2408.34												2361.82																8.19476
400	Fin. 550 4	20.03.13	28.03.14		355	341	8.055	20.7	34.9		2.41547	2415.47												2368.81																8.19781
400	Fin. 750 1	20.03.13	28.03.14		226	342	7.822	20.5	34.8	one vesuv skipped (also the run)	2.41909	2419.09												2372.36																7.96068
400	Fin. 750 1	20.03.13	28.03.14		62	344	7.82	20.5	34.8		2.41415	2414.15												2367.52																7.95865
400	Fin. 750 2	20.03.13	28.03.14		358	345	7.834	20.5	34.9		2.41535	2415.35												2368.7																7.9729
400	Fin. 750 2	20.03.13	28.03.14		217	346	7.84	20.6	34.9		2.40442	2404.42												2357.98																7.979
400	Fin. 750 3	20.03.13	28.03.14		322	347	7.811	20.6	34.8		2.40258	2402.58												2356.17																7.94949
400	Fin. 750 3	20.03.13	28.03.14		258	348	7.83	20.7	34.8		2.42115	2421.15												2374.38																7.96882
400	Fin. 750 4	20.03.13	28.03.14		349	349	7.856	20.6	34.9		2.39824	2398.24												2351.92																7.99529
400	Fin. 750 4	20.03.13	28.03.14		61	350	7.858	20.6	34.9		2.38994	2389.94												2343.77																7.99732
		20.03.13	28.03.14	Blank 6		351	7.998	20.8	33.6		2.63304	2633.04	2640.65	10.5102										2582.18																8.1398
		20.03.13	28.03.14	Blank 7		352	7.973	21.1	33.6		2.63527	2635.27												2584.37																8.11436
		20.03.13	28.03.14	Blank 8		353	7.972	21.2	33.6		2.6561	2656.1												2604.79																8.11334
		20.03.13	28.03.14	Blank 9		354	7.971	21.2	33.6		2.63821	2638.21												2587.25																8.11232

## Sheet: PLANILHA
			LABORATORY
PAR		DATE Mäerl incubations	DATE Titration	sample	# Winkler	# Vesuv	pH	Tº	S	Notes	Alkalinity (mmol/L)	Alkalinity (umol/L)
0		18.03.13	19.03.13	Blank1		132	7.973	21.7	33.6		2.6036	2603.6
0		18.03.13	19.03.13	Blank2		133	7.986	21.5	33.6		2.62205	2622.05
0		18.03.13	19.03.13	Blank3		134	7.991	21.5	33.6		2.60965	2609.65
0		18.03.13	19.03.13	Blank4		135	7.999	21.5	33.6		2.65601	2656.01
0		18.03.13	19.03.13	CRM1		136	8.059	20.6	33.346		2.26676	2266.76
0		18.03.13	19.03.13	CRM2		137	8.067	20.2	33.346		2.27361	2273.61
0		18.03.13	19.03.13	CRM3		138	8.063	20.3	33.346		2.25532	2255.32
0		18.03.13	19.03.13	CRM4		139	8.064	20.3	33.346		2.26741	2267.41
0	Init. Control	18.03.13	19.03.13		70	140	8.089	20.5	34.8		2.49431	2494.31
0	Init. Control	18.03.13	19.03.13		355	141	8.097	20.5	34.8		2.49132	2491.32
0	Init. 550ppm	18.03.13	19.03.13		66	142	8.045	20.4	34.6		2.47999	2479.99
0	Init. 550ppm	18.03.13	19.03.13		262	143	8.034	20.6	34.6		2.48304	2483.04
0	Init. 750ppm	18.03.13	19.03.13		225	144	8.002	20.2	34.8		2.50893	2508.93
0	Init. 750ppm	18.03.13	19.03.13		260	145	8.004	20.4	34.8		2.50873	2508.73
0	Fin.control 2	18.03.13	19.03.13		350	146	8.069	20.5	34.8		2.48867	2488.67
0	Fin.control 2	18.03.13	19.03.13		360	147	8.075	20.6	34.8		2.50106	2501.06
0	Fin.control 3	18.03.13	19.03.13		69	148	8.072	20.6	34.8		2.5066	2506.6
0	Fin.control 3	18.03.13	19.03.13		222	149	8.071	20.8	34.8		2.49394	2493.94
0	Fin.control 4	18.03.13	19.03.13		72	150	8.071	20.4	34.8		2.51133	2511.33
0	Fin.control 4	18.03.13	19.03.13		356	151	8.079	20.6	34.8		2.51176	2511.76
0	Fin. 550 2	18.03.13	19.03.13		323	152	8.082	20.6	34.5		2.48731	2487.31
0	Fin. 550 2	18.03.13	19.03.13		358	153	8.03	20.6	34.5		2.47396	2473.96
0	Fin. 550 3	18.03.13	19.03.13		62	154	8.022	20.6	34.6		2.48225	2482.25
0	Fin. 550 3	18.03.13	19.03.13		314	155	8.027	20.4	34.6		2.48793	2487.93
0	Fin. 550 4	18.03.13	19.03.13		217	156	8.02	20.5	34.6		2.48189	2481.89
0	Fin. 550 4	18.03.13	19.03.13		357	157	8.015	20.5	34.6		2.49354	2493.54
0	Fin. 750 1	18.03.13	19.03.13		316	158	7.975	20.5	34.8		2.48836	2488.36
0	Fin. 750 1	18.03.13	19.03.13		255	159	7.971	20.6	34.8		2.50709	2507.09
0	Fin. 750 2	18.03.13	19.03.13		218	160	7.975	20.6	34.9		2.4981	2498.1
0	Fin. 750 2	18.03.13	19.03.13		259	161	7.978	20.6	34.9		2.518	2518
0	Fin. 750 3	18.03.13	19.03.13		64	162	7.977	20.7	34.9		2.49868	2498.68
0	Fin. 750 3	18.03.13	19.03.13		256	163	7.965	20.8	34.9		2.4909	2490.9
0	Fin. 750 4	18.03.13	19.03.13		228	164	7.965	20.8	34.9		2.50503	2505.03
0	Fin. 750 4	18.03.13	19.03.13		258	165	7.967	20.7	34.9		2.49802	2498.02
8	Init. Control	18.03.13	19.03.13		61	166	8.064	20.7	34.9		2.52893	2528.93
8	Init. Control	18.03.13	19.03.13		226	167	8.065	21	34.9		2.5036	2503.6
8	init. 550	18.03.13	19.03.13		224	168	8.038	20.9	34.9		2.49816	2498.16
8	init. 550	18.03.13	19.03.13		318	169	8.035	21	34.9		2.48503	2485.03
8	Init. 750	18.03.13	19.03.13		322	170	7.882	21	34.9		2.50998	2509.98
8	Init. 750	18.03.13	19.03.13		349	171	7.869	20.9	34.9		2.52227	2522.27
		18.03.13	19.03.13	blank4		172	7.986	21.6	33.6		2.63033	2630.33
		18.03.13	19.03.13	blank5		173	7.992	21.3	33.6		2.65358	2653.58
		18.03.13	19.03.13	blank6		174	7.992	21.5	33.6		2.63776	2637.76
		18.03.13	19.03.13	blank7		175	7.992	21.4	33.6		2.65227	2652.27
		18.03.13	21.03.13	Blank1		177	7.988	20.3	33.6		2.6349	2634.9
		18.03.13	21.03.13	Blank2		178	8	20.2	33.6		2.63548	2635.48
		18.03.13	21.03.13	Blank3		179	8.004	20.4	33.6		2.62528	2625.28
		18.03.13	21.03.13	Blank4		180	8.016	20.3	33.6		2.64339	2643.39
		18.03.13	21.03.13	CRM1		181	8.055	20.2	33.346		2.27006	2270.06
		18.03.13	21.03.13	CRM2		182	8.055	20.6	33.346		2.26298	2262.98
		18.03.13	21.03.13	CRM3		183	8.055	20.5	33.346		2.27631	2276.31
		18.03.13	21.03.13	CRM4		184	8.052	20.5	33.346		2.26066	2260.66
8	Fin.control 1	18.03.13	21.03.13		67	185	8.083	20.1	34.6		2.49113	2491.13
8	Fin.control 1	18.03.13	21.03.13		321	186	8.083	20.2	34.6		2.50333	2503.33
8	Fin.control 2	18.03.13	21.03.13		71	187	8.079	20.4	35		2.49828	2498.28
8	Fin.control 2	18.03.13	21.03.13		315	188	8.079	20.2	35		2.4773	2477.3
8	Fin.control 3	18.03.13	21.03.13		264	189	8.067	20.3	34.9		2.48419	2484.19
8	Fin.control 3	18.03.13	21.03.13		319	190	8.068	20.5	34.9		2.48466	2484.66
8	Fin. control 4	18.03.13	21.03.13	Fin. 550 of 0 1 is 253 and it is repeated	253 ou 353	191	8.076	20.4	34.9		2.49056	2490.56
8	Fin. control 4	18.03.13	21.03.13		254	192	8.073	20.5	34.9		2.47359	2473.59
8	Fin. 550 1	18.03.13	21.03.13		313	193	8.046	20.3	34.6		2.47438	2474.38
8	Fin. 550 1	18.03.13	21.03.13		351	194	8.042	20.5	34.6		2.47287	2472.87
8	Fin. 550 2	18.03.13	21.03.13		257	195	8.053	20.4	34.7		2.46146	2461.46
8	Fin. 550 2	18.03.13	21.03.13		320	196	8.047	20.5	34.7		2.48547	2485.47
8	Fin. 550 3	18.03.13	21.03.13		65	197	8.048	20.5	34.8		2.4816	2481.6
8	Fin. 550 3	18.03.13	21.03.13		354	198	8.042	20.3	34.8		2.46503	2465.03
8	Fin. 550 4	18.03.13	21.03.13		68	199	8.033	20.6	34.8		2.46416	2464.16
8	Fin. 550 4	18.03.13	21.03.13		263	200	8.029	20.6	34.8		2.46517	2465.17
0	Fin. 550 1	18.03.13	21.03.13		219 ou 290	201	8.018	20.5	34.9		2.5068	2506.8
0	Fin. 550 1	18.03.13	21.03.13		253	202	8.013	20.3	34.9		2.47874	2478.74
0	Fin. Control 1	18.03.13	21.03.13		324	203	8.058	20.5	34.8		2.48628	2486.28
0	Fin. Control 1	18.03.13	21.03.13		352 ou 342	204	8.065	20.5	34.8		2.49721	2497.21
8	Fin. 750 1	18.03.13	21.03.13		12	205	7.889	20.6	34.9		2.48803	2488.03
8	Fin. 750 1	18.03.13	21.03.13		34	206	7.885	20.8	34.9		2.48106	2481.06
8	Fin. 750 2	18.03.13	21.03.13		40	207	7.895	20.8	34.9		2.49099	2490.99
8	Fin. 750 2	18.03.13	21.03.13		78	208	7.902	20.7	34.9		2.47359	2473.59
8	Fin. 750 3	18.03.13	21.03.13		15	209	7.892	20.8	34.8		2.51277	2512.77
8	Fin. 750 3	18.03.13	21.03.13		48	210	7.884	20.7	34.8		2.49476	2494.76
8	Fin. 750 4	18.03.13	21.03.13		24	211	7.894	20.6	34.9		2.51182	2511.82
8	Fin. 750 4	18.03.13	21.03.13		46	212	7.896	20.7	34.9		2.51053	2510.53
50	Init. Control	19.03.13	21.03.13		42	213	8.091	20.5	34.8		2.49707	2497.07
50	Init. Control	19.03.13	21.03.13		76	214	8.098	20.1	34.8		2.52239	2522.39
50	Init. Control	19.03.13	21.03.13		103	215	8.104	20.2	34.8		2.5196	2519.6
		19.03.13	21.03.13	blank 21		216	7.988	21.1	33.6		2.51133	2511.33
		19.03.13	21.03.13	blank22		217	7.988	21.2	33.6		2.51176	2511.76
		19.03.13	21.03.13	blank23		218	7.993	21.1	33.6		2.63976	2639.76
		19.03.13	21.03.13	blank24		219	7.996	20.9	33.6		2.63611	2636.11
		19.03.13	25.03.13	Blank 1		220	7.99	18.9	33.6		2.601	2601
		19.03.13	25.03.13	Blank 2		221	8.004	18.8	33.6		2.65892	2658.92
		19.03.13	25.03.13	Blank 3		222	8.009	19	33.6		2.66039	2660.39
		19.03.13	25.03.13	Blank 4		223	8.014	19	33.6		2.65639	2656.39
		19.03.13	25.03.13	CRM 1		224	8.071	19	33.346		2.26992	2269.92
		19.03.13	25.03.13	CRM 2		225	8.073	19	33.346		2.27195	2271.95
		19.03.13	25.03.13	CRM 3		226	8.075	19.2	33.346		2.27908	2279.08
		19.03.13	25.03.13	CRM 4		227	8.073	19.2	33.346		2.27446	2274.46
50	Init. 550ppm	19.03.13	25.03.13		17	228	8.016	19.4	34.8		2.50196	2501.96
50	Init. 550ppm	19.03.13	25.03.13		25	229	8.043	19.4	34.8		2.5207	2520.7
50	Init. 550ppm	19.03.13	25.03.13		79	230	8.038	19.2	34.8		2.50345	2503.45
50	Init. 750ppm	19.03.13	25.03.13		93	231	7.976	19.4	33.8		2.53458	2534.58
50	Init. 750ppm	19.03.13	25.03.13		63	232	7.971	19.3	33.8		2.53137	2531.37
50	Init. 750ppm	19.03.13	25.03.13		100	233	7.976	19.3	33.8		2.52044	2520.44
50	Fin.control 1	19.03.13	25.03.13		36	234	8.202	19	34.8		2.48533	2485.33
50	Fin.control 1	19.03.13	25.03.13		22	235	8.209	19	34.8		2.47934	2479.34
50	Fin.control 2	19.03.13	25.03.13		104	236	8.181	19	34.7		2.47132	2471.32
50	Fin.control 2	19.03.13	25.03.13		82	237	8.209	19	34.7		2.48742	2487.42
50	Fin.control 3	19.03.13	25.03.13		105	238	8.179	19	34.8		2.48087	2480.87
50	Fin.control 3	19.03.13	25.03.13		10	239	8.205	18.7	34.8		2.47725	2477.25
50	Fin. control 4	19.03.13	25.03.13		39	240	8.206	18.9	34.9		2.47151	2471.51
50	Fin. control 4	19.03.13	25.03.13		53	241	8.172	19	34.9		2.49509	2495.09
50	Fin. 550 1	19.03.13	25.03.13		32	242	8.128	19.2	34.7		2.44023	2440.23
50	Fin. 550 1	19.03.13	25.03.13		4	243	8.1	19.3	34.7		2.44984	2449.84
50	Fin. 550 2	19.03.13	25.03.13		72	244	8.131	19.3	34.9		2.46289	2462.89
50	Fin. 550 2	19.03.13	25.03.13		95	245	8.147	19.3	34.9		2.44916	2449.16
50	Fin. 550 3	19.03.13	25.03.13		94	246	8.115	19.3	34.8		2.43892	2438.92
50	Fin. 550 3	19.03.13	25.03.13		41	247	8.094	19.3	34.8		2.44758	2447.58
50	Fin. 550 4	19.03.13	25.03.13		83	248	8.087	19.4	34.7		2.44757	2447.57
50	Fin. 550 4	19.03.13	25.03.13		49	249	8.118	19.3	34.7		2.45282	2452.82
50	Fin. 750 1	19.03.13	25.03.13		65	250	8.038	19.4	35		2.43729	2437.29
50	Fin. 750 1	19.03.13	25.03.13		3	251	8.061	19.3	35		2.44541	2445.41
50	Fin. 750 2	19.03.13	25.03.13		75	252	8.032	19.3	34.9		2.43395	2433.95
50	Fin. 750 2	19.03.13	25.03.13		50	253	8.048	19.3	34.9		2.42881	2428.81
50	Fin. 750 3	19.03.13	25.03.13		51	254	8.06	19.3	35		2.43395	2433.95
50	Fin. 750 3	19.03.13	25.03.13		11	255	8.079	19.4	35		2.43785	2437.85
50	Fin. 750 4	19.03.13	25.03.13		77	256	8.083	19.2	34.9		2.46068	2460.68
50	Fin. 750 4	19.03.13	25.03.13		13	257	8.099	19.2	34.9		2.43313	2433.13
		19.03.13	25.03.13	Blank 5		258	8.019	19.5	33.6		2.65801	2658.01
		19.03.13	25.03.13	Blank 6		259	8.016	19.5	33.6		2.64811	2648.11
		19.03.13	25.03.13	Blank 7		260	8.017	19.5	33.6		2.6498	2649.8
		19.03.13	25.03.13	Blank 8		261	8.013	19.8	33.6		2.66562	2665.62
		19.03.13	27.03.13	Blank 2		263	7.96	21.5	33.6		2.65355	2653.55
		19.03.13	27.03.13	Blank 3		264	7.961	21.3	33.6		2.65843	2658.43
		19.03.13	27.03.13	Blank 4		265	7.963	21.4	33.6		2.63248	2632.48
		19.03.13	27.03.13	Blank 5		266	7.968	21.4	33.6		2.65217	2652.17
		19.03.13	27.03.13	CRM 1		267	7.994	21.3	33.346		2.27727	2277.27
		19.03.13	27.03.13	CRM 2		268	7.998	21.3	33.346		2.27861	2278.61
		19.03.13	27.03.13	CRM 3		269	8	21.4	33.346		2.25764	2257.64
		19.03.13	27.03.13	CRM 4		270	7.998	21.3	33.346		2.26628	2266.28
150	Init. Control	19.03.13	27.03.13		86	271	8.067	21.5	35		2.52606	2526.06
150	Init. Control	19.03.13	27.03.13		73	272	8.059	21.5	35		2.4969	2496.9
150	Init. Control	19.03.13	27.03.13		31	273	8.057	21.6	35		2.49921	2499.21
150	Init. 550ppm	19.03.13	27.03.13		59	274	7.979	21.8	34.9		2.49318	2493.18
150	Init. 550ppm	19.03.13	27.03.13		14	275	7.988	21.7	34.9		2.49813	2498.13
150	Init. 550ppm	19.03.13	27.03.13		43	276	7.984	21.8	34.9		2.50921	2509.21
150	Init. 750ppm	19.03.13	27.03.13		67	277	7.73	21.7	35		2.52608	2526.08
150	Init. 750ppm	19.03.13	27.03.13		26	278	7.695	21.8	35		2.52278	2522.78
150	Init. 750ppm	19.03.13	27.03.13		23	279	7.678	21.8	35		2.5103	2510.3
150	Fin.control 1	19.03.13	27.03.13		47	280	8.141	21.6	34.8		2.48786	2487.86
150	Fin.control 1	19.03.13	27.03.13		57	281	8.158	21.5	34.8		2.46346	2463.46
150	Fin.control 2	19.03.13	27.03.13		44	282	8.161	21.6	34.9		2.46346	2463.46
150	Fin.control 2	19.03.13	27.03.13		87	283	8.165	21.6	34.9		2.48153	2481.53
150	Fin.control 3	19.03.13	27.03.13		52	284	8.157	21.5	34.8		2.47887	2478.87
150	Fin.control 3	19.03.13	27.03.13		85	285	8.162	21.4	34.8		2.48108	2481.08
150	Fin. control 4	19.03.13	27.03.13		92	286	8.175	21.6	34.9		2.47049	2470.49
150	Fin. 550 1	19.03.13	27.03.13		66	288	8.074	21.6	34.8		2.43727	2437.27
150	Fin. 550 2	19.03.13	27.03.13		99	289	8.096	21.8	34.7		2.44346	2443.46
150	Fin. 550 2	19.03.13	27.03.13		30	290	8.103	21.7	34.7		2.43901	2439.01
150	Fin. 550 3	19.03.13	27.03.13		6	291	8.092	21.8	34.7		2.43901	2439.01
150	Fin. 550 3	19.03.13	27.03.13		84	292	8.108	21.8	34.7		2.45351	2453.51
150	Fin. 550 4	19.03.13	27.03.13		61	293	8.111	21.8	34.9		2.43617	2436.17
150	Fin. 550 4	19.03.13	27.03.13		54	294	8.101	21.7	34.9		2.44965	2449.65
150	Fin. 750 1	19.03.13	27.03.13		38	295	7.885	21.7	34.9		2.46492	2464.92
150	Fin. 750 1	19.03.13	27.03.13		91	296	7.883	21.6	34.9		2.44557	2445.57
150	Fin. 750 2	19.03.13	27.03.13		19	297	7.892	21.6	34.9		2.44873	2448.73
150	Fin. 750 2	19.03.13	27.03.13		60	298	7.886	21.5	34.9		2.42818	2428.18
150	Fin. 750 3	19.03.13	27.03.13		33	299	7.889	21.5	34.9		2.45639	2456.39
150	Fin. 750 3	19.03.13	27.03.13		70	300	7.898	21.3	34.9		2.44296	2442.96
150	Fin. 750 4	19.03.13	27.03.13		20	301	7.919	21.2	34.9		2.41547	2415.47
150	Fin. 750 4	19.03.13	27.03.13		16	302	7.922	21.3	34.9		2.45419	2454.19
		19.03.13	27.03.13	Blank 6		303	7.972	21.3	33.6		2.63544	2635.44
		19.03.13	27.03.13	Blank 7		304	7.979	21.3	33.6		2.64126	2641.26
		19.03.13	27.03.13	Blank 8		305	7.98	21.4	33.6		2.65167	2651.67
		19.03.13	27.03.13	Blank 9		306	7.978	21.5	33.6		2.63496	2634.96
		20.03.13	28.03.14	Blank 2		308	7.981	20.2	33.6		2.6496	2649.6
		20.03.13	28.03.14	Blank 3		309	7.979	20.3	33.6		2.6446	2644.6
		20.03.13	28.03.14	Blank 4		310	7.982	20.4	33.6		2.64442	2644.42
		20.03.13	28.03.14	Blank 5		311	7.98	20.5	33.6		2.65137	2651.37
		20.03.13	28.03.14	CRM 1		312	7.986	20.7	33.346		2.2671	2267.1
		20.03.13	28.03.14	CRM 2		313	7.984	20.7	33.346		2.27854	2278.54
		20.03.13	28.03.14	CRM 3		314	7.982	20.7	33.346		2.26884	2268.84
		20.03.13	28.03.14	CRM 4		315	7.981	20.7	33.346		2.26086	2260.86
400	Init. Control	20.03.13	28.03.14		102	316	8.066	20.4	34.8		2.5081	2508.1
400	Init. Control	20.03.13	28.03.14		1	317	8.067	20.3	34.8		2.49081	2490.81
400	Init. Control	20.03.13	28.03.14		98	318	8.067	20.2	34.8		2.51254	2512.54
400	Init. 550ppm	20.03.13	28.03.14		62	319	7.962	20.2	34.8		2.49694	2496.94
400	Init. 550ppm	20.03.13	28.03.14		80	320	7.942	20.1	34.8		2.48123	2481.23
400	Init. 550ppm	20.03.13	28.03.14		97	321	7.936	20.1	34.8		2.49709	2497.09
400	Init. 750ppm	20.03.13	28.03.14		68	322	7.669	20.1	34.9		2.49634	2496.34
400	Init. 750ppm	20.03.13	28.03.14		28	323	7.673	20.1	34.9		2.51399	2513.99
400	Init. 750ppm	20.03.13	28.03.14		35	324	7.679	20.2	34.9		2.51181	2511.81
400	Fin.control 1	20.03.13	28.03.14		8	325	8.136	20.2	34.8		2.36444	2364.44
400	Fin.control 1	20.03.13	28.03.14		88	326	8.149	20.4	34.8		2.4783	2478.3
400	Fin.control 2	20.03.13	28.03.14		90	327	8.161	20.3	34.8		2.44285	2442.85
400	Fin.control 2	20.03.13	28.03.14		58	328	8.156	20.4	34.8		2.45016	2450.16
400	Fin.control 3	20.03.13	28.03.14		55	329	8.154	20.5	34.9		2.45758	2457.58
400	Fin.control 3	20.03.13	28.03.14		101	330	8.152	20.5	34.9		2.58231	2582.31
400	Fin. control 4	20.03.13	28.03.14		96	331	8.179	20.3	34.9		2.44492	2444.92
400	Fin. control 4	20.03.13	28.03.14		37	332	8.172	20.2	34.9		2.45856	2458.56
400	Fin. 550 1	20.03.13	28.03.14		71	333	8.044	20.3	34.8		2.43336	2433.36
400	Fin. 550 1	20.03.13	28.03.14		27	334	8.042	20.3	34.8		2.42273	2422.73
400	Fin. 550 2	20.03.13	28.03.14		29	335	8.066	20.5	34.9		2.42761	2427.61
400	Fin. 550 2	20.03.13	28.03.14		18	336	8.075	20.5	34.9	one vesuv skipped	2.41996	2419.96
400	Fin. 550 3	20.03.13	28.03.14		314	338	8.057	20.7	34.9		2.41294	2412.94
400	Fin. 550 3	20.03.13	28.03.14		225	339	8.043	20.7	34.9		2.41492	2414.92
400	Fin. 550 4	20.03.13	28.03.14		221	340	8.052	20.5	34.9		2.40834	2408.34
400	Fin. 550 4	20.03.13	28.03.14		355	341	8.055	20.7	34.9		2.41547	2415.47
400	Fin. 750 1	20.03.13	28.03.14		226	342	7.822	20.5	34.8	one vesuv skipped (also the run)	2.41909	2419.09
400	Fin. 750 1	20.03.13	28.03.14		62	344	7.82	20.5	34.8		2.41415	2414.15
400	Fin. 750 2	20.03.13	28.03.14		358	345	7.834	20.5	34.9		2.41535	2415.35
400	Fin. 750 2	20.03.13	28.03.14		217	346	7.84	20.6	34.9		2.40442	2404.42
400	Fin. 750 3	20.03.13	28.03.14		322	347	7.811	20.6	34.8		2.40258	2402.58
400	Fin. 750 3	20.03.13	28.03.14		258	348	7.83	20.7	34.8		2.42115	2421.15
400	Fin. 750 4	20.03.13	28.03.14		349	349	7.856	20.6	34.9		2.39824	2398.24
400	Fin. 750 4	20.03.13	28.03.14		61	350	7.858	20.6	34.9		2.38994	2389.94
		20.03.13	28.03.14	Blank 6		351	7.998	20.8	33.6		2.63304	2633.04
		20.03.13	28.03.14	Blank 7		352	7.973	21.1	33.6		2.63527	2635.27
		20.03.13	28.03.14	Blank 8		353	7.972	21.2	33.6		2.6561	2656.1
		20.03.13	28.03.14	Blank 9		354	7.971	21.2	33.6		2.63821	2638.21

## Sheet: 11months results
Time	DATE Mäerl incubations	Treatment	TA corr.		Sd	se	pHcorr LAB (NBS scale)		Sd	se	S		Sd	se	Tº contentor output		Sd	se	CALCULATED. pCO2 out (matm)		Sd	se	HCO3 out (mmol/kgSW)	CO3 out (mmol/kgSW)	CO2 out (mmol/kgSW)	DIC		Sd	se	WAr out		Sd	se
1899-12-31 14:07:00	18.03.13	Init. Control	2483.43	2461.76	13.5244	4.07775	8.12431	8.17603	0.0301346	0.00908592	34.9	34.8727	0.0904534	0.0272727	14.5	15.6455	0.645544	0.194639	382.913	345.62	24.251	7.31196	2035.02	183.611	14.5186	2233.15	2183.93	24.8198	7.48345	2.80856	3.08937	0.168492	0.0508022
1899-12-31 14:07:00	18.03.13	Init. Control	2458.56				8.12531				34.9				14.5				373.964				2009.85	183.384	14.1793	2207.42				2.80508
1899-12-31 11:45:00	19.03.13	Init. Control	2450.27				8.1626				34.8				15.9				363.438				1976.22	193.984	13.2184	2183.43				2.97968
1899-12-31 11:45:00	19.03.13	Init. Control	2475.12				8.16966				34.8				15.9				365.301				1995.26	196.732	13.2861	2205.28				3.02188
1899-12-31 11:45:00	19.03.13	Init. Control	2472.38				8.17571				34.8				15.9				357.53				1986.36	199.218	13.0035	2198.58				3.06007
1899-12-31 14:00:00	19.03.13	Init. Control	2476.06				8.18933				35				16.3				333.809				1958.61	212.086	11.9842	2182.68				3.2579
1899-12-31 14:00:00	19.03.13	Init. Control	2447.47				8.1812				35				16.3				337.43				1942.74	206.425	12.1142	2161.28				3.17093
1899-12-31 14:00:00	19.03.13	Init. Control	2449.73				8.17917				35				16.3				338.462				1945.3	206.338	12.1513	2163.79				3.16959
1899-12-31 12:03:00	20.03.13	Init. Control	2459.66				8.20901				34.8				15.5				316.334				1942.83	211.548	11.6434	2166.02				3.24593
1899-12-31 12:03:00	20.03.13	Init. Control	2442.7				8.21003				34.8				15.5				314.326				1929.19	209.92	11.5695	2150.68				3.22094
1899-12-31 12:03:00	20.03.13	Init. Control	2464.01				8.21003				34.8				15.5				318.316				1947.89	211.328	11.7164	2170.94				3.24254
1899-12-31 14:20:00	18.03.13	init. 550	2453.22	2449.17	8.86712	2.67354	8.09811	8.10103	0.0140039	0.00422233	34.9	34.8455	0.0522233	0.0157459	15.6	15.9273	0.390105	0.117621	422.603	430.599	15.5384	4.68502	2028.43	173.749	15.4998	2217.68	2215.27	9.42273	2.84106	2.66526	2.65377	0.0989056	0.0298212
1899-12-31 14:20:00	18.03.13	init. 550	2440.33				8.09509				34.9				15.6				422.342				2018.86	172.22	15.4902	2206.57				2.64181
1899-12-31 11:55:00	19.03.13	Init. 550ppm	2448.22				8.09725				34.8				15.9				451.38				2041.03	166.602	16.4168	2224.05				2.55908
1899-12-31 11:55:00	19.03.13	Init. 550ppm	2449.68				8.11947				34.8				15.9				428.21				2026.56	173.136	15.5741	2215.27				2.65944
1899-12-31 11:55:00	19.03.13	Init. 550ppm	2466.55				8.12452				34.8				15.9				422.388				2034.7	176.936	15.3624	2227				2.71781
1899-12-31 14:07:00	19.03.13	Init. 550ppm	2443.82				8.09999				34.9				16.5				421.488				2008.91	177.934	15.0514	2201.89				2.73632
1899-12-31 14:07:00	19.03.13	Init. 550ppm	2448.68				8.10913				34.9				16.5				413.324				2006.43	181.002	14.7599	2202.19				2.78349
1899-12-31 14:07:00	19.03.13	Init. 550ppm	2459.53				8.10507				34.9				16.5				418.407				2017.98	180.868	14.9413	2213.79				2.78143
1899-12-31 12:11:00	20.03.13	Init. 550ppm	2448.7				8.10316				34.8				15.6				426.725				2028.75	171.773	15.6597	2216.18				2.63634
1899-12-31 12:11:00	20.03.13	Init. 550ppm	2433.3				8.08281				34.8				15.6				449.617				2032.7	163.663	16.4998	2212.86				2.51187
1899-12-31 12:11:00	20.03.13	Init. 550ppm	2448.86				8.0767				34.8				15.6				460.104				2050.84	162.801	16.8846	2230.53				2.49863
1899-12-31 14:28:00	18.03.13	Init. 750	2464.82	2468.32	9.41503	2.83874	7.94095	7.90152	0.109955	0.0331526	34.9	34.6273	0.533087	0.160732	15.2	15.7455	0.474054	0.142933	634.595	755.753	187.103	56.4137	2152.2	127.922	23.5562	2303.68	2326.21	36.5603	11.0234	1.9602	1.81394	0.379824	0.114521
1899-12-31 14:28:00	18.03.13	Init. 750	2476.89				7.92785				34.9				15.2				662.315				2172.07	124.841	24.5852	2321.49				1.913
1899-12-31 12:03:00	19.03.13	Init. 750ppm	2480.14				8.05684				33.8				15.8				513.287				2109.28	152.615	18.8286	2280.73				2.35534
1899-12-31 12:03:00	19.03.13	Init. 750ppm	2477				8.05179				33.8				15.8				521.346				2111.14	150.521	19.1242	2280.79				2.32302
1899-12-31 12:03:00	19.03.13	Init. 750ppm	2466.3				8.05684				33.8				15.8				512.096				2098.12	151.356	18.7849	2268.27				2.3359
1899-12-31 14:17:00	19.03.13	Init. 750ppm	2476.07				7.84722				35				16.4				836.373				2211.63	108.415	29.9385	2349.99				1.66586
1899-12-31 14:17:00	19.03.13	Init. 750ppm	2472.84				7.81168				35				16.4				913.206				2227.18	100.694	32.6888	2360.56				1.54722
1899-12-31 14:17:00	19.03.13	Init. 750ppm	2460.6				7.79443				35				16.4				950.129				2224.78	96.5733	34.0105	2355.37				1.4839
1899-12-31 12:16:00	20.03.13	Init. 750ppm	2448.12				7.80497				34.9				15.4				931.388				2219.32	93.5231	34.3659	2347.21				1.43385
1899-12-31 12:16:00	20.03.13	Init. 750ppm	2465.43				7.80904				34.9				15.4				928.3				2233.28	95.0179	34.2519	2362.55				1.45677
1899-12-31 12:16:00	20.03.13	Init. 750ppm	2463.29				7.81515				34.9				15.4				910.246				2227.68	96.4176	33.5857	2357.68				1.47823

## Sheet: CO2SYS CRM
DATE Mäerl incubations	DATE Titration	sample	# Winkler	# Vesuv	pH	Tº	S	Notes	Alkalinity (mmol/L)	Alkalinity (umol/L)	co2sys
18.03.13	19.03.13	CRM1		136	8.059	20.6	33.346		2.26676	2266.76	8.13231
18.03.13	19.03.13	CRM2		137	8.067	20.2	33.346		2.27361	2273.61	8.15016
18.03.13	19.03.13	CRM3		138	8.063	20.3	33.346		2.25532	2255.32	8.11436
18.03.13	19.03.13	CRM4		139	8.064	20.3	33.346		2.26741	2267.41	8.13738
18.03.13	21.03.13	CRM1		181	8.055	20.2	33.346		2.27006	2270.06	8.14361
18.03.13	21.03.13	CRM2		182	8.055	20.6	33.346		2.26298	2262.98	8.12519
18.03.13	21.03.13	CRM3		183	8.055	20.5	33.346		2.27631	2276.31	8.15124
18.03.13	21.03.13	CRM4		184	8.052	20.5	33.346		2.26066	2260.66	8.12206
19.03.13	25.03.13	CRM 1		224	8.071	19	33.346		2.26992	2269.92	8.15888
19.03.13	25.03.13	CRM 2		225	8.073	19	33.346		2.27195	2271.95	8.16264
19.03.13	25.03.13	CRM 3		226	8.075	19.2	33.346		2.27908	2279.08	8.1731
19.03.13	25.03.13	CRM 4		227	8.073	19.2	33.346		2.27446	2274.46	8.16468
19.03.13	27.03.13	CRM 1		267	7.994	21.3	33.346		2.27727	2277.27	8.1427
19.03.13	27.03.13	CRM 2		268	7.998	21.3	33.346		2.27861	2278.61	8.14513
19.03.13	27.03.13	CRM 3		269	8	21.4	33.346		2.25764	2257.64	8.1048
19.03.13	27.03.13	CRM 4		270	7.998	21.3	33.346		2.26628	2266.28	8.12244
20.03.13	28.03.14	CRM 1		312	7.986	20.7	33.346		2.2671	2267.1	8.13165
20.03.13	28.03.14	CRM 2		313	7.984	20.7	33.346		2.27854	2278.54	8.15271
20.03.13	28.03.14	CRM 3		314	7.982	20.7	33.346		2.26884	2268.84	8.1349
20.03.13	28.03.14	CRM 4		315	7.981	20.7	33.346		2.26086	2260.86	8.1199
